# Supplementary material for: The Functional Mechanism of BP9 in Promoting B Cell Differentiation and Inducing Antigen Presentation
Source: Vaccines (Basel). 2024 Jun 1;12(6):607. doi: 10.3390/vaccines12060607 (PMC11209236; doi:10.3390/vaccines12060607)
Supplement: Supplementary file 1 [file vaccines-12-00607-s001.zip]

Archive with 9 entries (9 files):
- Supplementary Material 1 revision.xlsx
- Supplementary Material 2.xls
- Supplementary Material 3.xlsx
- Supplementary Material 4.xlsx
- Supplementary Material 5.xlsx
- Supplementary Material 6.xls
- Supplementary Material 7.xlsx
- Supplementary Material 8.xlsx
- Supplementary Material 9.xlsx
