# Supplementary material for: The Functional Mechanism of BP9 in Promoting B Cell Differentiation and Inducing Antigen Presentation
Source: Vaccines (Basel). 2024 Jun 1;12(6):607. doi: 10.3390/vaccines12060607 (PMC11209236; doi:10.3390/vaccines12060607)
Supplement: Supplementary file 1 [file vaccines-12-00607-s001.zip › Supplementary Material 1 revision.xlsx]

## Sheet: Sheet1
Gene	BP9_0_01_count	BP9_0_01_normalize	Vac_BP9_count	Vac_BP9_normalize	FoldChange	Log2FoldChange	pval	padj	Up/Down	Significant	GeneName	Biotype	Position	NR:Seq-id	NR:Score	NR:Evalue	NR:Description	NT:Seq-id	NT:Score	NT:Evalue	NT:Description	Uniprot:UniProtKB-AC	Uniprot:Score	Uniprot:Evalue	Uniprot:Description	COG:gene	COG:Score	COG:Eval	COG:num	Pfam:pfam_ID	Pfam:pfam_Name	Pfam:pfam_Description	GO:biological_process	GO:cellular_component	GO:molecular_function	KEGG:KO	KEGG:Description
ENSMUSG00000094561	159	10.4756	0	0.0344489	304.091	8.24836	1.4624e-33	1.02076e-32	up	yes	Ighv1-22	IG_V_gene	chr12:114746273-114746706:-	gi|148669225|gb|EDL01172.1|	623	9e-81	mCG129262 [Mus musculus]	gi|755490908|ref|XR_864479.1|	316	2e-163	PREDICTED: Mus musculus immunoglobulin heavy variable 1-33 (Ighv1-33), misc_RNA	P01758	219	5e-73	Ig heavy chain V region 108A	.	.	.	.	pfam07686	V-set	Immunoglobulin V-set domain. This domain is found in antibodies as well as neural protein P0 and CTL4 amongst others.	.	.	GO:0003823|antigen binding;	.	.
ENSMUSG00000094075	149	9.81675	0	0.0344489	284.966	8.15465	7.59847e-32	5.05217e-31	up	yes	Ighv1-80	IG_V_gene	chr12:115912344-115912776:-	gi|148669232|gb|EDL01179.1|	533	2e-67	mCG129378 [Mus musculus]	gi|974137709|dbj|LC110288.1|	321	3e-166	Mus musculus VH-CH1 mRNA for mAb 6H10 heavy chain, partial cds	P06327	173	7e-55	Ig heavy chain V region VH558 A1/A4	.	.	.	.	pfam07686	V-set	Immunoglobulin V-set domain. This domain is found in antibodies as well as neural protein P0 and CTL4 amongst others.	GO:0050853|B cell receptor signaling pathway;GO:0006958|complement activation, classical pathway;GO:0042742|defense response to bacterium;GO:0045087|innate immune response;GO:0006911|phagocytosis, engulfment;GO:0006910|phagocytosis, recognition;GO:0050871|positive regulation of B cell activation;	GO:0072562|blood microparticle;GO:0009897|external side of plasma membrane;GO:0042571|immunoglobulin complex, circulating;	GO:0003823|antigen binding;GO:0034987|immunoglobulin receptor binding;	.	.
ENSMUSG00000094198	88	5.79781	0	0.0344489	168.302	7.39491	1.00043e-20	4.41238e-20	up	yes	Ighv1-50	IG_V_gene	chr12:115119748-115120219:-	gi|148669357|gb|EDL01304.1|	613	3e-79	mCG142070, partial [Mus musculus]	gi|63101354|gb|BC094936.1|	373	0	Mus musculus cDNA clone IMAGE:30076191, **** WARNING: chimeric clone ****	P01750	227	1e-75	Ig heavy chain V region 102	.	.	.	.	pfam07686	V-set	Immunoglobulin V-set domain. This domain is found in antibodies as well as neural protein P0 and CTL4 amongst others.	.	.	GO:0003823|antigen binding;	.	.
ENSMUSG00000022899	1751	115.363	11	0.757875	152.219	7.25001	0	0	up	yes	Slc15a2	protein_coding	chr16:36750178-36784962:-	gi|225543357|ref|NP_067276.2|	3622	0	solute carrier family 15 member 2 isoform 1 [Mus musculus]	gi|225543356|ref|NM_021301.3|	3993	0	Mus musculus solute carrier family 15 (H+/peptide transporter), member 2 (Slc15a2), transcript variant 1, mRNA	Q9ES07	224	2e-66	Solute carrier family 15 member 2	ECU11g1050	191	1e-50	COG3104	pfam00854	PTR2	POT family. The POT (proton-dependent oligopeptide transport) family all appear to be proton dependent transporters.	GO:0006857|oligopeptide transport;GO:0015031|protein transport;	GO:0070062|extracellular exosome;GO:0005887|integral component of plasma membrane;GO:0016020|membrane;	GO:0015334|high-affinity oligopeptide transporter activity;GO:0015293|symporter activity;	.	.
ENSMUSG00000095210	63	4.15071	0	0.0344489	120.489	6.91276	9.92781e-16	3.46895e-15	up	yes	Ighv5-9-1	IG_V_gene	chr12:113736111-113736630:-	gi|802199554|dbj|BAR42291.1|	608	3e-74	mAb 44B1 heavy chain [Mus musculus]	gi|802199553|dbj|LC037230.1|	394	0	Mus musculus HC mRNA for mAb 44B1 heavy chain, complete cds	P18526	210	2e-69	Ig heavy chain V region 345	.	.	.	.	pfam07686	V-set	Immunoglobulin V-set domain. This domain is found in antibodies as well as neural protein P0 and CTL4 amongst others.	.	.	GO:0003823|antigen binding;	.	.
ENSMUSG00000095130	124	8.16965	1	0.0688978	118.576	6.88967	1.84841e-29	1.15099e-28	up	yes	Ighv1-39	IG_V_gene	chr12:114914599-114915032:-	gi|148669388|gb|EDL01335.1|	619	1e-80	mCG113857 [Mus musculus]	gi|7711060|emb|AJ277813.1|	351	0	Mus musculus partial mRNA for immunoglobulin heavy chain variable region (IGHV2B gene)	P01758	211	1e-69	Ig heavy chain V region 108A	.	.	.	.	pfam07686	V-set	Immunoglobulin V-set domain. This domain is found in antibodies as well as neural protein P0 and CTL4 amongst others.	.	.	GO:0003823|antigen binding;	.	.
ENSMUSG00000096020	59	3.88717	0	0.0344489	112.839	6.81812	6.75105e-15	2.26695e-14	up	yes	Ighv1-75	IG_V_gene	chr12:115833950-115834418:-	gi|2906090|gb|AAC04531.1|	590	7e-76	monoclonal antibody heavy chain [Mus musculus]	gi|92447147|gb|BC096772.1|	373	0	Mus musculus cDNA clone IMAGE:30075139, **** WARNING: chimeric clone ****	P06327	221	2e-73	Ig heavy chain V region VH558 A1/A4	.	.	.	.	pfam07686	V-set	Immunoglobulin V-set domain. This domain is found in antibodies as well as neural protein P0 and CTL4 amongst others.	GO:0050853|B cell receptor signaling pathway;GO:0006958|complement activation, classical pathway;GO:0042742|defense response to bacterium;GO:0045087|innate immune response;GO:0006911|phagocytosis, engulfment;GO:0006910|phagocytosis, recognition;GO:0050871|positive regulation of B cell activation;	GO:0072562|blood microparticle;GO:0009897|external side of plasma membrane;GO:0042571|immunoglobulin complex, circulating;	GO:0003823|antigen binding;GO:0034987|immunoglobulin receptor binding;	.	.
ENSMUSG00000094124	56	3.68952	0	0.0344489	107.101	6.74283	2.88887e-14	9.36765e-14	up	yes	Ighv1-74	IG_V_gene	chr12:115802648-115803080:-	gi|123784|sp|P01750.1|HVM06_MOUSE	610	2e-79	RecName: Full=Ig heavy chain V region 102; Flags: Precursor	gi|121699722|ref|NG_005838.1|	309	2e-159	Mus musculus immunoglobulin heavy chain complex (Igh) on chromosome 12	P01750	233	3e-78	Ig heavy chain V region 102	.	.	.	.	pfam07686	V-set	Immunoglobulin V-set domain. This domain is found in antibodies as well as neural protein P0 and CTL4 amongst others.	.	.	GO:0003823|antigen binding;	.	.
ENSMUSG00000093896	37	2.43772	0	0.0344489	70.7633	6.14493	4.18289e-10	1.02767e-09	up	yes	Ighv1-76	IG_V_gene	chr12:115847881-115848331:-	gi|2906086|gb|AAC04529.1|	566	3e-72	monoclonal antibody heavy chain [Mus musculus]	gi|66794589|gb|BC096667.1|	368	0	Mus musculus immunoglobulin heavy chain 6 (heavy chain of IgM), mRNA (cDNA clone IMAGE:1515459)	P06327	172	7e-55	Ig heavy chain V region VH558 A1/A4	.	.	.	.	pfam07686	V-set	Immunoglobulin V-set domain. This domain is found in antibodies as well as neural protein P0 and CTL4 amongst others.	GO:0050853|B cell receptor signaling pathway;GO:0006958|complement activation, classical pathway;GO:0042742|defense response to bacterium;GO:0045087|innate immune response;GO:0006911|phagocytosis, engulfment;GO:0006910|phagocytosis, recognition;GO:0050871|positive regulation of B cell activation;	GO:0072562|blood microparticle;GO:0009897|external side of plasma membrane;GO:0042571|immunoglobulin complex, circulating;	GO:0003823|antigen binding;GO:0034987|immunoglobulin receptor binding;	.	.
ENSMUSG00000095197	36	2.37183	0	0.0344489	68.8508	6.1054	7.07105e-10	1.7073e-09	up	yes	Ighv1-59	IG_V_gene	chr12:115335082-115335514:-	gi|2906084|gb|AAC04528.1|	615	8e-80	monoclonal antibody heavy chain [Mus musculus]	gi|2906083|gb|AF045500.1|AF045500	351	0	Mus musculus 4B8 monoclonal antibody heavy chain variable region, (IgH) mRNA, partial cds	P01750	213	2e-70	Ig heavy chain V region 102	.	.	.	.	pfam07686	V-set	Immunoglobulin V-set domain. This domain is found in antibodies as well as neural protein P0 and CTL4 amongst others.	.	.	GO:0003823|antigen binding;	.	.
ENSMUSG00000096452	35	2.30595	0	0.0344489	66.9383	6.06476	1.19823e-09	2.83761e-09	up	yes	Ighv1-77	IG_V_gene	chr12:115861867-115862355:-	gi|2906086|gb|AAC04529.1|	615	2e-79	monoclonal antibody heavy chain [Mus musculus]	gi|12841780|dbj|AK007918.1|	406	0	Mus musculus 10 day old male pancreas cDNA, RIKEN full-length enriched library, clone:1810060O09 product:immunoglobulin heavy chain 1 (serum IgG2a), full insert sequence	P06327	207	6e-68	Ig heavy chain V region VH558 A1/A4	.	.	.	.	pfam07686	V-set	Immunoglobulin V-set domain. This domain is found in antibodies as well as neural protein P0 and CTL4 amongst others.	GO:0050853|B cell receptor signaling pathway;GO:0006958|complement activation, classical pathway;GO:0042742|defense response to bacterium;GO:0045087|innate immune response;GO:0006911|phagocytosis, engulfment;GO:0006910|phagocytosis, recognition;GO:0050871|positive regulation of B cell activation;	GO:0072562|blood microparticle;GO:0009897|external side of plasma membrane;GO:0042571|immunoglobulin complex, circulating;	GO:0003823|antigen binding;GO:0034987|immunoglobulin receptor binding;	.	.
ENSMUSG00000043460	34	2.24006	0	0.0344489	65.0258	6.02294	2.03549e-09	4.7322e-09	up	yes	Elfn2	protein_coding	chr15:78670022-78718113:-	gi|62990174|ref|NP_898964.2|	3952	0	protein phosphatase 1 regulatory subunit 29 precursor [Mus musculus]	gi|62990173|ref|NM_183141.2|	4846	0	Mus musculus leucine rich repeat and fibronectin type III, extracellular 2 (Elfn2), mRNA	Q68FM6	1521	0	Protein phosphatase 1 regulatory subunit 29	.	.	.	.	pfam13855	LRR_8	Leucine rich repeat.	GO:0010923|negative regulation of phosphatase activity;	GO:0005615|extracellular space;GO:0016021|integral component of membrane;	GO:0019902|phosphatase binding;GO:0004864|protein phosphatase inhibitor activity;	K17568	ELFN2; protein phosphatase 1 regulatory subunit 29
ENSMUSG00000094051	30	1.97653	0	0.0344489	57.3757	5.84237	1.73973e-08	3.76046e-08	up	yes	Ighv1-36	IG_V_gene	chr12:114879888-114880321:-	gi|148669007|gb|EDL01086.1|	571	3e-73	mCG128543 [Mus musculus]	gi|121699722|ref|NG_005838.1|	308	6e-159	Mus musculus immunoglobulin heavy chain complex (Igh) on chromosome 12	P01758	210	2e-69	Ig heavy chain V region 108A	.	.	.	.	pfam07686	V-set	Immunoglobulin V-set domain. This domain is found in antibodies as well as neural protein P0 and CTL4 amongst others.	.	.	GO:0003823|antigen binding;	.	.
ENSMUSG00000048483	29	1.91064	0	0.0344489	55.4631	5.79346	2.99514e-08	6.32634e-08	up	yes	Zdhhc22	protein_coding	chr12:86980763-86990430:-	gi|124301180|ref|NP_001074412.1|	1316	2e-169	palmitoyltransferase ZDHHC22 [Mus musculus]	gi|568979613|ref|XM_006515851.1|	3462	0	PREDICTED: Mus musculus zinc finger, DHHC-type containing 22 (Zdhhc22), transcript variant X1, mRNA	A0PK84	511	7e-171	Palmitoyltransferase ZDHHC22	SPAC2F7.10_2	55.5	4e-07	COG5273	pfam01529	zf-DHHC	DHHC palmitoyltransferase. This family includes the well known DHHC zinc binding domain as well as three of the four conserved transmembrane regions found in this family of palmitoyltransferase enzymes.	GO:0072659|protein localization to plasma membrane;GO:0018345|protein palmitoylation;	GO:0005783|endoplasmic reticulum;GO:0005794|Golgi apparatus;GO:0016021|integral component of membrane;	GO:0019706|protein-cysteine S-palmitoyltransferase activity;GO:0008270|zinc ion binding;	K18932	ZDHHC; palmitoyltransferase [EC:2.3.1.225]
ENSMUSG00000095889	28	1.84476	0	0.0344489	53.5506	5.74283	5.17142e-08	1.07088e-07	up	yes	Ighv1-58	IG_V_gene	chr12:115312166-115312599:-	gi|148684241|gb|EDL16188.1|	515	1e-64	mCG114359, partial [Mus musculus]	gi|312117|emb|X65773.1|	333	7e-173	M.musculus DNA for IgE antibody heavy chain (VDJ)	P01746	187	3e-60	Ig heavy chain V region 93G7	.	.	.	.	pfam07686	V-set	Immunoglobulin V-set domain. This domain is found in antibodies as well as neural protein P0 and CTL4 amongst others.	.	.	GO:0003823|antigen binding;	.	.
ENSMUSG00000096150	27	1.77887	0	0.0344489	51.6381	5.69036	8.95572e-08	1.81286e-07	up	yes	Ighv1-85	IG_V_gene	chr12:116000028-116000461:-	gi|123874|sp|P06327.1|HVM52_MOUSE	568	6e-73	RecName: Full=Ig heavy chain V region VH558 A1/A4; Flags: Precursor	gi|121699722|ref|NG_005838.1|	308	6e-159	Mus musculus immunoglobulin heavy chain complex (Igh) on chromosome 12	P06327	223	2e-74	Ig heavy chain V region VH558 A1/A4	.	.	.	.	pfam07686	V-set	Immunoglobulin V-set domain. This domain is found in antibodies as well as neural protein P0 and CTL4 amongst others.	GO:0050853|B cell receptor signaling pathway;GO:0006958|complement activation, classical pathway;GO:0042742|defense response to bacterium;GO:0045087|innate immune response;GO:0006911|phagocytosis, engulfment;GO:0006910|phagocytosis, recognition;GO:0050871|positive regulation of B cell activation;	GO:0072562|blood microparticle;GO:0009897|external side of plasma membrane;GO:0042571|immunoglobulin complex, circulating;	GO:0003823|antigen binding;GO:0034987|immunoglobulin receptor binding;	.	.
ENSMUSG00000103168	25	1.64711	0	0.0344489	47.8131	5.57933	2.71102e-07	5.22999e-07	up	yes	Gm30948	lincRNA	chr12:115262684-115287908:+	gi|148706059|gb|EDL38006.1|	1670	0	mCG148321 [Mus musculus]	gi|568981298|ref|XR_382000.1|	4827	0	PREDICTED: Mus musculus predicted gene, 30948 (Gm30948), ncRNA	P31789	55.5	4e-06	Envelope glycoprotein	.	.	.	.	pfam00665	rve	Integrase core domain. Integrase mediates integration of a DNA copy of the viral genome into the host chromosome. Integrase is composed of three domains. The amino-terminal domain is a zinc binding domain pfam02022. This domain is the central catalytic domain. The carboxyl terminal domain that is a non-specific DNA binding domain pfam00552. The catalytic domain acts as an endonuclease when two nu…	GO:0019064|fusion of virus membrane with host plasma membrane;GO:0019062|virion attachment to host cell;	GO:0020002|host cell plasma membrane;GO:0016021|integral component of membrane;GO:0019031|viral envelope;GO:0055036|virion membrane;	.	.	.
ENSMUSG00000107526	45	2.96479	1	0.0688978	43.0318	5.42733	5.55753e-12	1.55684e-11	up	yes	1700003I16Rik	lincRNA	chr6:149199095-149215185:-	gi|149051113|gb|EDM03286.1|	166	7e-14	rCG62332, isoform CRA_a [Rattus norvegicus]	gi|12838323|dbj|AK005642.1|	1049	0	Mus musculus adult male testis cDNA, RIKEN full-length enriched library, clone:1700003I16 product:unclassifiable, full insert sequence	.	.	.	.	.	.	.	.	pfam01794	Ferric_reduct	Ferric reductase like transmembrane component. This family includes a common region in the transmembrane proteins mammalian cytochrome B-245 heavy chain (gp91-phox), ferric reductase transmembrane component in yeast and respiratory burst oxidase from mouse-ear cress. This may be a family of flavocytochromes capable of moving electrons across the plasma membrane. The Frp1 protein from S. pombe is …	.	.	.	.	.
ENSMUSG00000094102	21	1.38357	0	0.0344489	40.163	5.32779	2.58626e-06	4.4803e-06	up	yes	Ighv9-2	IG_V_gene	chr12:114109001-114109430:-	gi|148669240|gb|EDL01187.1|	542	6e-69	mCG129140 [Mus musculus]	gi|121699722|ref|NG_005838.1|	305	3e-157	Mus musculus immunoglobulin heavy chain complex (Igh) on chromosome 12	P23083	137	1e-40	Immunoglobulin heavy variable 1-2	.	.	.	.	pfam00047	ig	Immunoglobulin domain. Members of the immunoglobulin superfamily are found in hundreds of proteins of different functions. Examples include antibodies, the giant muscle kinase titin and receptor tyrosine kinases. Immunoglobulin-like domains may be involved in protein-protein and protein-ligand interactions. The Pfam alignments do not include the first and last strand of the immunoglobulin-like do…	GO:0002250|adaptive immune response;GO:0006955|immune response;	GO:0005576|extracellular region;GO:0005886|plasma membrane;	GO:0003823|antigen binding;	.	.
ENSMUSG00000104852	20	1.31769	0	0.0344489	38.2504	5.2574	4.58668e-06	7.70976e-06	up	yes	Gm43201	TEC	chr5:45758275-45761690:-	gi|148706477|gb|EDL38424.1|	215	1e-16	mCG148344 [Mus musculus]	gi|41470972|gb|AC093341.5|	3416	0	Mus musculus chromosome 5, clone RP23-7E4, complete sequence	.	.	.	.	.	.	.	.	pfam04563	RNA_pol_Rpb2_1	RNA polymerase beta subunit. RNA polymerases catalyse the DNA dependent polymerization of RNA. Prokaryotes contain a single RNA polymerase compared to three in eukaryotes (not including mitochondrial. and chloroplast polymerases). This domain forms one of the two distinctive lobes of the Rpb2 structure. This domain is also known as the protrusion domain. The other lobe (pfam04561) is nested withi…	.	.	.	.	.
ENSMUSG00000094546	314	20.6877	8	0.551182	37.5333	5.2301	1.28056e-73	1.97676e-72	up	yes	Ighv1-26	IG_V_gene	chr12:114788372-114788805:-	gi|148686378|gb|EDL18325.1|	619	1e-80	mCG114299, partial [Mus musculus]	gi|2052430|gb|U88682.1|MMU88682	349	0	Mus musculus anti-DNA antibody heavy chain variable region mRNA, partial cds	P01758	216	1e-71	Ig heavy chain V region 108A	.	.	.	.	pfam07686	V-set	Immunoglobulin V-set domain. This domain is found in antibodies as well as neural protein P0 and CTL4 amongst others.	.	.	GO:0003823|antigen binding;	.	.
ENSMUSG00000050439	109	7.18138	3	0.206693	34.7442	5.1187	1.40735e-26	7.95048e-26	up	yes	Enthd1	protein_coding	chr15:80452240-80560470:-	gi|253683535|ref|NP_001156661.1|	3217	0	ENTH domain-containing protein 1 [Mus musculus]	gi|755551867|ref|XM_006521134.2|	2110	0	PREDICTED: Mus musculus ENTH domain containing 1 (Enthd1), transcript variant X3, mRNA	Q8IYW4	539	0	ENTH domain-containing protein 1	.	.	.	.	pfam01417	ENTH	ENTH domain. The ENTH (Epsin N-terminal homology) domain is found in proteins involved in endocytosis and cytoskeletal machinery. The function of the ENTH domain is unknown.	GO:0016567|protein ubiquitination;	.	GO:0005524|ATP binding;GO:0016740|transferase activity;	.	.
ENSMUSG00000095649	36	2.37183	1	0.0688978	34.4254	5.1054	8.78019e-10	2.0976e-09	up	yes	Gm8979	unprocessed_pseudogene	chr7:106076751-106084046:-	gi|148684881|gb|EDL16828.1|	7306	0	mCG145668, isoform CRA_a [Mus musculus]	gi|90819355|gb|AC182629.3|	7296	0	Mus musculus BAC clone RP24-573O8 from chromosome 7, complete sequence	Q80SU7	2811	0	Interferon-induced very large GTPase 1	.	.	.	.	pfam09728	Taxilin	Myosin-like coiled-coil protein. Taxilin contains an extraordinarily long coiled-coil domain in its C-terminal half and is ubiquitously expressed. It is a novel binding partner of several syntaxin family members and is possibly involved in Ca2+-dependent exocytosis in neuroendocrine cells. Gamma-taxilin, described as leucine zipper protein Factor Inhibiting ATF4-mediated Transcription (FIAT), loc…	.	GO:0005829|cytosol;GO:0005634|nucleus;	GO:0005525|GTP binding;	.	.
ENSMUSG00000096074	36	2.37183	1	0.0688978	34.4254	5.1054	8.78019e-10	2.0976e-09	up	yes	Ighv1-72	IG_V_gene	chr12:115757984-115758461:-	gi|2906062|gb|AAC04517.1|	629	1e-81	anti-poly(dC) monoclonal antibody heavy chain [Mus musculus]	gi|195851|gb|M27788.1|MUSIGHPG	394	0	Mouse Ig active mu-chain mRNA V-D-J2-C region, clone 18C10	P01751	246	8e-83	Ig heavy chain V region B1-8/186-2	.	.	.	.	pfam07686	V-set	Immunoglobulin V-set domain. This domain is found in antibodies as well as neural protein P0 and CTL4 amongst others.	GO:0050853|B cell receptor signaling pathway;GO:0006958|complement activation, classical pathway;GO:0042742|defense response to bacterium;GO:0045087|innate immune response;GO:0006911|phagocytosis, engulfment;GO:0006910|phagocytosis, recognition;GO:0050871|positive regulation of B cell activation;	GO:0072562|blood microparticle;GO:0009897|external side of plasma membrane;GO:0042571|immunoglobulin complex, circulating;	GO:0003823|antigen binding;GO:0034987|immunoglobulin receptor binding;	.	.
ENSMUSG00000090778	18	1.18592	0	0.0344489	34.4254	5.1054	1.45984e-05	2.3117e-05	up	yes	Gm3235	antisense_RNA	chr8:91621448-91629729:-	.	.	.	.	gi|644989445|tpe|HG980380.1|	695	0	TPA: Mus musculus long non-coding RNA OTTMUST00000092588.1 (RP24-100K9.1 gene), antisense	.	.	.	.	.	.	.	.	pfam14256	YwiC	YwiC-like protein. The YwiC-like protein family includes the B. subtilis YwiC protein, which is functionally uncharacterized. This domain family is found in bacteria, and is approximately 130 amino acids in length. There is a single completely conserved residue G that may be functionally important.	.	.	.	.	.
ENSMUSG00000028784	17	1.12003	0	0.0344489	32.5129	5.02294	2.62073e-05	4.03355e-05	up	yes	Spocd1	protein_coding	chr4:129929249-129957115:+	gi|755475663|ref|XP_006543952.2|	4690	0	PREDICTED: SPOC domain-containing protein 1 isoform X1 [Mus musculus]	gi|755509152|ref|XM_006503507.2|	1779	0	PREDICTED: Mus musculus SPOC domain containing 1 (Spocd1), transcript variant X5, mRNA	Q6ZMY3	660	0	SPOC domain-containing protein 1	.	.	.	.	pfam07744	SPOC	SPOC domain. The SPOC (Spen paralogue and orthologue C-terminal) domain is involved in developmental signalling.	GO:0010923|negative regulation of phosphatase activity;GO:0006351|transcription, DNA-templated;	.	.	K17596	SPOCD1; SPOC domain-containing protein 1
ENSMUSG00000087155	16	1.05415	0	0.0344489	30.6004	4.93548	4.72558e-05	7.0364e-05	up	yes	Gm15008	antisense_RNA	chrX:36910834-36911985:+	.	.	.	.	gi|372266073|ref|NR_045917.1|	460	0	Mus musculus predicted gene 15008 (Gm15008), long non-coding RNA	.	.	.	.	.	.	.	.	pfam03296	Pox_polyA_pol	Poxvirus poly(A) polymerase nucleotidyltransferase domain.	.	.	.	.	.
ENSMUSG00000103630	15	0.988264	0	0.0344489	28.6878	4.84237	8.56026e-05	0.000122943	up	yes	Gm37242	TEC	chr1:52653808-52655892:-	gi|1334115|emb|CAA27363.1|	843	2e-101	unnamed protein product [Mus musculus]	gi|354798153|gb|JN962654.1|	2085	0	Mus musculus targeted KO-first, conditional ready, lacZ-tagged mutant allele Tmem194b:tm1a(EUCOMM)Hmgu; transgenic	P11369	91.7	1e-17	LINE-1 retrotransposable element ORF2 protein	.	.	.	.	pfam14529	Exo_endo_phos_2	Endonuclease-reverse transcriptase. This domain represents the endonuclease region of retrotransposons from a range of bacteria, archaea and eukaryotes. These are enzymes largely from class EC:2.7.7.49.	GO:0006310|DNA recombination;	.	GO:0004519|endonuclease activity;GO:0046872|metal ion binding;GO:0003964|RNA-directed DNA polymerase activity;	.	.
ENSMUSG00000047228	56	3.68952	2	0.137796	26.7753	4.74283	3.93192e-14	1.26507e-13	up	yes	A2ml1	protein_coding	chr6:128539821-128581608:-	gi|269973901|ref|NP_001001179.2|	7731	0	ovostatin homolog precursor [Mus musculus]	gi|269973900|ref|NM_001001179.3|	4693	0	Mus musculus cDNA sequence BC048546 (BC048546), mRNA	Q3UU35	2982	0	Ovostatin homolog	TM0984	66.6	6e-10	COG2373	pfam07678	A2M_comp	A-macroglobulin complement component. This family includes the complement components region of the alpha-2-macroglobulin family.	.	GO:0005615|extracellular space;	GO:0004867|serine-type endopeptidase inhibitor activity;	.	.
ENSMUSG00000056203	14	0.92238	0	0.0344489	26.7753	4.74283	0.000155816	0.000216086	up	yes	Tas2r135	protein_coding	chr6:42405434-42406526:+	gi|40255301|ref|NP_954610.1|	1569	0	taste receptor type 2 member 135 [Mus musculus]	gi|223460059|gb|BC139473.1|	1093	0	Mus musculus taste receptor, type 2, member 135, mRNA (cDNA clone MGC:171100 IMAGE:8862495), complete cds	Q7TQA9	590	0	Taste receptor type 2 member 135	.	.	.	.	pfam05296	TAS2R	Mammalian taste receptor protein (TAS2R). This family consists of several forms of mammalian taste receptor proteins (TAS2Rs). TAS2Rs are G protein-coupled receptors expressed in subsets of taste receptor cells of the tongue and palate epithelia and are organized in the genome in clusters. The proteins are genetically linked to loci that influence bitter perception in mice and humans.	GO:0001580|detection of chemical stimulus involved in sensory perception of bitter taste;	GO:0016021|integral component of membrane;	GO:0004930|G-protein coupled receptor activity;GO:0008527|taste receptor activity;	K08474	TAS2R; taste receptor type 2
ENSMUSG00000096410	139	9.15791	5	0.344489	26.5841	4.73249	1.03631e-32	7.06593e-32	up	yes	Ighv1-19	IG_V_gene	chr12:114708648-114709135:-	gi|148669007|gb|EDL01086.1|	686	3e-90	mCG128543 [Mus musculus]	gi|74201980|dbj|AK136471.1|	405	0	Mus musculus adult male colon cDNA, RIKEN full-length enriched library, clone:9030611D02 product:immunoglobulin heavy chain (J558 family), full insert sequence	P01758	213	2e-70	Ig heavy chain V region 108A	.	.	.	.	pfam07686	V-set	Immunoglobulin V-set domain. This domain is found in antibodies as well as neural protein P0 and CTL4 amongst others.	.	.	GO:0003823|antigen binding;	.	.
ENSMUSG00000072717	27	1.77887	1	0.0688978	25.8191	4.69036	1.59728e-07	3.15517e-07	up	yes	Klra11-ps	unprocessed_pseudogene	chr6:130082897-130094676:-	gi|755469990|ref|XP_011249956.1|	656	1e-121	PREDICTED: killer cell lectin-like receptor 8 isoform X2 [Mus musculus]	gi|133922594|ref|NM_010650.3|	622	0	Mus musculus killer cell lectin-like receptor, subfamily A, member 8 (Klra8), transcript variant 2, mRNA	Q60682	249	1e-119	Killer cell lectin-like receptor 8	.	.	.	.	pfam08391	Ly49	Ly49-like protein, N-terminal region. The sequences making up this family are annotated as, or are similar to, Ly49 receptors. These are type II transmembrane receptors expressed by mouse natural killer (NK) cells. They are classified as being activating (e.g.Ly49D and H) or inhibitory (e.g. Ly49A and G), depending on their effect on NK cell function. They are members of the C-type lectin recepto…	GO:0007155|cell adhesion;GO:0009615|response to virus;	GO:0016021|integral component of membrane;GO:0005886|plasma membrane;	GO:0030246|carbohydrate binding;	.	.
ENSMUSG00000096078	13	0.856495	0	0.0344489	24.8628	4.63592	0.000285058	0.000380787	up	yes	Ighv1-62-2	IG_V_gene	chr12:115446409-115446869:-	gi|17390754|gb|AAH18322.1|	593	7e-72	Igh protein [Mus musculus]	gi|374672074|dbj|AB453396.1|	341	3e-177	Mus musculus mRNA for anti-prostaglandin E2 antibody heavy chain, complete cds	P06327	197	3e-64	Ig heavy chain V region VH558 A1/A4	.	.	.	.	pfam07686	V-set	Immunoglobulin V-set domain. This domain is found in antibodies as well as neural protein P0 and CTL4 amongst others.	GO:0050853|B cell receptor signaling pathway;GO:0006958|complement activation, classical pathway;GO:0042742|defense response to bacterium;GO:0045087|innate immune response;GO:0006911|phagocytosis, engulfment;GO:0006910|phagocytosis, recognition;GO:0050871|positive regulation of B cell activation;	GO:0072562|blood microparticle;GO:0009897|external side of plasma membrane;GO:0042571|immunoglobulin complex, circulating;	GO:0003823|antigen binding;GO:0034987|immunoglobulin receptor binding;	.	.
ENSMUSG00000105008	13	0.856495	0	0.0344489	24.8628	4.63592	0.000285058	0.000380787	up	yes	Gm43652	TEC	chr3:127863184-127863858:-	.	.	.	.	gi|72384567|gb|AC163391.4|	675	0	Mus musculus chromosome 3, clone RP23-173N16, complete sequence	.	.	.	.	.	.	.	.	pfam05296	TAS2R	Mammalian taste receptor protein (TAS2R). This family consists of several forms of mammalian taste receptor proteins (TAS2Rs). TAS2Rs are G protein-coupled receptors expressed in subsets of taste receptor cells of the tongue and palate epithelia and are organized in the genome in clusters. The proteins are genetically linked to loci that influence bitter perception in mice and humans.	.	.	.	.	.
ENSMUSG00000096326	51	3.3601	2	0.137796	24.3847	4.6079	7.06129e-13	2.10073e-12	up	yes	Ighv1-78	IG_V_gene	chr12:115868773-115869227:-	gi|148686353|gb|EDL18300.1|	623	4e-81	mCG142578, partial [Mus musculus]	gi|13278068|gb|BC003888.1|	349	0	Mus musculus immunoglobulin heavy chain complex, mRNA (cDNA clone MGC:6740 IMAGE:3590907), complete cds	P06327	198	1e-64	Ig heavy chain V region VH558 A1/A4	.	.	.	.	pfam07686	V-set	Immunoglobulin V-set domain. This domain is found in antibodies as well as neural protein P0 and CTL4 amongst others.	GO:0050853|B cell receptor signaling pathway;GO:0006958|complement activation, classical pathway;GO:0042742|defense response to bacterium;GO:0045087|innate immune response;GO:0006911|phagocytosis, engulfment;GO:0006910|phagocytosis, recognition;GO:0050871|positive regulation of B cell activation;	GO:0072562|blood microparticle;GO:0009897|external side of plasma membrane;GO:0042571|immunoglobulin complex, circulating;	GO:0003823|antigen binding;GO:0034987|immunoglobulin receptor binding;	.	.
ENSMUSG00000028109	12	0.790611	0	0.0344489	22.9503	4.52044	0.000524283	0.000669458	up	yes	Hormad1	protein_coding	chr3:95559677-95587671:+	gi|568923791|ref|XP_006502017.1|	2099	0	PREDICTED: HORMA domain-containing protein 1 isoform X1 [Mus musculus]	gi|755504321|ref|XM_006501955.2|	1511	0	PREDICTED: Mus musculus HORMA domain containing 1 (Hormad1), transcript variant X1, mRNA	Q9D5T7	773	0	HORMA domain-containing protein 1	.	.	.	.	pfam02301	HORMA	HORMA domain. The HORMA (for Hop1p, Rev7p and MAD2) domain has been suggested to recognize chromatin states that result from DNA adducts, double stranded breaks or non-attachment to the spindle and acts as an adaptor that recruits other proteins. MAD2 is a spindle checkpoint protein which prevents progression of the cell cycle upon detection of a defect in mitotic spindle integrity.	GO:0001824|blastocyst development;GO:0042138|meiotic DNA double-strand break formation;GO:0007126|meiotic nuclear division;GO:0051598|meiotic recombination checkpoint;GO:0051177|meiotic sister chromatid cohesion;GO:0048477|oogenesis;GO:0060629|regulation of homologous chromosome segregation;GO:0007283|spermatogenesis;GO:0007129|synapsis;GO:0007130|synaptonemal complex assembly;	GO:0005694|chromosome;GO:0000794|condensed nuclear chromosome;GO:0005737|cytoplasm;GO:0005634|nucleus;GO:0000795|synaptonemal complex;	.	.	.
ENSMUSG00000075596	12	0.790611	0	0.0344489	22.9503	4.52044	0.000524283	0.000669458	up	yes	B130006D01Rik	protein_coding	chr11:95723587-95726710:+	gi|26336847|dbj|BAC32107.1|	680	1e-79	unnamed protein product [Mus musculus]	gi|254939668|ref|NR_028263.1|	3124	0	Mus musculus RIKEN cDNA B130006D01 gene (B130006D01Rik), long non-coding RNA	.	.	.	.	.	.	.	.	pfam14543	TAXi_N	Xylanase inhibitor N-terminal. The N- and C-termini of the members of this family are jointly necessary for creating the catalytic pocket necessary for cleaving xylanase. Phytopathogens produce xylanase that destroys plant cells, so its destruction through proteolysis is vital for plant-survival.	.	.	.	.	.
ENSMUSG00000098439	12	0.790611	0	0.0344489	22.9503	4.52044	0.000524283	0.000669458	up	yes	Hm629797	sense_intronic	chr8:85994245-85996642:+	.	.	.	.	gi|644989423|tpe|HG980358.1|	2398	0	TPA: Mus musculus long non-coding RNA OTTMUST00000117745.1 (RP23-224I23.1 gene), sense_intronic	.	.	.	.	.	.	.	.	pfam11951	Fungal_trans_2	Fungal specific transcription factor domain. This family of are likely to be transcription factors. This protein is found in fungi. Proteins in this family are typically between 454 to 826 amino acids in length. This protein is found associated with pfam00172.	.	.	.	.	.
ENSMUSG00000112033	12	0.790611	0	0.0344489	22.9503	4.52044	0.000524283	0.000669458	up	yes	AC125020.2	processed_pseudogene	chr12:31747325-31747672:+	gi|10863991|ref|NP_067087.1|	402	5e-48	60S ribosomal protein L35a [Rattus norvegicus]	gi|45861080|gb|AC125020.7|	348	0	Mus musculus chromosome 12, clone RP24-181E5, complete sequence	P04646	159	2e-49	60S ribosomal protein L35a	YOR234c	70.9	1e-15	COG2451	pfam01247	Ribosomal_L35Ae	Ribosomal protein L35Ae.	GO:0002181|cytoplasmic translation;GO:0042273|ribosomal large subunit biogenesis;	GO:0022625|cytosolic large ribosomal subunit;	GO:0003735|structural constituent of ribosome;GO:0000049|tRNA binding;	K02917	RP-L35Ae, RPL35A; large subunit ribosomal protein L35Ae
ENSMUSG00000088357	22	1.44945	1	0.0688978	21.0377	4.39491	3.07512e-06	5.28159e-06	up	yes	Gm24011	misc_RNA	chr15:86149584-86149851:+	.	.	.	.	gi|354794959|gb|JN959460.1|	268	7e-137	Mus musculus targeted non-conditional, lacZ-tagged mutant allele Cerk:tm1e(KOMP)Ucd; transgenic	.	.	.	.	.	.	.	.	pfam01312	Bac_export_2	FlhB HrpN YscU SpaS Family. This family includes the following members: FlhB, HrpN, YscU, SpaS, HrcU SsaU and YopU. All of these proteins export peptides using the type III secretion system. The peptides exported are quite diverse.	.	.	.	.	.
ENSMUSG00000064039	11	0.724727	0	0.0344489	21.0377	4.39491	0.000969697	0.00118936	up	yes	Ccr1l1	protein_coding	chr9:123977243-123978408:-	gi|253683407|ref|NP_031744.3|	1680	0	C-C chemokine receptor 1-like protein 1 [Mus musculus]	gi|253683406|ref|NM_007718.3|	1166	0	Mus musculus chemokine (C-C motif) receptor 1-like 1 (Ccr1l1), mRNA	P51676	651	0	C-C chemokine receptor 1-like protein 1	.	.	.	.	pfam00001	7tm_1	7 transmembrane receptor (rhodopsin family). This family contains, amongst other G-protein-coupled receptors (GCPRs), members of the opsin family, which have been considered to be typical members of the rhodopsin superfamily. They share several motifs, mainly the seven transmembrane helices, GCPRs of the rhodopsin superfamily. All opsins bind a chromophore, such as 11-cis-retinal. The function of…	GO:0006935|chemotaxis;GO:0006955|immune response;GO:0006954|inflammatory response;GO:0090026|positive regulation of monocyte chemotaxis;	GO:0016021|integral component of membrane;GO:0005886|plasma membrane;	GO:0016493|C-C chemokine receptor activity;	K04176	CCR1; C-C chemokine receptor type 1
ENSMUSG00000087028	11	0.724727	0	0.0344489	21.0377	4.39491	0.000969697	0.00118936	up	yes	Gm13387	lincRNA	chr2:25122603-25145396:-	gi|148676258|gb|EDL08205.1|	305	1e-32	mCG128170 [Mus musculus]	gi|755498129|ref|XR_866040.1|	2646	0	PREDICTED: Mus musculus predicted gene 13387 (Gm13387), transcript variant X4, ncRNA	.	.	.	.	.	.	.	.	pfam09218	DUF1959	Domain of unknown function (DUF1959). This domain is found in a set of uncharacterized Archaeal hypothetical proteins. Its function has not, as yet, been described.	.	.	.	.	.
ENSMUSG00000091028	11	0.724727	0	0.0344489	21.0377	4.39491	0.000969697	0.00118936	up	yes	Gm10722	protein_coding	chr9:3000922-3002330:+	gi|82913294|ref|XP_728586.1|	653	1e-82	hypothetical protein, partial [Plasmodium yoelii yoelii 17XNL]	gi|78190153|gb|AC131780.5|	540	0	Mus musculus BAC clone RP24-340I7 from chromosome 9, complete sequence	.	.	.	.	.	.	.	.	pfam03901	Glyco_transf_22	Alg9-like mannosyltransferase family. Members of this family are mannosyltransferase enzymes. At least some members are localized in endoplasmic reticulum and involved in GPI anchor biosynthesis.	.	.	.	.	.
ENSMUSG00000091983	11	0.724727	0	0.0344489	21.0377	4.39491	0.000969697	0.00118936	up	yes	Olfr457	protein_coding	chr6:42468015-42476335:-	gi|22128963|ref|NP_667198.1|	1450	0	olfactory receptor 457 [Mus musculus]	gi|61325724|gb|AC153873.5|	4299	0	Mus musculus 10 BAC RP23-87M12 (Roswell Park Cancer Institute (C57BL/6J Female) Mouse BAC Library) complete sequence	Q13607	334	2e-111	Olfactory receptor 2F1	.	.	.	.	pfam13853	7tm_4	Olfactory receptor. The members of this family are transmembrane olfactory receptors.	GO:0007186|G-protein coupled receptor signaling pathway;GO:0007608|sensory perception of smell;GO:0007165|signal transduction;	GO:0016021|integral component of membrane;GO:0005886|plasma membrane;	GO:0004930|G-protein coupled receptor activity;GO:0004984|olfactory receptor activity;	K04257	OLFR; olfactory receptor
ENSMUSG00000108493	11	0.724727	0	0.0344489	21.0377	4.39491	0.000969697	0.00118936	up	yes	Gm45715	sense_intronic	chr7:72156094-72157133:-	.	.	.	.	gi|755521040|ref|XM_011250863.1|	294	4e-151	PREDICTED: Mus musculus multiple C2 domains, transmembrane 2 (Mctp2), transcript variant X2, mRNA	.	.	.	.	.	.	.	.	pfam14870	PSII_BNR	Photosynthesis system II assembly factor YCF48. YCF48 is one of several assembly factors of the photosynthesis system II. The photosynthesis system II occurs in Cyanobacteria that are Gram-negative bacteria performing oxygenic photosynthesis. One of the three membranes surrounding these bacteria is the inner thylakoid membrane (TM) system that is localized within the cell and houses the large pig…	.	.	.	.	.
ENSMUSG00000111913	11	0.724727	0	0.0344489	21.0377	4.39491	0.000969697	0.00118936	up	yes	AC153498.1	TEC	chr10:118441419-118444140:+	gi|237845677|gb|ACR22509.1|	385	2e-39	interferon gamma [Mus musculus]	gi|83415220|gb|AC153498.17|	2722	0	Mus musculus 10 BAC RP23-353P23 (Roswell Park Cancer Institute (C57BL/6J Female) Mouse BAC Library) complete sequence	P01580	152	1e-40	Interferon gamma	.	.	.	.	pfam00714	IFN-gamma	Interferon gamma.	GO:0002250|adaptive immune response;GO:0019882|antigen processing and presentation;GO:0006915|apoptotic process;GO:0002302|CD8-positive, alpha-beta T cell differentiation involved in immune response;GO:0007050|cell cycle arrest;GO:0071351|cellular response to interleukin-18;GO:0071222|cellular response to lipopolysaccharide;GO:0042742|defense response to bacterium;GO:0042832|defense response to p…	GO:0005737|cytoplasm;GO:0009897|external side of plasma membrane;GO:0005576|extracellular region;GO:0005615|extracellular space;GO:0043005|neuron projection;GO:0043204|perikaryon;	GO:0005125|cytokine activity;	K04687	IFNG; interferon gamma
ENSMUSG00000095204	86	5.66605	4	0.275591	20.5596	4.36174	3.32308e-20	1.43622e-19	up	yes	Ighv1-52	IG_V_gene	chr12:115145487-115145919:-	gi|123783|sp|P01749.1|HVM05_MOUSE	598	2e-77	RecName: Full=Ig heavy chain V region 3; Flags: Precursor	gi|50365770|gb|AY648598.1|	311	1e-160	Mus musculus clone BMH10 immunoglobulin heavy chain variable region mRNA, partial cds	P01749	228	2e-76	Ig heavy chain V region 3	.	.	.	.	pfam07686	V-set	Immunoglobulin V-set domain. This domain is found in antibodies as well as neural protein P0 and CTL4 amongst others.	GO:0050853|B cell receptor signaling pathway;GO:0006958|complement activation, classical pathway;GO:0042742|defense response to bacterium;GO:0045087|innate immune response;GO:0006911|phagocytosis, engulfment;GO:0006910|phagocytosis, recognition;GO:0050871|positive regulation of B cell activation;	GO:0072562|blood microparticle;GO:0009897|external side of plasma membrane;GO:0042571|immunoglobulin complex, circulating;	GO:0003823|antigen binding;GO:0034987|immunoglobulin receptor binding;	.	.
ENSMUSG00000025069	21	1.38357	1	0.0688978	20.0815	4.32779	5.58917e-06	9.30626e-06	up	yes	Gsto2	protein_coding	chr19:47865545-47886324:+	gi|148710100|gb|EDL42046.1|	1386	0	glutathione S-transferase omega 2, isoform CRA_c, partial [Mus musculus]	gi|26344563|dbj|AK075753.1|	1315	0	Mus musculus adult male testis cDNA, RIKEN full-length enriched library, clone:1700020F09 product:similar to BA127L20.1 (NOVEL GLUTATHIONE-S-TRANSFERASE) [Homo sapiens], full insert sequence	Q8K2Q2	356	3e-122	Glutathione S-transferase omega-2	.	.	.	.	pfam13417	GST_N_3	Glutathione S-transferase, N-terminal domain.	GO:0071243|cellular response to arsenic-containing substance;GO:0006749|glutathione metabolic process;GO:0019852|L-ascorbic acid metabolic process;GO:0055114|oxidation-reduction process;GO:0006805|xenobiotic metabolic process;	GO:0005737|cytoplasm;GO:0070062|extracellular exosome;	GO:0045174|glutathione dehydrogenase (ascorbate) activity;GO:0004364|glutathione transferase activity;GO:0050610|methylarsonate reductase activity;GO:0016491|oxidoreductase activity;	K00799	GST, gst; glutathione S-transferase [EC:2.5.1.18]
ENSMUSG00000094509	20	1.31769	1	0.0688978	19.1252	4.2574	1.01789e-05	1.64265e-05	up	yes	Ighv14-1	IG_V_gene	chr12:113931953-113932382:-	gi|52449|emb|CAA27254.1|	593	9e-77	H2b-3 coding region [Mus musculus]	gi|2198808|gb|AF001495.1|AF001495	322	9e-167	Mus musculus monoclonal antibody gamma one chain variable region mRNA, partial cds	P01750	172	1e-54	Ig heavy chain V region 102	.	.	.	.	pfam07686	V-set	Immunoglobulin V-set domain. This domain is found in antibodies as well as neural protein P0 and CTL4 amongst others.	.	.	GO:0003823|antigen binding;	.	.
ENSMUSG00000089513	10	0.658843	0	0.0344489	19.1252	4.2574	0.00180421	0.00211311	up	yes	Gm24875	snRNA	chr2:25031350-25031453:-	.	.	.	.	gi|21912717|emb|AL732585.8|	104	3e-46	Mouse DNA sequence from clone RP23-226M2 on chromosome 2, complete sequence	.	.	.	.	.	.	.	.	pfam04279	IspA	Intracellular septation protein A.	.	.	.	.	.
ENSMUSG00000102764	10	0.658843	0	0.0344489	19.1252	4.2574	0.00180421	0.00211311	up	yes	Gm37183	TEC	chr14:64835855-64839259:-	gi|444727930|gb|ELW68403.1|	167	1e-15	Mitochondrial folate transporter/carrier [Tupaia chinensis]	gi|755549664|ref|XR_874710.1|	3405	0	PREDICTED: Mus musculus 60S ribosomal protein L35a pseudogene (LOC105245783), misc_RNA	P04646	60.8	2e-14	60S ribosomal protein L35a	.	.	.	.	pfam01247	Ribosomal_L35Ae	Ribosomal protein L35Ae.	GO:0002181|cytoplasmic translation;GO:0042273|ribosomal large subunit biogenesis;	GO:0022625|cytosolic large ribosomal subunit;	GO:0003735|structural constituent of ribosome;GO:0000049|tRNA binding;	K02917	RP-L35Ae, RPL35A; large subunit ribosomal protein L35Ae
ENSMUSG00000104208	10	0.658843	0	0.0344489	19.1252	4.2574	0.00180421	0.00211311	up	yes	Gm37401	antisense_RNA	chr9:108337089-108338273:-	.	.	.	.	gi|927669128|ref|NM_001313962.1|	324	7e-168	Mus musculus ras homolog family member A (Rhoa), transcript variant 3, mRNA	.	.	.	.	.	.	.	.	pfam05301	Mec-17	Touch receptor neuron protein Mec-17. Mec-17 is the protein product of one of the 18 genes required for the development and function of the touch receptor neuron for gentle touch. Mec-17 is specifically required for maintaining the differentiation of the touch receptor. This family is conserved to higher eukaryotes.	.	.	.	.	.
ENSMUSG00000104515	10	0.658843	0	0.0344489	19.1252	4.2574	0.00180421	0.00211311	up	yes	Gm37163	TEC	chr1:130727132-130728821:-	.	.	.	.	gi|354793922|gb|JN958423.1|	1690	0	Mus musculus targeted non-conditional, lacZ-tagged mutant allele AA986860:tm1e(EUCOMM)Hmgu; transgenic	.	.	.	.	.	.	.	.	pfam03155	Alg6_Alg8	ALG6, ALG8 glycosyltransferase family. N-linked (asparagine-linked) glycosylation of proteins is mediated by a highly conserved pathway in eukaryotes, in which a lipid (dolichol phosphate)-linked oligosaccharide is assembled at the endoplasmic reticulum membrane prior to the transfer of the oligosaccharide moiety to the target asparagine residues. This oligosaccharide is composed of Glc(3)Man(9)G…	.	.	.	.	.
ENSMUSG00000105705	10	0.658843	0	0.0344489	19.1252	4.2574	0.00180421	0.00211311	up	yes	AC174780.1	processed_pseudogene	chr5:11137279-11193590:+	gi|12849414|dbj|BAB28331.1|	1261	5e-169	unnamed protein product [Mus musculus]	gi|295391175|ref|NG_018689.1|	1075	0	Mus musculus predicted gene 3360 (Gm3360) pseudogene on chromosome 5	Q8BTZ4	490	2e-166	Anaphase-promoting complex subunit 5	.	.	.	.	pfam13374	TPR_10	Tetratricopeptide repeat.	GO:0051301|cell division;GO:0007067|mitotic nuclear division;GO:0070979|protein K11-linked ubiquitination;	GO:0005680|anaphase-promoting complex;GO:0005634|nucleus;	GO:0019903|protein phosphatase binding;	K03352	APC5; anaphase-promoting complex subunit 5
ENSMUSG00000110676	10	0.658843	0	0.0344489	19.1252	4.2574	0.00180421	0.00211311	up	yes	Gm45897	lincRNA	chr9:118584853-118590195:-	.	.	.	.	gi|86261741|emb|CT486004.9|	1563	0	Mouse DNA sequence from clone RP23-424K3 on chromosome 9, complete sequence	.	.	.	.	.	.	.	.	pfam07800	DUF1644	Protein of unknown function (DUF1644). This family consists of sequences found in a number of hypothetical plant proteins of unknown function. The region of interest contains nine highly conserved cysteine residues and is approximately 160 amino acids in length, and is probably a zinc-binding domain.	.	.	.	.	.
ENSMUSG00000097312	19	1.2518	1	0.0688978	18.169	4.1834	1.85744e-05	2.90434e-05	up	yes	Gm26870	lincRNA	chr9:3000282-3038313:-	gi|82794384|ref|XP_728416.1|	1256	3e-166	hypothetical protein, partial [Plasmodium yoelii yoelii 17XNL]	gi|78190153|gb|AC131780.5|	1049	0	Mus musculus BAC clone RP24-340I7 from chromosome 9, complete sequence	.	.	.	.	.	.	.	.	pfam10192	GpcrRhopsn4	Rhodopsin-like GPCR transmembrane domain. This region of 270 amino acids is the seven transmembrane alpha-helical domains included within five GPCRRHODOPSN4 motifs of a G-protein-coupled-receptor (GPCR) protein, conserved from nematodes to humans. GPCRs are integral membrane receptors whose intracellular actions are mediated by signalling pathways involving G proteins and downstream secondary mes…	.	.	.	.	.
ENSMUSG00000020435	9	0.592958	0	0.0344489	17.2127	4.1054	0.00337816	0.00374587	up	yes	Osbp2	protein_coding	chr11:3703731-3863903:-	gi|61744458|ref|NP_690031.2|	4522	0	oxysterol-binding protein 2 isoform 1 [Mus musculus]	gi|61744457|ref|NM_152818.2|	4097	0	Mus musculus oxysterol binding protein 2 (Osbp2), transcript variant 1, mRNA	Q5QNQ6	209	1e-61	Oxysterol-binding protein 2	.	.	.	.	pfam01237	Oxysterol_BP	Oxysterol-binding protein.	GO:0006869|lipid transport;GO:0007286|spermatid development;	GO:0097440|apical dendrite;GO:0016020|membrane;	GO:0015485|cholesterol binding;	.	.
ENSMUSG00000026774	9	0.592958	0	0.0344489	17.2127	4.1054	0.00337816	0.00374587	up	yes	4931423N10Rik	protein_coding	chr2:23207476-23267129:+	gi|295148148|ref|NP_081911.1|	1999	0	uncharacterized protein LOC70981 [Mus musculus]	gi|295148147|ref|NM_027635.1|	1842	0	Mus musculus RIKEN cDNA 4931423N10 gene (4931423N10Rik), mRNA	Q4UJ75	187	4e-49	Ankyrin repeat domain-containing protein 20A4	all2748	102	1e-22	COG0666	pfam12796	Ank_2	Ankyrin repeats (3 copies).	GO:0007420|brain development;GO:0061621|canonical glycolysis;GO:0006003|fructose 2,6-bisphosphate metabolic process;GO:0006000|fructose metabolic process;	GO:0005829|cytosol;GO:0005654|nucleoplasm;	GO:0003873|6-phosphofructo-2-kinase activity;GO:0005524|ATP binding;GO:0004331|fructose-2,6-bisphosphate 2-phosphatase activity;	.	.
ENSMUSG00000034145	9	0.592958	0	0.0344489	17.2127	4.1054	0.00337816	0.00374587	up	yes	Tmem63c	protein_coding	chr12:87021340-87090043:+	gi|27369826|ref|NP_766171.1|	4188	0	calcium permeable stress-gated cation channel 1 [Mus musculus]	gi|26081646|dbj|AK030062.1|	3574	0	Mus musculus adult male testis cDNA, RIKEN full-length enriched library, clone:4932420N09 product:similar to HYPOTHETICAL 93.8 KDA PROTEIN (FRAGMENT) [Homo sapiens], full insert sequence	Q8CBX0	372	9e-111	Calcium permeable stress-gated cation channel 1	SPAC24H6.13	59.7	5e-08	COG5594	pfam02714	DUF221	Domain of unknown function DUF221. This family consists of hypothetical transmembrane proteins none of which have any function, the aligned region is at 538 residues at maximum length.	GO:0006812|cation transport;	GO:0016021|integral component of membrane;	GO:0005227|calcium activated cation channel activity;	.	.
ENSMUSG00000057818	9	0.592958	0	0.0344489	17.2127	4.1054	0.00337816	0.00374587	up	yes	1600029O15Rik	transcribed_processed_pseudogene	chr9:58202897-58208808:+	gi|74199731|dbj|BAB24124.2|	1002	6e-130	unnamed protein product [Mus musculus]	gi|294979153|ref|NR_033522.1|	1809	0	Mus musculus RIKEN cDNA 1600029O15 gene (1600029O15Rik), non-coding RNA	P24049	241	5e-74	60S ribosomal protein L17	YKL180w	150	5e-41	COG0091	pfam00237	Ribosomal_L22	Ribosomal protein L22p/L17e. This family includes L22 from prokaryotes and chloroplasts and L17 from eukaryotes.	GO:0034198|cellular response to amino acid starvation;GO:1900087|positive regulation of G1/S transition of mitotic cell cycle;GO:0006412|translation;	GO:0031672|A band;GO:0022625|cytosolic large ribosomal subunit;GO:0005634|nucleus;GO:0005844|polysome;	GO:0070180|large ribosomal subunit rRNA binding;GO:0003735|structural constituent of ribosome;	K02880	RP-L17e, RPL17; large subunit ribosomal protein L17e
ENSMUSG00000063751	9	0.592958	0	0.0344489	17.2127	4.1054	0.00337816	0.00374587	up	yes	Platr8	processed_transcript	chr2:109902396-109913319:-	gi|74219036|dbj|BAE26663.1|	209	2e-17	unnamed protein product [Mus musculus]	gi|294489354|ref|NR_033473.1|	1349	0	Mus musculus pluripotency associated transcript 8 (Platr8), long non-coding RNA	.	.	.	.	.	.	.	.	pfam05694	SBP56	56kDa selenium binding protein (SBP56). This family consists of several eukaryotic selenium binding proteins as well as three sequences from archaea. The exact function of this protein is unknown although it is thought that SBP56 participates in late stages of intra-Golgi protein transport. The Lotus japonicus homologue of SBP56, LjSBP is thought to have more than one physiological role and can b…	.	.	.	.	.
ENSMUSG00000073917	9	0.592958	0	0.0344489	17.2127	4.1054	0.00337816	0.00374587	up	yes	Olfr665	protein_coding	chr7:104878031-104882906:+	gi|22129233|ref|NP_667025.1|	1394	0	olfactory receptor 665 [Mus musculus]	gi|33300779|gb|AC125170.3|	2272	0	Mus musculus BAC clone RP24-475C24 from chromosome 7, complete sequence	Q8NGI0	421	1e-139	Olfactory receptor 52N2	.	.	.	.	pfam13853	7tm_4	Olfactory receptor. The members of this family are transmembrane olfactory receptors.	GO:0007165|signal transduction;	GO:0016021|integral component of membrane;GO:0005886|plasma membrane;	GO:0004930|G-protein coupled receptor activity;GO:0004984|olfactory receptor activity;	K04257	OLFR; olfactory receptor
ENSMUSG00000095529	9	0.592958	0	0.0344489	17.2127	4.1054	0.00337816	0.00374587	up	yes	Gm23612	miRNA	chr16:19319686-19319795:+	gi|148706751|gb|EDL38698.1|	158	6e-13	mCG1039710, partial [Mus musculus]	gi|34556286|gb|AC112681.12|	110	2e-49	Mus musculus chromosome 16, clone RP23-272P19, complete sequence	.	.	.	.	.	.	.	.	pfam11487	RestrictionSfiI	Type II restriction enzyme SfiI. SfiI is a restriction enzyme that can cleave two DNA sites simultaneously to leave 3-base 3' overhangs. It acts as a homo-tetramer and recognizes a specific eight base-paid palindromic DNA sequence. After binding two copies of its recognition sequence, SfiI becomes activated leading to cleavage of all four DNA strands. The structure of SfiI consists of a central t…	.	.	.	.	.
ENSMUSG00000096649	9	0.592958	0	0.0344489	17.2127	4.1054	0.00337816	0.00374587	up	yes	Ighv1-31	IG_V_gene	chr12:114829264-114829697:-	gi|11493949|gb|AAG35719.1|AF207706_1	528	1e-66	immunoglobulin heavy chain variable region [Mus musculus]	gi|121699722|ref|NG_005838.1|	308	6e-159	Mus musculus immunoglobulin heavy chain complex (Igh) on chromosome 12	P01758	177	8e-57	Ig heavy chain V region 108A	.	.	.	.	pfam07686	V-set	Immunoglobulin V-set domain. This domain is found in antibodies as well as neural protein P0 and CTL4 amongst others.	.	.	GO:0003823|antigen binding;	.	.
ENSMUSG00000097156	9	0.592958	0	0.0344489	17.2127	4.1054	0.00337816	0.00374587	up	yes	Gm3764	lincRNA	chr3:88206813-88229959:+	gi|148683364|gb|EDL15311.1|	591	1e-74	mCG8840, partial [Mus musculus]	gi|644988004|tpe|HG978949.1|	2203	0	TPA: Mus musculus long non-coding RNA OTTMUST00000112770.1 (RP23-168E14.7 gene), lincRNA	.	.	.	.	.	.	.	.	pfam04654	DUF599	Protein of unknown function, DUF599. This family includes several uncharacterized proteins.	.	.	.	.	.
ENSMUSG00000097369	9	0.592958	0	0.0344489	17.2127	4.1054	0.00337816	0.00374587	up	yes	Gm26545	lincRNA	chr12:80885549-80887674:-	.	.	.	.	gi|26105456|dbj|AK089675.1|	1685	0	Mus musculus activated spleen cDNA, RIKEN full-length enriched library, clone:F830008H02 product:unclassifiable, full insert sequence	.	.	.	.	.	.	.	.	pfam02382	RTX	RTX N-terminal domain. The RTX family of bacterial toxins are a group of cytolysins and cytotoxins. This Pfam family represents the N-terminal domain which is found in association with a glycine-rich repeat domain and hemolysinCabind pfam00353.	.	.	.	.	.
ENSMUSG00000102381	9	0.592958	0	0.0344489	17.2127	4.1054	0.00337816	0.00374587	up	yes	Ighv8-7	IG_V_pseudogene	chr12:115258136-115258432:-	gi|148684240|gb|EDL16187.1|	455	4e-56	mCG114360 [Mus musculus]	gi|121699722|ref|NG_005838.1|	297	6e-153	Mus musculus immunoglobulin heavy chain complex (Igh) on chromosome 12	P01817	134	5e-40	Immunoglobulin heavy variable 2-5	.	.	.	.	pfam07686	V-set	Immunoglobulin V-set domain. This domain is found in antibodies as well as neural protein P0 and CTL4 amongst others.	GO:0006956|complement activation;GO:0006958|complement activation, classical pathway;GO:0038095|Fc-epsilon receptor signaling pathway;GO:0038096|Fc-gamma receptor signaling pathway involved in phagocytosis;GO:0006955|immune response;GO:0006898|receptor-mediated endocytosis;GO:0050776|regulation of immune response;	GO:0005576|extracellular region;GO:0005886|plasma membrane;	GO:0003823|antigen binding;GO:0004252|serine-type endopeptidase activity;	.	.
ENSMUSG00000103880	9	0.592958	0	0.0344489	17.2127	4.1054	0.00337816	0.00374587	up	yes	Gm37009	processed_pseudogene	chr3:65506277-65506637:-	gi|918608724|ref|XP_005391920.2|	321	4e-50	PREDICTED: 40S ribosomal protein S2 isoform X1 [Chinchilla lanigera]	gi|32469544|gb|AC113279.7|	361	0	Mus musculus chromosome 3, clone RP23-389J8, complete sequence	P15880	128	1e-51	40S ribosomal protein S2	SPCC576.08c	52	4e-21	COG0098	pfam03719	Ribosomal_S5_C	Ribosomal protein S5, C-terminal domain.	GO:0000184|nuclear-transcribed mRNA catabolic process, nonsense-mediated decay;GO:0051347|positive regulation of transferase activity;GO:0006364|rRNA processing;GO:0006614|SRP-dependent cotranslational protein targeting to membrane;GO:0006412|translation;GO:0006413|translational initiation;GO:0019083|viral transcription;	GO:0005913|cell-cell adherens junction;GO:0005737|cytoplasm;GO:0005829|cytosol;GO:0022627|cytosolic small ribosomal subunit;GO:0070062|extracellular exosome;GO:0005925|focal adhesion;GO:0016020|membrane;GO:0005654|nucleoplasm;GO:0005634|nucleus;	GO:0098641|cadherin binding involved in cell-cell adhesion;GO:0019899|enzyme binding;GO:0017134|fibroblast growth factor binding;GO:0003729|mRNA binding;GO:0044822|poly(A) RNA binding;GO:0003735|structural constituent of ribosome;	K02981	RP-S2e, RPS2; small subunit ribosomal protein S2e
ENSMUSG00000105226	9	0.592958	0	0.0344489	17.2127	4.1054	0.00337816	0.00374587	up	yes	A930028O11Rik	TEC	chr3:58697561-58698668:+	.	.	.	.	gi|63988277|gb|AC119873.38|	1108	0	Mus musculus chromosome 3, clone RP24-275F18, complete sequence	.	.	.	.	.	.	.	.	pfam15179	Myc_target_1	Myc target protein 1. This family of proteins is regulated by the c-Myc oncoprotein. It regulates the expression of several other c-Myc target genes.	.	.	.	.	.
ENSMUSG00000105664	9	0.592958	0	0.0344489	17.2127	4.1054	0.00337816	0.00374587	up	yes	Gm42797	lincRNA	chr5:113928555-113930134:-	.	.	.	.	gi|71533386|gb|AC159240.3|	323	4e-167	Mus musculus BAC clone RP24-555M20 from chromosome 5, complete sequence	.	.	.	.	.	.	.	.	pfam11835	DUF3355	Domain of unknown function (DUF3355). This domain is functionally uncharacterized. This domain is found in eukaryotes. This presumed domain is typically between 111 to 177 amino acids in length.	.	.	.	.	.
ENSMUSG00000110547	9	0.592958	0	0.0344489	17.2127	4.1054	0.00337816	0.00374587	up	yes	Gm29773	antisense_RNA	chr8:123896273-123900620:+	gi|149036607|gb|EDL91225.1|	221	3e-18	rCG56442 [Rattus norvegicus]	gi|74183755|dbj|AK140795.1|	1888	0	Mus musculus 16 days embryo head cDNA, RIKEN full-length enriched library, clone:C130021D17 product:unclassifiable, full insert sequence	Q8R0G9	95.5	6e-19	Nuclear pore complex protein Nup133	.	.	.	.	pfam03662	Glyco_hydro_79n	Glycosyl hydrolase family 79, N-terminal domain. Family of endo-beta-N-glucuronidase, or heparanase. Heparan sulfate proteoglycans (HSPGs) play a key role in the self- assembly, insolubility and barrier properties of basement membranes and extracellular matrices. Hence, cleavage of heparan sulfate (HS) affects the integrity and functional state of tissues and thereby fundamental normal and pathol…	GO:0006325|chromatin organization;GO:0006406|mRNA export from nucleus;GO:0021915|neural tube development;GO:0022008|neurogenesis;GO:0031081|nuclear pore distribution;GO:0006999|nuclear pore organization;GO:0048339|paraxial mesoderm development;GO:0006606|protein import into nucleus;GO:0006355|regulation of transcription, DNA-templated;GO:0006405|RNA export from nucleus;GO:0061053|somite developme…	GO:0000940|condensed chromosome outer kinetochore;GO:0016020|membrane;GO:0031965|nuclear membrane;GO:0005643|nuclear pore;GO:0031080|nuclear pore outer ring;	GO:0005487|nucleocytoplasmic transporter activity;GO:0017056|structural constituent of nuclear pore;	K14300	NUP133; nuclear pore complex protein Nup133
ENSMUSG00000083748	51	3.3601	3	0.206693	16.2564	4.02294	4.04627e-12	1.14146e-11	up	yes	Gm11662	processed_pseudogene	chr11:104679105-104680655:-	gi|38454246|ref|NP_942048.1|	608	9e-130	60S ribosomal protein L3 [Rattus norvegicus]	gi|354799844|gb|JN964345.1|	778	0	Mus musculus targeted non-conditional, lacZ-tagged mutant allele Gm11639:tm1e(EUCOMM)Hmgu; transgenic	P21531	238	3e-131	60S ribosomal protein L3	YOR063w	138	8e-67	COG0087	pfam00297	Ribosomal_L3	Ribosomal protein L3.	GO:0071353|cellular response to interleukin-4;GO:0000027|ribosomal large subunit assembly;GO:0006412|translation;	GO:0022625|cytosolic large ribosomal subunit;GO:0070062|extracellular exosome;GO:0005925|focal adhesion;GO:0005730|nucleolus;GO:0005654|nucleoplasm;GO:0005840|ribosome;	GO:0008097|5S rRNA binding;GO:0044822|poly(A) RNA binding;GO:0003735|structural constituent of ribosome;	K02925	RP-L3e, RPL3; large subunit ribosomal protein L3e
ENSMUSG00000109953	50	3.29421	3	0.206693	15.9377	3.99437	7.26744e-12	2.01602e-11	up	yes	5430430B14Rik	TEC	chr8:27279441-27281070:+	.	.	.	.	gi|354784446|gb|JN948947.1|	1630	0	Mus musculus targeted KO-first, conditional ready, lacZ-tagged mutant allele Eif4ebp1:tm1a(EUCOMM)Wtsi; transgenic	.	.	.	.	.	.	.	.	pfam02450	LCAT	Lecithin:cholesterol acyltransferase. Lecithin:cholesterol acyltransferase (LCAT) is involved in extracellular metabolizm of plasma lipoproteins, including cholesterol.	.	.	.	.	.
ENSMUSG00000031847	16	1.05415	1	0.0688978	15.3002	3.93548	0.000114194	0.000161304	up	yes	1700030J22Rik	protein_coding	chr8:116969594-116978959:-	gi|58037165|ref|NP_081379.1|	2081	0	uncharacterized protein C16orf46 homolog [Mus musculus]	gi|141802465|ref|NM_027103.2|	2971	0	Mus musculus RIKEN cDNA 1700030J22 gene (1700030J22Rik), mRNA	Q8BHB7	806	0	Uncharacterized protein C16orf46 homolog	.	.	.	.	pfam15032	DUF4529	Protein of unknown function (DUF4529). This family of proteins is functionally uncharacterized. This family of proteins is found in eukaryotes. The proteins contain a conserved VLPPLK sequence motif.	.	GO:0005737|cytoplasm;GO:0005654|nucleoplasm;GO:0005634|nucleus;	.	.	.
ENSMUSG00000074483	16	1.05415	1	0.0688978	15.3002	3.93548	0.000114194	0.000161304	up	yes	Bglap	protein_coding	chr3:88383501-88384464:-	gi|6671634|ref|NP_031567.1|	391	4e-46	osteocalcin preproprotein [Mus musculus]	gi|562155417|ref|NM_007541.3|	440	0	Mus musculus bone gamma carboxyglutamate protein (Bglap), mRNA	P86546	67.4	6e-14	Osteocalcin	.	.	.	.	pfam00594	Gla	Vitamin K-dependent carboxylation/gamma-carboxyglutamic (GLA) domain. This domain is responsible for the high-affinity binding of calcium ions. This domain contains post-translational modifications of many glutamate residues by Vitamin K-dependent carboxylation to form gamma-carboxyglutamate (Gla).	GO:0031214|biomineral tissue development;GO:0071773|cellular response to BMP stimulus;GO:0030500|regulation of bone mineralization;	GO:0005737|cytoplasm;GO:0005576|extracellular region;	GO:0005509|calcium ion binding;	.	.
ENSMUSG00000106791	16	1.05415	1	0.0688978	15.3002	3.93548	0.000114194	0.000161304	up	yes	4930553P18Rik	lincRNA	chr6:86004380-86009355:+	gi|148666737|gb|EDK99153.1|	359	1e-37	mCG1036654, partial [Mus musculus]	gi|568943647|ref|XR_168428.2|	1653	0	PREDICTED: Mus musculus RIKEN cDNA 4930553P18 gene (4930553P18Rik), ncRNA	.	.	.	.	.	.	.	.	.	.	.	.	.	.	.	.
ENSMUSG00000005251	8	0.527074	0	0.0344489	15.3002	3.93548	0.00636799	0.00665577	up	yes	Ripk4	protein_coding	chr16:97741933-97763737:-	gi|18129624|ref|NP_076152.2|	3571	0	receptor-interacting serine/threonine-protein kinase 4 [Mus musculus]	gi|755555067|ref|XM_011246154.1|	3738	0	PREDICTED: Mus musculus receptor-interacting serine-threonine kinase 4 (Ripk4), transcript variant X1, mRNA	Q9ERK0	1253	0	Receptor-interacting serine/threonine-protein kinase 4	all2748	129	1e-30	COG0666	pfam00069	Pkinase	Protein kinase domain.	GO:0002009|morphogenesis of an epithelium;GO:0051092|positive regulation of NF-kappaB transcription factor activity;	GO:0005737|cytoplasm;GO:0016020|membrane;	GO:0005524|ATP binding;GO:0004674|protein serine/threonine kinase activity;	K08848	RIPK4; receptor-interacting serine/threonine-protein kinase 4 [EC:2.7.11.1]
ENSMUSG00000037738	8	0.527074	0	0.0344489	15.3002	3.93548	0.00636799	0.00665577	up	yes	Nek5	protein_coding	chr8:22073616-22125053:-	gi|568954177|ref|XP_006509223.1|	3383	0	PREDICTED: serine/threonine-protein kinase Nek5 isoform X7 [Mus musculus]	gi|141803451|ref|NM_177898.4|	2404	0	Mus musculus NIMA (never in mitosis gene a)-related expressed kinase 5 (Nek5), mRNA	Q7TSC3	426	4e-139	Serine/threonine-protein kinase Nek5	.	.	.	.	pfam00069	Pkinase	Protein kinase domain.	GO:2001056|positive regulation of cysteine-type endopeptidase activity;GO:0051155|positive regulation of striated muscle cell differentiation;	.	GO:0005524|ATP binding;GO:0046872|metal ion binding;GO:0004672|protein kinase activity;GO:0004674|protein serine/threonine kinase activity;	K08857	NEK; NIMA (never in mitosis gene a)-related kinase [EC:2.7.11.1]
ENSMUSG00000043346	8	0.527074	0	0.0344489	15.3002	3.93548	0.00636799	0.00665577	up	yes	Gm6741	protein_coding	chr17:91236787-91238116:+	gi|13385586|ref|NP_080362.1|	1332	0	N-acylneuraminate-9-phosphatase [Mus musculus]	gi|357430814|ref|NG_005448.4|	1330	0	Mus musculus predicted gene 6741 (Gm6741) pseudogene on chromosome 17	Q9CPT3	517	0	N-acylneuraminate-9-phosphatase	BS_ysaA	107	8e-26	COG1011	pfam13419	HAD_2	Haloacid dehalogenase-like hydrolase.	GO:0005975|carbohydrate metabolic process;GO:0006045|N-acetylglucosamine biosynthetic process;GO:0046380|N-acetylneuraminate biosynthetic process;	.	GO:0050124|N-acylneuraminate-9-phosphatase activity;	K01097	NANP; N-acylneuraminate-9-phosphatase [EC:3.1.3.29]
ENSMUSG00000046367	8	0.527074	0	0.0344489	15.3002	3.93548	0.00636799	0.00665577	up	yes	Mgat4e	protein_coding	chr1:134540941-134549682:-	gi|148707657|gb|EDL39604.1|	2203	0	RIKEN cDNA 4931440L10 [Mus musculus]	gi|597436929|ref|NM_001145300.2|	1735	0	Mus musculus MGAT4 family, member E (Mgat4e), transcript variant 1, mRNA	A6H684	52	7e-06	Alpha-1,3-mannosyl-glycoprotein 4-beta-N-acetylglucosaminyltransferase-like protein MGAT4E	.	.	.	.	pfam04666	Glyco_transf_54	N-Acetylglucosaminyltransferase-IV (GnT-IV) conserved region. The complex-type of oligosaccharides are synthesized through elongation by glycosyltransferases after trimming of the precursor oligosaccharides transferred to proteins in the endoplasmic reticulum. N-Acetylglucosaminyltransferases (GnTs) take part in the formation of branches in the biosynthesis of complex-type sugar chains. In verteb…	GO:0006491|N-glycan processing;	GO:0016020|membrane;	GO:0008454|alpha-1,3-mannosylglycoprotein 4-beta-N-acetylglucosaminyltransferase activity;	.	.
ENSMUSG00000079304	8	0.527074	0	0.0344489	15.3002	3.93548	0.00636799	0.00665577	up	yes	4933413G19Rik	protein_coding	chr6:128375456-128385144:+	gi|161353469|ref|NP_081973.1|	1431	0	uncharacterized protein ENSP00000372125 homolog [Mus musculus]	gi|12855735|dbj|AK016804.1|	1421	0	Mus musculus adult male testis cDNA, RIKEN full-length enriched library, clone:4933413G19 product:hypothetical protein, full insert sequence	Q3TTI8	555	0	Uncharacterized protein ENSP00000372125 homolog	.	.	.	.	pfam15046	DUF4532	Protein of unknown function (DUF4532). This family of proteins is functionally uncharacterized. This family of proteins is found in eukaryotes.	.	GO:0016021|integral component of membrane;	GO:0030246|carbohydrate binding;GO:0004872|receptor activity;	.	.
ENSMUSG00000079554	8	0.527074	0	0.0344489	15.3002	3.93548	0.00636799	0.00665577	up	yes	Aox2	protein_coding	chr1:58278326-58380259:+	gi|56606023|ref|NP_001008419.1|	6760	0	aldehyde oxidase 2 [Mus musculus]	gi|255918235|ref|NM_001008419.2|	4776	0	Mus musculus aldehyde oxidase 2 (Aox2), mRNA	Q5SGK3	2607	0	Aldehyde oxidase 2	SMb21287	478	1e-146	COG4631	pfam02738	Ald_Xan_dh_C2	Molybdopterin-binding domain of aldehyde dehydrogenase.	GO:0009115|xanthine catabolic process;	GO:0005829|cytosol;	GO:0051537|2 iron, 2 sulfur cluster binding;GO:0004031|aldehyde oxidase activity;GO:0009055|electron carrier activity;GO:0050660|flavin adenine dinucleotide binding;GO:0005506|iron ion binding;GO:0051287|NAD binding;GO:0016614|oxidoreductase activity, acting on CH-OH group of donors;GO:0016903|oxidoreductase activity, acting on the aldehyde or oxo group of donors;GO:0004854|xanthine dehydrogenase…	K00157	AOX; aldehyde oxidase [EC:1.2.3.1]
ENSMUSG00000084105	8	0.527074	0	0.0344489	15.3002	3.93548	0.00636799	0.00665577	up	yes	Gm13252	processed_pseudogene	chr4:132244946-132245266:-	gi|148698171|gb|EDL30118.1|	486	5e-61	mCG16252 [Mus musculus]	gi|354789883|gb|JN954384.1|	321	3e-166	Mus musculus targeted KO-first, conditional ready, lacZ-tagged mutant allele Gmeb1:tm1a(EUCOMM)Wtsi; transgenic	P68098	142	7e-43	Cytochrome c	SPCC191.07	98.6	2e-26	COG3474	pfam00034	Cytochrom_C	Cytochrome c. The Pfam entry does not include all Prosite members. The cytochrome 556 and cytochrome c' families are not included. All these are now in a new clan together. The C-terminus of DUF989, pfam06181, has now been merged into this family.	GO:0006915|apoptotic process;GO:0055114|oxidation-reduction process;	GO:0005758|mitochondrial intermembrane space;GO:0070469|respiratory chain;	GO:0009055|electron carrier activity;GO:0020037|heme binding;GO:0046872|metal ion binding;	.	.
ENSMUSG00000093897	8	0.527074	0	0.0344489	15.3002	3.93548	0.00636799	0.00665577	up	yes	Gm26268	miRNA	chr16:10965724-10965849:+	gi|68062262|ref|XP_673136.1|	199	3e-19	hypothetical protein [Plasmodium berghei strain ANKA], partial [Plasmodium berghei ANKA]	gi|354797967|gb|JN962468.1|	126	3e-58	Mus musculus targeted KO-first, conditional ready, lacZ-tagged mutant allele Oas1f:tm1a(EUCOMM)Hmgu; transgenic	.	.	.	.	.	.	.	.	pfam13900	GVQW	Putative binding domain. This short domain is often found nested inside other longer domains. The function is not known, but the domain carries a highly conserved GVQW motif. The members are rich in proline and cysteine. This may be a binding domain.	.	.	.	.	.
ENSMUSG00000101660	8	0.527074	0	0.0344489	15.3002	3.93548	0.00636799	0.00665577	up	yes	Gm18666	unprocessed_pseudogene	chr1:93906244-93916768:+	gi|755495341|ref|XP_011246430.1|	968	6e-176	PREDICTED: D-2-hydroxyglutarate dehydrogenase, mitochondrial-like [Mus musculus]	gi|894216337|ref|NM_001310767.1|	561	0	Mus musculus D-2-hydroxyglutarate dehydrogenase (D2hgdh), transcript variant 1, mRNA	Q8CIM3	265	4e-82	D-2-hydroxyglutarate dehydrogenase, mitochondrial	YDL178w	194	7e-56	COG0277	pfam02913	FAD-oxidase_C	FAD linked oxidases, C-terminal domain. This domain has a ferredoxin-like fold.	GO:0044267|cellular protein metabolic process;GO:0032025|response to cobalt ion;GO:0010042|response to manganese ion;GO:0010043|response to zinc ion;	GO:0005739|mitochondrion;	GO:0051990|(R)-2-hydroxyglutarate dehydrogenase activity;GO:0050660|flavin adenine dinucleotide binding;	.	.
ENSMUSG00000104107	8	0.527074	0	0.0344489	15.3002	3.93548	0.00636799	0.00665577	up	yes	Gm37879	TEC	chr9:71939591-71941585:-	.	.	.	.	gi|60098013|gb|AC157575.1|	1995	0	Mus musculus BAC clone RP23-16D16 from 9, complete sequence	.	.	.	.	.	.	.	.	pfam08733	PalH	PalH/RIM21. PalH (also known as RIM21) is a transmembrane protein required for proteolytic cleavage of Rim101/PacC transcription factors which are activated by C terminal proteolytic processing. Rim101/PacC family proteins play a key role in pH-dependent responses and PalH has been implicated as a pH sensor.	.	.	.	.	.
ENSMUSG00000108500	8	0.527074	0	0.0344489	15.3002	3.93548	0.00636799	0.00665577	up	yes	Gm45033	TEC	chr7:116396551-116399717:-	gi|60392921|sp|P11369.2|LORF2_MOUSE	1105	1e-169	RecName: Full=LINE-1 retrotransposable element ORF2 protein; Short=ORF2p; AltName: Full=Long interspersed element-1; Short=L1; AltName: Full=Retrovirus-related Pol polyprotein LINE-1; Includes: RecName: Full=Reverse transcriptase; Includes: RecName: Full=Endonuclease	gi|354792651|gb|JN957152.1|	3167	0	Mus musculus targeted non-conditional, lacZ-tagged mutant allele Pik3c2a:tm1e(EUCOMM)Hmgu; transgenic	P11369	430	4e-171	LINE-1 retrotransposable element ORF2 protein	.	.	.	.	pfam00078	RVT_1	Reverse transcriptase (RNA-dependent DNA polymerase). A reverse transcriptase gene is usually indicative of a mobile element such as a retrotransposon or retrovirus. Reverse transcriptases occur in a variety of mobile elements, including retrotransposons, retroviruses, group II introns, bacterial msDNAs, hepadnaviruses, and caulimoviruses.	GO:0006310|DNA recombination;	.	GO:0004519|endonuclease activity;GO:0046872|metal ion binding;GO:0003964|RNA-directed DNA polymerase activity;	.	.
ENSMUSG00000108618	8	0.527074	0	0.0344489	15.3002	3.93548	0.00636799	0.00665577	up	yes	Gm44816	TEC	chr7:43448073-43448549:+	.	.	.	.	gi|354789605|gb|JN954106.1|	477	0	Mus musculus targeted deletion, lacZ-tagged mutant allele Cldnd2:tm1(KOMP)Wtsi; transgenic	.	.	.	.	.	.	.	.	pfam10087	DUF2325	Uncharacterized protein conserved in bacteria (DUF2325). Members of this family of hypothetical bacterial proteins have no known function.	.	.	.	.	.
ENSMUSG00000111212	8	0.527074	0	0.0344489	15.3002	3.93548	0.00636799	0.00665577	up	yes	CAAA01194877.1	TEC	chr9:13308214-13312446:+	gi|148693025|gb|EDL24972.1|	600	3e-68	mCG147867, isoform CRA_b, partial [Mus musculus]	gi|26081882|dbj|AK030568.1|	3504	0	Mus musculus adult male pituitary gland cDNA, RIKEN full-length enriched library, clone:5330432J10 product:unclassifiable, full insert sequence	.	.	.	.	.	.	.	.	pfam10160	Tmemb_40	Predicted membrane protein. This is a region of 280 amino acids from a group of proteins conserved from plants to humans. It is predicted to be a membrane protein but its function is otherwise unknown.	.	.	.	.	.
ENSMUSG00000112621	8	0.527074	0	0.0344489	15.3002	3.93548	0.00636799	0.00665577	up	yes	AC167202.5	processed_pseudogene	chr10:81727923-81728872:+	gi|795107208|ref|XP_011807244.1|	694	1e-126	PREDICTED: LOW QUALITY PROTEIN: glyceraldehyde-3-phosphate dehydrogenase [Colobus angolensis palliatus]	gi|576583801|ref|NG_018905.2|	950	0	Mus musculus predicted gene 5173 (Gm5173) pseudogene on chromosome 10	P80534	141	1e-102	Glyceraldehyde-3-phosphate dehydrogenase, muscle	SPBC354.12	214	1e-65	COG0057	pfam00044	Gp_dh_N	Glyceraldehyde 3-phosphate dehydrogenase, NAD binding domain. GAPDH is a tetrameric NAD-binding enzyme involved in glycolysis and glyconeogenesis. N-terminal domain is a Rossmann NAD(P) binding fold.	GO:0006006|glucose metabolic process;GO:0006096|glycolytic process;GO:0000226|microtubule cytoskeleton organization;GO:0051402|neuron apoptotic process;GO:0035606|peptidyl-cysteine S-trans-nitrosylation;GO:0050821|protein stabilization;GO:0006417|regulation of translation;	GO:0005856|cytoskeleton;GO:0005829|cytosol;GO:0097452|GAIT complex;GO:0005634|nucleus;	GO:0004365|glyceraldehyde-3-phosphate dehydrogenase (NAD+) (phosphorylating) activity;GO:0008017|microtubule binding;GO:0051287|NAD binding;GO:0050661|NADP binding;GO:0035605|peptidyl-cysteine S-nitrosylase activity;	.	.
ENSMUSG00000030703	189	12.4521	12	0.826773	15.0611	3.91276	5.43181e-40	4.46987e-39	up	yes	Gdpd3	protein_coding	chr7:126766334-126775649:+	gi|110431346|ref|NP_077190.2|	1645	0	glycerophosphodiester phosphodiesterase domain-containing protein 3 [Mus musculus]	gi|110431345|ref|NM_024228.2|	1068	0	Mus musculus glycerophosphodiester phosphodiesterase domain containing 3 (Gdpd3), mRNA	Q99LY2	271	3e-89	Glycerophosphodiester phosphodiesterase domain-containing protein 3	DR2084	95.9	8e-22	COG0584	pfam03009	GDPD	Glycerophosphoryl diester phosphodiesterase family. Escherichia coli has two sequence related isozymes of glycerophosphoryl diester phosphodiesterase (GDPD) - periplasmic and cytosolic. This family also includes agrocinopine synthase, the similarity to GDPD has been noted. This family appears to have weak but not significant matches to mammalian phospholipase C pfam00388, which suggests that this…	GO:0046475|glycerophospholipid catabolic process;	GO:0005789|endoplasmic reticulum membrane;GO:0070062|extracellular exosome;GO:0016021|integral component of membrane;	GO:0008889|glycerophosphodiester phosphodiesterase activity;GO:0004622|lysophospholipase activity;GO:0046872|metal ion binding;	.	.
ENSMUSG00000040254	15	0.988264	1	0.0688978	14.3439	3.84237	0.000209984	0.000285424	up	yes	Sema3d	protein_coding	chr5:12383385-12588948:+	gi|148706749|gb|EDL38696.1|	4193	0	sema domain, immunoglobulin domain (Ig), short basic domain, secreted, (semaphorin) 3D, isoform CRA_c, partial [Mus musculus]	gi|282847343|ref|NM_028882.4|	6302	0	Mus musculus sema domain, immunoglobulin domain (Ig), short basic domain, secreted, (semaphorin) 3D (Sema3d), mRNA	Q8BH34	293	3e-92	Semaphorin-3D	.	.	.	.	pfam01403	Sema	Sema domain. The Sema domain occurs in semaphorins, which are a large family of secreted and transmembrane proteins, some of which function as repellent signals during axon guidance. Sema domains also occur in the hepatocyte growth factor receptor and human plexin A-3.	GO:0050919|negative chemotaxis;GO:0048843|negative regulation of axon extension involved in axon guidance;GO:0001755|neural crest cell migration;GO:0030335|positive regulation of cell migration;GO:0071526|semaphorin-plexin signaling pathway;	GO:0005615|extracellular space;	GO:0045499|chemorepellent activity;GO:0038191|neuropilin binding;GO:0030215|semaphorin receptor binding;	K06840	SEMA3; semaphorin 3
ENSMUSG00000092444	15	0.988264	1	0.0688978	14.3439	3.84237	0.000209984	0.000285424	up	yes	Gm18733	transcribed_unprocessed_pseudogene	chr17:35278176-35279414:-	gi|14861866|ref|NP_149088.1|	337	2e-58	vacuolar protein sorting-associated protein 52 homolog [Rattus norvegicus]	gi|156148689|emb|CU302430.14|	856	0	Mouse DNA sequence from clone RP24-273L24 on chromosome 17, complete sequence	O55166	51.6	6e-12	Vacuolar protein sorting-associated protein 52 homolog	.	.	.	.	pfam04129	Vps52	Vps52 / Sac2 family. Vps52 complexes with Vps53 and Vps54 to form a multi- subunit complex involved in regulating membrane trafficking events.	GO:0010668|ectodermal cell differentiation;GO:0048611|embryonic ectodermal digestive tract development;GO:0032456|endocytic recycling;GO:0007041|lysosomal transport;GO:0015031|protein transport;	GO:1990745|EARP complex;GO:0010008|endosome membrane;GO:0000938|GARP complex;GO:0048471|perinuclear region of cytoplasm;GO:0055037|recycling endosome;	.	.	.
ENSMUSG00000096805	57	3.7554	4	0.275591	13.6267	3.76837	7.07524e-13	2.10417e-12	up	yes	Ighv9-1	IG_V_gene	chr12:114093928-114094358:-	gi|148669239|gb|EDL01186.1|	531	1e-67	mCG1039231 [Mus musculus]	gi|121699722|ref|NG_005838.1|	305	3e-157	Mus musculus immunoglobulin heavy chain complex (Igh) on chromosome 12	P01743	129	8e-38	Immunoglobulin heavy variable 1-46	.	.	.	.	pfam07686	V-set	Immunoglobulin V-set domain. This domain is found in antibodies as well as neural protein P0 and CTL4 amongst others.	GO:0006956|complement activation;GO:0006958|complement activation, classical pathway;GO:0038095|Fc-epsilon receptor signaling pathway;GO:0038096|Fc-gamma receptor signaling pathway involved in phagocytosis;GO:0006955|immune response;GO:0006898|receptor-mediated endocytosis;GO:0050776|regulation of immune response;	GO:0005576|extracellular region;GO:0005886|plasma membrane;	GO:0003823|antigen binding;GO:0004252|serine-type endopeptidase activity;	.	.
ENSMUSG00000072718	42	2.76714	3	0.206693	13.3877	3.74283	7.90001e-10	1.89604e-09	up	yes	Klra10	protein_coding	chr6:130269194-130281928:-	gi|9506839|ref|NP_032485.2|	1369	0	killer cell lectin-like receptor subfamily A, member 10 [Mus musculus]	gi|755516185|ref|XM_011241229.1|	823	0	PREDICTED: Mus musculus killer cell lectin-like receptor subfamily A, member 10 (Klra10), transcript variant X1, mRNA	Q64329	496	4e-177	Killer cell lectin-like receptor 3	.	.	.	.	pfam08391	Ly49	Ly49-like protein, N-terminal region. The sequences making up this family are annotated as, or are similar to, Ly49 receptors. These are type II transmembrane receptors expressed by mouse natural killer (NK) cells. They are classified as being activating (e.g.Ly49D and H) or inhibitory (e.g. Ly49A and G), depending on their effect on NK cell function. They are members of the C-type lectin recepto…	GO:0007155|cell adhesion;	GO:0016021|integral component of membrane;GO:0005886|plasma membrane;	GO:0030246|carbohydrate binding;	.	.
ENSMUSG00000085655	14	0.92238	1	0.0688978	13.3877	3.74283	0.000386804	0.000506359	up	yes	Gm15952	antisense_RNA	chr3:35933045-35990840:+	gi|148668901|gb|EDL01063.1|	180	2e-15	mCG129694 [Mus musculus]	gi|644987969|tpe|HG978914.1|	556	0	TPA: Mus musculus long non-coding RNA OTTMUST00000069784.1 (AC116677.2 gene), antisense	Q99MR8	78.2	4e-16	Methylcrotonoyl-CoA carboxylase subunit alpha, mitochondrial	AF0220	63.2	1e-11	COG0439	pfam00289	CPSase_L_chain	Carbamoyl-phosphate synthase L chain, N-terminal domain. Carbamoyl-phosphate synthase catalyses the ATP-dependent synthesis of carbamyl-phosphate from glutamine or ammonia and bicarbonate. This important enzyme initiates both the urea cycle and the biosynthesis of arginine and/or pyrimidines. The carbamoyl-phosphate synthase (CPS) enzyme in prokaryotes is a heterodimer of a small and large chain.…	GO:0006552|leucine catabolic process;	GO:0002169|3-methylcrotonyl-CoA carboxylase complex, mitochondrial;GO:0005743|mitochondrial inner membrane;GO:0005759|mitochondrial matrix;GO:0005739|mitochondrion;	GO:0005524|ATP binding;GO:0004075|biotin carboxylase activity;GO:0046872|metal ion binding;GO:0004485|methylcrotonoyl-CoA carboxylase activity;	K01968	E6.4.1.4A; 3-methylcrotonyl-CoA carboxylase alpha subunit [EC:6.4.1.4]
ENSMUSG00000005320	7	0.46119	0	0.0344489	13.3877	3.74283	0.0120912	0.0117373	up	yes	Fgfr4	protein_coding	chr13:55152640-55168759:+	gi|112293260|ref|NP_032037.2|	3759	0	fibroblast growth factor receptor 4 precursor [Mus musculus]	gi|23273872|gb|BC033313.1|	3281	0	Mus musculus fibroblast growth factor receptor 4, mRNA (cDNA clone MGC:30362 IMAGE:5132831), complete cds	Q03142	231	2e-70	Fibroblast growth factor receptor 4	.	.	.	.	pfam07714	Pkinase_Tyr	Protein tyrosine kinase.	GO:0061144|alveolar secondary septum development;GO:0016477|cell migration;GO:0008543|fibroblast growth factor receptor signaling pathway;GO:0042593|glucose homeostasis;GO:0030324|lung development;GO:0090272|negative regulation of fibroblast growth factor production;GO:0010629|negative regulation of gene expression;GO:0001759|organ induction;GO:0018108|peptidyl-tyrosine phosphorylation;GO:0055062…	GO:0005737|cytoplasm;GO:0005783|endoplasmic reticulum;GO:0005768|endosome;GO:0005794|Golgi apparatus;GO:0005887|integral component of plasma membrane;GO:0005654|nucleoplasm;GO:0005886|plasma membrane;GO:0030133|transport vesicle;	GO:0005524|ATP binding;GO:0017134|fibroblast growth factor binding;GO:0005007|fibroblast growth factor-activated receptor activity;GO:0008201|heparin binding;	K05095	FGFR4; fibroblast growth factor receptor 4 [EC:2.7.10.1]
ENSMUSG00000012705	7	0.46119	0	0.0344489	13.3877	3.74283	0.0120912	0.0117373	up	yes	Retn	protein_coding	chr8:3655770-3660110:+	gi|12667798|ref|NP_075360.1|	496	2e-59	resistin precursor [Mus musculus]	gi|326368222|ref|NM_022984.4|	1139	0	Mus musculus resistin (Retn), transcript variant 1, mRNA	Q99P87	195	5e-61	Resistin	.	.	.	.	pfam06954	Resistin	Resistin. This family consists of several mammalian resistin proteins. Resistin is a 12.5-kDa cysteine-rich secreted polypeptide first reported from rodent adipocytes. It belongs to a multigene family termed RELMs or FIZZ proteins. Plasma resistin levels are significantly increased in both genetically susceptible and high-fat-diet-induced obese mice. Immunoneutralization of resistin improves hype…	GO:0007568|aging;GO:0045444|fat cell differentiation;GO:2000252|negative regulation of feeding behavior;GO:0010714|positive regulation of collagen metabolic process;GO:2000872|positive regulation of progesterone secretion;GO:0014911|positive regulation of smooth muscle cell migration;GO:0048661|positive regulation of smooth muscle cell proliferation;GO:0050806|positive regulation of synaptic tran…	GO:0070062|extracellular exosome;GO:0005576|extracellular region;GO:0005615|extracellular space;GO:0005634|nucleus;	GO:0005179|hormone activity;	K13438	RETN; resistin
ENSMUSG00000016942	7	0.46119	0	0.0344489	13.3877	3.74283	0.0120912	0.0117373	up	yes	Tmprss6	protein_coding	chr15:78439668-78468634:-	gi|125656152|ref|NP_082178.2|	3999	0	transmembrane protease serine 6 [Mus musculus]	gi|125656151|ref|NM_027902.2|	3191	0	Mus musculus transmembrane serine protease 6 (Tmprss6), mRNA	Q9DBI0	1544	0	Transmembrane protease serine 6	VC1649	114	2e-25	COG5640	pfam00089	Trypsin	Trypsin.	GO:0006879|cellular iron ion homeostasis;GO:0042730|fibrinolysis;GO:0055072|iron ion homeostasis;GO:0033619|membrane protein proteolysis;GO:0030514|negative regulation of BMP signaling pathway;GO:0000122|negative regulation of transcription from RNA polymerase II promoter;GO:0045892|negative regulation of transcription, DNA-templated;GO:0045944|positive regulation of transcription from RNA polyme…	GO:0005615|extracellular space;GO:0016021|integral component of membrane;GO:0005886|plasma membrane;	GO:0004252|serine-type endopeptidase activity;	K09637	TMPRSS6; transmembrane protease, serine 6 [EC:3.4.21.-]
ENSMUSG00000021070	7	0.46119	0	0.0344489	13.3877	3.74283	0.0120912	0.0117373	up	yes	Bdkrb2	protein_coding	chr12:105563226-105595237:+	gi|148686811|gb|EDL18758.1|	1981	0	bradykinin receptor, beta 2, isoform CRA_a, partial [Mus musculus]	gi|74208859|dbj|AK132469.1|	3782	0	Mus musculus 10 days neonate skin cDNA, RIKEN full-length enriched library, clone:4732437P05 product:bradykinin receptor, beta 2, full insert sequence	P32299	739	0	B2 bradykinin receptor	.	.	.	.	pfam00001	7tm_1	7 transmembrane receptor (rhodopsin family). This family contains, amongst other G-protein-coupled receptors (GCPRs), members of the opsin family, which have been considered to be typical members of the rhodopsin superfamily. They share several motifs, mainly the seven transmembrane helices, GCPRs of the rhodopsin superfamily. All opsins bind a chromophore, such as 11-cis-retinal. The function of…	GO:0050482|arachidonic acid secretion;GO:1902219|negative regulation of intrinsic apoptotic signaling pathway in response to osmotic stress;GO:1902239|negative regulation of intrinsic apoptotic signaling pathway in response to osmotic stress by p53 class mediator;GO:0033137|negative regulation of peptidyl-serine phosphorylation;GO:0009651|response to salt stress;GO:0006939|smooth muscle contracti…	GO:0005768|endosome;GO:0016021|integral component of membrane;GO:0005886|plasma membrane;	GO:0004947|bradykinin receptor activity;GO:0002020|protease binding;GO:0046982|protein heterodimerization activity;GO:0031702|type 1 angiotensin receptor binding;	K03916	BDKRB2; bradykinin receptor B2
ENSMUSG00000024846	7	0.46119	0	0.0344489	13.3877	3.74283	0.0120912	0.0117373	up	yes	Cst6	protein_coding	chr19:5344705-5349574:-	gi|21312060|ref|NP_082899.1|	654	1e-75	cystatin-M precursor [Mus musculus]	gi|158508600|ref|NM_028623.5|	3951	0	Mus musculus cystatin E/M (Cst6), mRNA	Q15828	176	1e-48	Cystatin-M	.	.	.	.	pfam00031	Cystatin	Cystatin domain. Very diverse family. Attempts to define separate sub-families failed. Typically, either the N-terminal or C-terminal end is very divergent. But splitting into two domains would make very short families. pfam00666 are related to this family but have not been included.	GO:0009653|anatomical structure morphogenesis;GO:0008544|epidermis development;GO:2000117|negative regulation of cysteine-type endopeptidase activity;	GO:0001533|cornified envelope;GO:0070062|extracellular exosome;GO:0005615|extracellular space;	GO:0004869|cysteine-type endopeptidase inhibitor activity;GO:0002020|protease binding;	K13902	CST6; cystatin-M
ENSMUSG00000028976	7	0.46119	0	0.0344489	13.3877	3.74283	0.0120912	0.0117373	up	yes	Slc2a5	protein_coding	chr4:150119283-150144169:+	gi|31543728|ref|NP_062715.2|	2417	0	solute carrier family 2, facilitated glucose transporter member 5 [Mus musculus]	gi|141801986|ref|NM_019741.3|	3096	0	Mus musculus solute carrier family 2 (facilitated glucose transporter), member 5 (Slc2a5), mRNA	Q9WV38	935	0	Solute carrier family 2, facilitated glucose transporter member 5	.	.	.	.	pfam00083	Sugar_tr	Sugar (and other) transporter.	GO:0071332|cellular response to fructose stimulus;GO:1990539|fructose import across plasma membrane;GO:0003044|regulation of systemic arterial blood pressure mediated by a chemical signal;GO:0009750|response to fructose;	GO:0016324|apical plasma membrane;GO:0070062|extracellular exosome;GO:0005887|integral component of plasma membrane;GO:0042383|sarcolemma;	GO:0070061|fructose binding;GO:0005353|fructose transmembrane transporter activity;	K08143	SLC2A5, GLUT5; MFS transporter, SP family, solute carrier family 2 (facilitated glucose/fructose transporter), member 5
ENSMUSG00000040838	7	0.46119	0	0.0344489	13.3877	3.74283	0.0120912	0.0117373	up	yes	Gm11639	protein_coding	chr11:104685707-105117394:+	gi|755539710|ref|XP_011247563.1|	11269	0	PREDICTED: EF-hand calcium-binding domain-containing protein 3 isoform X2 [Mus musculus]	gi|755539709|ref|XM_011249261.1|	6965	0	PREDICTED: Mus musculus EF-hand calcium binding domain 3 (Efcab3), transcript variant X1, mRNA	Q80X60	824	0	EF-hand calcium-binding domain-containing protein 3	SPAC3A12.14	63.2	2e-09	COG5126	pfam13833	EF-hand_8	EF-hand domain pair.	.	.	GO:0005509|calcium ion binding;	.	.
ENSMUSG00000056880	7	0.46119	0	0.0344489	13.3877	3.74283	0.0120912	0.0117373	up	yes	Gadl1	protein_coding	chr9:115909455-116076176:+	gi|221222529|sp|Q80WP8.3|GADL1_MOUSE	2779	0	RecName: Full=Acidic amino acid decarboxylase GADL1; AltName: Full=Aspartate 1-decarboxylase; Short=ADC; AltName: Full=Cysteine sulfinic acid decarboxylase; Short=CSADC; AltName: Full=Glutamate decarboxylase-like protein 1	gi|197382956|ref|NM_028638.1|	3652	0	Mus musculus glutamate decarboxylase-like 1 (Gadl1), mRNA	Q80WP8	958	0	Acidic amino acid decarboxylase GADL1	BH2623	198	5e-55	COG0076	pfam00282	Pyridoxal_deC	Pyridoxal-dependent decarboxylase conserved domain.	GO:0019752|carboxylic acid metabolic process;	.	GO:0004068|aspartate 1-decarboxylase activity;GO:0030170|pyridoxal phosphate binding;GO:0004782|sulfinoalanine decarboxylase activity;	K18966	GADL1, CSADC, ADC; sulfinoalanine decarboxylase / aspartate 1-decarboxylase [EC:4.1.1.29 4.1.1.11]
ENSMUSG00000057895	7	0.46119	0	0.0344489	13.3877	3.74283	0.0120912	0.0117373	up	yes	Zfp105	protein_coding	chr9:122923072-122931028:+	gi|113374173|ref|NP_033570.2|	2751	0	zinc finger protein 35 [Mus musculus]	gi|113374172|ref|NM_009544.2|	2004	0	Mus musculus zinc finger protein 105 (Zfp105), mRNA	P13682	117	1e-28	Zinc finger protein 35	.	.	.	.	pfam13465	zf-H2C2_2	Zinc-finger double domain.	GO:0071300|cellular response to retinoic acid;GO:0006355|regulation of transcription, DNA-templated;GO:0007283|spermatogenesis;GO:0006351|transcription, DNA-templated;	GO:0005623|cell;GO:0005634|nucleus;GO:0048471|perinuclear region of cytoplasm;	GO:0003677|DNA binding;GO:0046872|metal ion binding;GO:0043565|sequence-specific DNA binding;GO:0003700|transcription factor activity, sequence-specific DNA binding;	.	.
ENSMUSG00000060512	7	0.46119	0	0.0344489	13.3877	3.74283	0.0120912	0.0117373	up	yes	0610040J01Rik	protein_coding	chr5:63812363-63899625:+	gi|148705758|gb|EDL37705.1|	1665	0	RIKEN cDNA 0610040J01, isoform CRA_c [Mus musculus]	gi|26341501|dbj|AK050792.1|	1998	0	Mus musculus 9 days embryo whole body cDNA, RIKEN full-length enriched library, clone:D030020D13 product:hypothetical protein, full insert sequence	Q99K99	238	2e-76	Uncharacterized protein C4orf19 homolog	.	.	.	.	pfam14543	TAXi_N	Xylanase inhibitor N-terminal. The N- and C-termini of the members of this family are jointly necessary for creating the catalytic pocket necessary for cleaving xylanase. Phytopathogens produce xylanase that destroys plant cells, so its destruction through proteolysis is vital for plant-survival.	.	GO:0030054|cell junction;GO:0005654|nucleoplasm;	.	.	.
ENSMUSG00000076630	7	0.46119	0	0.0344489	13.3877	3.74283	0.0120912	0.0117373	up	yes	Ighd1-1	IG_D_gene	chr12:113482170-113482192:-	.	.	.	.	.	.	.	.	.	.	.	.	.	.	.	.	.	.	.	.	.	.	.	.
ENSMUSG00000086593	7	0.46119	0	0.0344489	13.3877	3.74283	0.0120912	0.0117373	up	yes	Gm16548	lincRNA	chr1:164148591-164152217:-	gi|148707315|gb|EDL39262.1|	400	9e-44	mCG146334, partial [Mus musculus]	gi|644987245|tpe|HG978198.1|	1226	0	TPA: Mus musculus long non-coding RNA OTTMUST00000088490.1 (RP23-202J6.3 gene), lincRNA	O88783	89.4	1e-17	Coagulation factor V	.	.	.	.	pfam02489	Herpes_glycop_H	Herpesvirus glycoprotein H. Herpesvirus glycoprotein H (gH) is a virion associated envelope glycoprotein. Complex formation between gH and gL has been demonstrated in both virions and infected cells.	GO:0008015|blood circulation;GO:0007596|blood coagulation;GO:0030168|platelet activation;	GO:0005783|endoplasmic reticulum;GO:0005615|extracellular space;GO:1903561|extracellular vesicle;GO:0005794|Golgi apparatus;GO:0016020|membrane;GO:0031091|platelet alpha granule;	GO:0005507|copper ion binding;GO:0004252|serine-type endopeptidase activity;	K03902	F5; coagulation factor V (labile factor)
ENSMUSG00000091268	7	0.46119	0	0.0344489	13.3877	3.74283	0.0120912	0.0117373	up	yes	Igkv17-134	IG_V_pseudogene	chr6:67720729-67721225:-	gi|20306634|gb|AAH28540.1|	333	3e-38	Igk protein [Mus musculus]	gi|111815141|ref|NG_005612.1|	294	3e-151	Mus musculus immunoglobulin kappa chain complex (Igk) on chromosome 6	P06315	86.7	5e-21	Immunoglobulin kappa variable 5-2	.	.	.	.	pfam07686	V-set	Immunoglobulin V-set domain. This domain is found in antibodies as well as neural protein P0 and CTL4 amongst others.	GO:0006956|complement activation;GO:0006958|complement activation, classical pathway;GO:0038095|Fc-epsilon receptor signaling pathway;GO:0038096|Fc-gamma receptor signaling pathway involved in phagocytosis;GO:0006955|immune response;GO:0006898|receptor-mediated endocytosis;GO:0050776|regulation of immune response;	GO:0005576|extracellular region;GO:0005886|plasma membrane;	GO:0003823|antigen binding;GO:0004252|serine-type endopeptidase activity;	.	.
ENSMUSG00000102193	7	0.46119	0	0.0344489	13.3877	3.74283	0.0120912	0.0117373	up	yes	Gm7299	processed_pseudogene	chr1:170630921-170631501:+	gi|28174920|gb|AAH03896.2|	805	2e-106	Rpl17 protein, partial [Mus musculus]	gi|295390794|ref|NG_018659.1|	581	0	Mus musculus predicted gene 7299 (Gm7299) pseudogene on chromosome 1	P24049	50.8	6e-07	60S ribosomal protein L17	SPBC2F12.04	191	5e-60	COG0091	pfam00237	Ribosomal_L22	Ribosomal protein L22p/L17e. This family includes L22 from prokaryotes and chloroplasts and L17 from eukaryotes.	GO:0034198|cellular response to amino acid starvation;GO:1900087|positive regulation of G1/S transition of mitotic cell cycle;GO:0006412|translation;	GO:0031672|A band;GO:0022625|cytosolic large ribosomal subunit;GO:0005634|nucleus;GO:0005844|polysome;	GO:0070180|large ribosomal subunit rRNA binding;GO:0003735|structural constituent of ribosome;	K02880	RP-L17e, RPL17; large subunit ribosomal protein L17e
ENSMUSG00000102678	7	0.46119	0	0.0344489	13.3877	3.74283	0.0120912	0.0117373	up	yes	Ighv1-21-1	IG_V_pseudogene	chr12:114736245-114736678:-	gi|123791|sp|P01758.1|HVM14_MOUSE	551	2e-70	RecName: Full=Ig heavy chain V region 108A; Flags: Precursor	gi|121699722|ref|NG_005838.1|	308	6e-159	Mus musculus immunoglobulin heavy chain complex (Igh) on chromosome 12	P01758	216	7e-72	Ig heavy chain V region 108A	.	.	.	.	pfam07686	V-set	Immunoglobulin V-set domain. This domain is found in antibodies as well as neural protein P0 and CTL4 amongst others.	.	.	GO:0003823|antigen binding;	.	.
ENSMUSG00000103674	7	0.46119	0	0.0344489	13.3877	3.74283	0.0120912	0.0117373	up	yes	Gm37699	TEC	chr15:85655666-85659003:+	gi|119593806|gb|EAW73400.1|	241	3e-23	hCG2042265, partial [Homo sapiens]	gi|72098072|gb|AC162302.2|	3338	0	Mus musculus chromosome 15, clone RP23-463E8, complete sequence	.	.	.	.	.	.	.	.	pfam04579	Keratin_matx	Keratin, high-sulphur matrix protein. Family of Keratin, high-sulfur matrix proteins. The keratin products of mammalian epidermal derivatives such as wool and hair consist of microfibrils embedded in a rigid matrix of other proteins. The matrix proteins include the high-sulphur and high-tyrosine keratins, having molecular weights of 6-20 kDa, whereas microfibrils contain the larger, low-sulphur k…	.	.	.	.	.
ENSMUSG00000103873	7	0.46119	0	0.0344489	13.3877	3.74283	0.0120912	0.0117373	up	yes	Ighv1-38	IG_V_pseudogene	chr12:114910011-114910443:-	gi|40794945|gb|AAR91026.1|	396	1e-46	ANA immunoglobulin heavy chain [Mus musculus]	gi|121699722|ref|NG_005838.1|	304	9e-157	Mus musculus immunoglobulin heavy chain complex (Igh) on chromosome 12	P01758	142	7e-43	Ig heavy chain V region 108A	.	.	.	.	pfam14340	DUF4395	Domain of unknown function (DUF4395). This family of proteins is functionally uncharacterized. This family of proteins is found in bacteria and eukaryotes. Proteins in this family are typically between 142 and 168 amino acids in length. There are two completely conserved C residues that may be functionally important.	.	.	GO:0003823|antigen binding;	.	.
ENSMUSG00000105082	7	0.46119	0	0.0344489	13.3877	3.74283	0.0120912	0.0117373	up	yes	Aqp10-ps	unprocessed_pseudogene	chr3:89965445-89968622:-	gi|635104614|ref|XP_007975168.1|	296	2e-50	PREDICTED: aquaporin-10 isoform X1 [Chlorocebus sabaeus]	gi|672043325|ref|XM_008761270.1|	388	0	PREDICTED: Rattus norvegicus similar to aquaporin 10 (LOC686596), transcript variant X2, mRNA	Q96PS8	94.7	1e-47	Aquaporin-10	YFL054c_2	49.7	5e-12	COG0580	pfam00230	MIP	Major intrinsic protein. MIP (Major Intrinsic Protein) family proteins exhibit essentially two distinct types of channel properties: (1) specific water transport by the aquaporins, and (2) small neutral solutes transport, such as glycerol by the glycerol facilitators.	GO:0034219|carbohydrate transmembrane transport;GO:0009992|cellular water homeostasis;GO:0034220|ion transmembrane transport;GO:0009636|response to toxic substance;GO:0071918|urea transmembrane transport;GO:0006833|water transport;	GO:0005887|integral component of plasma membrane;GO:0005886|plasma membrane;	GO:0015254|glycerol channel activity;GO:0015265|urea channel activity;GO:0015204|urea transmembrane transporter activity;GO:0015250|water channel activity;	K09878	AQP10; aquaporin-10
ENSMUSG00000105519	7	0.46119	0	0.0344489	13.3877	3.74283	0.0120912	0.0117373	up	yes	E430021H15Rik	TEC	chr5:44213801-44217259:-	gi|148702912|gb|EDL34859.1|	184	3e-12	mCG144906, partial [Mus musculus]	gi|50872589|gb|AC103621.6|	3459	0	Mus musculus chromosome 5, clone RP24-230J14, complete sequence	.	.	.	.	.	.	.	.	pfam13966	zf-RVT	zinc-binding in reverse transcriptase. This domain would appear to be a zinc-binding region of a putative reverse transcriptase.	.	.	.	.	.
ENSMUSG00000106398	7	0.46119	0	0.0344489	13.3877	3.74283	0.0120912	0.0117373	up	yes	Gm43357	lincRNA	chr3:136943237-136946544:-	.	.	.	.	gi|755505633|ref|XR_376118.2|	195	4e-96	PREDICTED: Mus musculus RIKEN cDNA 1700006H20 gene (1700006H20Rik), transcript variant X4, ncRNA	.	.	.	.	.	.	.	.	pfam10345	Cohesin_load	Cohesin loading factor. Cohesin_load is a common cohesin loading factor protein that is conserved in fungi. It is associated with the cohesin complex and is required in G1 for cohesin binding to chromosomes but dispensable in G2 when cohesion has been established. It is referred to as both Ssl3, in pombe, and Scc4, in S.cerevisiae. It complexes with Mis4.	.	.	.	.	.
ENSMUSG00000109122	7	0.46119	0	0.0344489	13.3877	3.74283	0.0120912	0.0117373	up	yes	A230103L15Rik	TEC	chr7:59327318-59331189:-	gi|18043511|gb|AAH19508.1|	349	9e-35	Heatr5b protein [Mus musculus]	gi|78190131|gb|AC167971.3|	3872	0	Mus musculus BAC clone RP24-439I22 from chromosome 7, complete sequence	P11369	25.8	2e-31	LINE-1 retrotransposable element ORF2 protein	.	.	.	.	pfam08333	DUF1725	Protein of unknown function (DUF1725). This family include many eukaryotic and one bacterial sequence. Many of its members are annotated as being putative L1 retrotransposons or LINE-1 reverse transcriptase homologs. The region in question is found repeated in some family members.	GO:0006310|DNA recombination;	.	GO:0004519|endonuclease activity;GO:0046872|metal ion binding;GO:0003964|RNA-directed DNA polymerase activity;	.	.
ENSMUSG00000109968	7	0.46119	0	0.0344489	13.3877	3.74283	0.0120912	0.0117373	up	yes	Gm45612	processed_pseudogene	chr7:113592862-113593021:+	gi|619498|emb|CAA58551.1|	216	1e-21	neuronatin-1 [Mus musculus]	gi|54144591|gb|AC102841.7|	160	4e-77	Mus musculus chromosome 7, clone RP24-371C6, complete sequence	Q61979	65.9	2e-14	Neuronatin	.	.	.	.	pfam07415	Herpes_LMP2	Gammaherpesvirus latent membrane protein (LMP2) protein. This family consists of several Gammaherpesvirus latent membrane protein (LMP2) proteins. Epstein-Barr virus is a human Gammaherpesvirus that infects and establishes latency in B lymphocytes in vivo. The latent membrane protein 2 (LMP2) gene is expressed in latently infected B cells and encodes two protein isoforms, LMP2A and LMP2B, that ar…	GO:0007420|brain development;GO:0032024|positive regulation of insulin secretion;GO:0032880|regulation of protein localization;GO:0009749|response to glucose;	GO:0005737|cytoplasm;	.	.	.
ENSMUSG00000114213	7	0.46119	0	0.0344489	13.3877	3.74283	0.0120912	0.0117373	up	yes	AC126549.1	antisense_RNA	chr13:114124348-114151592:-	gi|148686438|gb|EDL18385.1|	1381	3e-178	RIKEN cDNA A430090L17, partial [Mus musculus]	gi|371873980|ref|NR_045836.1|	3687	0	Mus musculus RIKEN cDNA A430090L17 gene (A430090L17Rik), long non-coding RNA	.	.	.	.	.	.	.	.	pfam02993	MCPVI	Minor capsid protein VI. This minor capsid protein may act as a link between the external capsid and the internal DNA-protein core. The C-terminal 11 residues may function as a protease cofactor leading to enzyme activation.	.	.	.	.	.
ENSMUSG00000094502	119	7.84023	9	0.62008	12.6439	3.66037	1.01854e-24	5.31846e-24	up	yes	Ighv1-69	IG_V_gene	chr12:115623161-115623595:-	gi|148671663|gb|EDL03610.1|	621	6e-81	mCG116911, partial [Mus musculus]	gi|63101354|gb|BC094936.1|	318	2e-164	Mus musculus cDNA clone IMAGE:30076191, **** WARNING: chimeric clone ****	P01750	218	1e-72	Ig heavy chain V region 102	.	.	.	.	pfam07686	V-set	Immunoglobulin V-set domain. This domain is found in antibodies as well as neural protein P0 and CTL4 amongst others.	.	.	GO:0003823|antigen binding;	.	.
ENSMUSG00000084611	26	1.71299	2	0.137796	12.4314	3.63592	1.70074e-06	3.01974e-06	up	yes	Gm24371	misc_RNA	chr4:32514787-32515053:+	.	.	.	.	gi|28396623|emb|AL831746.5|	267	3e-136	Mouse DNA sequence from clone RP23-67O11 on chromosome 4, complete sequence	.	.	.	.	.	.	.	.	pfam13575	DUF4135	Domain of unknown function (DUF4135). This presumed domain is functionally uncharacterized. This domain family is found in bacteria and archaea, and is approximately 380 amino acids in length. The family is found in association with pfam05147. This domain may be involved in synthesis of a lantibiotic compound.	.	.	.	.	.
ENSMUSG00000017832	13	0.856495	1	0.0688978	12.4314	3.63592	0.000713688	0.000894112	up	yes	Hspb9	protein_coding	chr11:100713850-100714575:+	gi|254675150|ref|NP_083583.1|	1036	1e-140	heat shock protein beta-9 [Mus musculus]	gi|354796195|gb|JN960696.1|	726	0	Mus musculus targeted non-conditional, lacZ-tagged mutant allele Kat2a:tm1e(EUCOMM)Hmgu; transgenic	Q9DAM3	343	2e-119	Heat shock protein beta-9	.	.	.	.	pfam00011	HSP20	Hsp20/alpha crystallin family.	.	GO:0005737|cytoplasm;GO:0005634|nucleus;	.	K09547	HSPB9; heat shock protein beta-9
ENSMUSG00000092540	13	0.856495	1	0.0688978	12.4314	3.63592	0.000713688	0.000894112	up	yes	Gm8738	processed_pseudogene	chr11:103879915-103880243:-	gi|19527228|ref|NP_598768.1|	486	1e-60	CDGSH iron-sulfur domain-containing protein 1 [Mus musculus]	gi|20068503|emb|AL596108.13|	329	1e-170	Mouse DNA sequence from clone RP23-326K2 on chromosome 11, complete sequence	Q91WS0	191	3e-62	CDGSH iron-sulfur domain-containing protein 1	.	.	.	.	pfam09360	zf-CDGSH	Iron-binding zinc finger CDGSH type. The CDGSH-type zinc finger domain binds iron rather than zinc as a redox-active pH-labile 2Fe-2S cluster. The conserved sequence C-X-C-X2-(S/T)-X3-P-X-C-D-G-(S/A/T)-H is a defining feature of this family. The domain is oriented towards the cytoplasm and is tethered to the mitochondrial membrane by a more N-terminal domain found in higher vertebrates, MitoNEET_…	GO:0043457|regulation of cellular respiration;	GO:0070062|extracellular exosome;GO:0016021|integral component of membrane;GO:0005741|mitochondrial outer membrane;GO:0005739|mitochondrion;	GO:0051537|2 iron, 2 sulfur cluster binding;GO:0005506|iron ion binding;	.	.
ENSMUSG00000094088	114	7.51081	9	0.62008	12.1126	3.59844	1.80684e-23	9.01867e-23	up	yes	Ighv1-64	IG_V_gene	chr12:115507545-115508031:-	gi|148669357|gb|EDL01304.1|	635	2e-82	mCG142070, partial [Mus musculus]	gi|755490985|ref|XR_865069.1|	357	0	PREDICTED: Mus musculus immunoglobulin heavy variable V1-62 (Ighv1-62), misc_RNA	P01751	224	2e-74	Ig heavy chain V region B1-8/186-2	.	.	.	.	pfam07686	V-set	Immunoglobulin V-set domain. This domain is found in antibodies as well as neural protein P0 and CTL4 amongst others.	GO:0050853|B cell receptor signaling pathway;GO:0006958|complement activation, classical pathway;GO:0042742|defense response to bacterium;GO:0045087|innate immune response;GO:0006911|phagocytosis, engulfment;GO:0006910|phagocytosis, recognition;GO:0050871|positive regulation of B cell activation;	GO:0072562|blood microparticle;GO:0009897|external side of plasma membrane;GO:0042571|immunoglobulin complex, circulating;	GO:0003823|antigen binding;GO:0034987|immunoglobulin receptor binding;	.	.
ENSMUSG00000045095	291	19.1723	23	1.58465	12.0988	3.59679	2.97646e-57	3.45809e-56	up	yes	Magi1	protein_coding	chr6:93675455-94283917:-	gi|71533173|ref|NP_001025021.1|	6702	0	membrane-associated guanylate kinase, WW and PDZ domain-containing protein 1 isoform c [Mus musculus]	gi|557948054|ref|NM_001286785.1|	7929	0	Mus musculus membrane associated guanylate kinase, WW and PDZ domain containing 1 (Magi1), transcript variant 6, mRNA	Q4L1J4	1983	0	Membrane-associated guanylate kinase, WW and PDZ domain-containing protein 1	YER125w	71.2	3e-11	COG5021	pfam00595	PDZ	PDZ domain (Also known as DHR or GLGF). PDZ domains are found in diverse signaling proteins.	.	GO:0005912|adherens junction;GO:0005923|bicellular tight junction;GO:0005737|cytoplasm;GO:0016020|membrane;	GO:0005524|ATP binding;	K05631	AIP3, WWP3, BAIAP1; atrophin-1 interacting protein 3 (BAI1-associated protein 1)
ENSMUSG00000033544	25	1.64711	2	0.137796	11.9533	3.57933	3.07687e-06	5.28356e-06	up	yes	Angptl1	protein_coding	chr1:156838562-156861078:+	gi|66792796|ref|NP_082609.2|	2665	0	angiopoietin-related protein 1 precursor [Mus musculus]	gi|74210754|dbj|AK142319.1|	2296	0	Mus musculus 13 days embryo heart cDNA, RIKEN full-length enriched library, clone:D330049I06 product:angiopoietin-like 1, full insert sequence	Q640P2	1031	0	Angiopoietin-related protein 1	.	.	.	.	pfam00147	Fibrinogen_C	Fibrinogen beta and gamma chains, C-terminal globular domain.	GO:0007169|transmembrane receptor protein tyrosine kinase signaling pathway;	GO:0070062|extracellular exosome;GO:0005615|extracellular space;	GO:0005102|receptor binding;	.	.
ENSMUSG00000093894	158	10.4097	13	0.895671	11.6223	3.53882	1.64862e-31	1.08796e-30	up	yes	Ighv1-53	IG_V_gene	chr12:115158403-115158835:-	gi|829188|gb|AAA67438.1|	622	1e-80	immunoglobulin heavy chain, partial [Mus musculus]	gi|829187|gb|L35315.1|MUSIVDJA	351	0	Mus musculus germline immunoglobulin heavy chain variable region, diversity region, and joining region, 5' end	P01748	236	2e-79	Ig heavy chain V region 23	.	.	.	.	pfam07686	V-set	Immunoglobulin V-set domain. This domain is found in antibodies as well as neural protein P0 and CTL4 amongst others.	.	.	GO:0003823|antigen binding;	.	.
ENSMUSG00000070576	24	1.58122	2	0.137796	11.4751	3.52044	5.56543e-06	9.26849e-06	up	yes	Mn1	protein_coding	chr5:111417362-111457033:+	gi|124486985|ref|NP_001074704.1|	4549	0	transcriptional activator MN1 [Mus musculus]	gi|124486984|ref|NM_001081235.1|	6128	0	Mus musculus meningioma 1 (Mn1), mRNA	D3YWE6	1756	0	Transcriptional activator MN1	.	.	.	.	pfam09770	PAT1	Topoisomerase II-associated protein PAT1. Members of this family are necessary for accurate chromosome transmission during cell division.	GO:0001957|intramembranous ossification;GO:0007275|multicellular organismal development;GO:0006355|regulation of transcription, DNA-templated;GO:0006351|transcription, DNA-templated;	.	.	.	.
ENSMUSG00000027803	12	0.790611	1	0.0688978	11.4751	3.52044	0.00131877	0.00157827	up	yes	Wwtr1	protein_coding	chr3:57455649-57575910:-	gi|270265874|ref|NP_001161753.1|	1868	0	WW domain-containing transcription regulator protein 1 isoform 1 [Mus musculus]	gi|270265872|ref|NM_133784.3|	4697	0	Mus musculus WW domain containing transcription regulator 1 (Wwtr1), transcript variant 2, mRNA	Q9EPK5	646	0	WW domain-containing transcription regulator protein 1	.	.	.	.	pfam00397	WW	WW domain. The WW domain is a protein module with two highly conserved tryptophans that binds proline-rich peptide motifs in vitro.	GO:0060271|cilium morphogenesis;GO:0032835|glomerulus development;GO:0035329|hippo signaling;GO:0060993|kidney morphogenesis;GO:0048762|mesenchymal cell differentiation;GO:0035264|multicellular organism growth;GO:0090090|negative regulation of canonical Wnt signaling pathway;GO:0035414|negative regulation of catenin import into nucleus;GO:0045599|negative regulation of fat cell differentiation;GO…	GO:0005737|cytoplasm;GO:0005654|nucleoplasm;GO:0005634|nucleus;GO:0005667|transcription factor complex;	GO:0042803|protein homodimerization activity;GO:0003713|transcription coactivator activity;GO:0003714|transcription corepressor activity;	K16820	WWTR1, TAZ; WW domain-containing transcription regulator protein 1
ENSMUSG00000083914	12	0.790611	1	0.0688978	11.4751	3.52044	0.00131877	0.00157827	up	yes	Rps18-ps1	processed_pseudogene	chr4:71370738-71371196:-	gi|332245592|ref|XP_003271942.1|	653	2e-84	PREDICTED: 40S ribosomal protein S18 [Nomascus leucogenys]	gi|254939566|ref|NG_012553.1|	459	0	Mus musculus ribosomal protein S18, pseudogene 1 (Rps18-ps1) on chromosome 4	P62271	255	6e-86	40S ribosomal protein S18	SPCC1259.01c	196	2e-63	COG0099	pfam00416	Ribosomal_S13	Ribosomal protein S13/S18. This family includes ribosomal protein S13 from prokaryotes and S18 from eukaryotes.	GO:0042254|ribosome biogenesis;GO:0006412|translation;	GO:0022627|cytosolic small ribosomal subunit;GO:0070062|extracellular exosome;GO:0005925|focal adhesion;GO:0016020|membrane;GO:0005634|nucleus;	GO:0044822|poly(A) RNA binding;GO:0019901|protein kinase binding;GO:0019843|rRNA binding;GO:0003735|structural constituent of ribosome;	K02964	RP-S18e, RPS18; small subunit ribosomal protein S18e
ENSMUSG00000097089	12	0.790611	1	0.0688978	11.4751	3.52044	0.00131877	0.00157827	up	yes	Gm26879	antisense_RNA	chr1:192092355-192099628:+	gi|148681023|gb|EDL12970.1|	614	9e-76	mCG19475, partial [Mus musculus]	gi|12855245|dbj|AK016486.1|	1140	0	Mus musculus adult male testis cDNA, RIKEN full-length enriched library, clone:4931429D24 product:Tnf receptor-associated factor 5, full insert sequence	.	.	.	.	.	.	.	.	pfam00974	Rhabdo_glycop	Rhabdovirus spike glycoprotein. Frequently abbreviated to G protein. The glycoprotein spike is made up of a trimer of G proteins. Channel formed by glycoprotein spike is thought to function in a similar manner to Influenza virus M2 protein channel, thus allowing a signal to pass across the viral membrane to signal for viral uncoating.	.	.	.	.	.
ENSMUSG00000101223	12	0.790611	1	0.0688978	11.4751	3.52044	0.00131877	0.00157827	up	yes	4930568A12Rik	lincRNA	chr1:34477167-34485933:-	gi|148682506|gb|EDL14453.1|	221	7e-21	mCG1026688, isoform CRA_b, partial [Mus musculus]	gi|755470629|ref|XR_884661.1|	821	0	PREDICTED: Mus musculus RIKEN cDNA 4930568A12 gene (4930568A12Rik), transcript variant X3, misc_RNA	.	.	.	.	.	.	.	.	pfam00539	Tat	Transactivating regulatory protein (Tat). The retroviral Tat protein binds to the Tar RNA. This activates transcriptional initiation and elongation from the LTR promoter. Binding is mediated by an arginine rich region.	.	.	.	.	.
ENSMUSG00000105130	12	0.790611	1	0.0688978	11.4751	3.52044	0.00131877	0.00157827	up	yes	Gm43825	antisense_RNA	chr5:3624630-3625363:-	.	.	.	.	gi|354795150|gb|JN959651.1|	734	0	Mus musculus targeted non-conditional, lacZ-tagged mutant allele Pex1:tm1e(EUCOMM)Hmgu; transgenic	.	.	.	.	.	.	.	.	pfam03419	Peptidase_U4	Sporulation factor SpoIIGA.	.	.	.	.	.
ENSMUSG00000109765	12	0.790611	1	0.0688978	11.4751	3.52044	0.00131877	0.00157827	up	yes	Gm18227	unprocessed_pseudogene	chr9:22167479-22170652:+	gi|564309661|ref|XP_006226388.1|	1755	0	PREDICTED: zinc finger protein 439 isoform X1 [Rattus norvegicus]	gi|354796958|gb|JN961459.1|	1283	0	Mus musculus targeted non-conditional, lacZ-tagged mutant allele Pigyl:tm1e(EUCOMM)Hmgu; transgenic	Q3KP31	271	6e-82	Zinc finger protein 791	.	.	.	.	pfam01352	KRAB	KRAB box. The KRAB domain (or Kruppel-associated box) is present in about a third of zinc finger proteins containing C2H2 fingers. The KRAB domain is found to be involved in protein-protein interactions. The KRAB domain is generally encoded by two exons. The regions coded by the two exons are known as KRAB-A and KRAB-B. The A box plays an important role in repression by binding to corepressors, w…	GO:0006355|regulation of transcription, DNA-templated;GO:0006351|transcription, DNA-templated;	GO:0005634|nucleus;	GO:0003677|DNA binding;GO:0046872|metal ion binding;	K09228	KRAB; KRAB domain-containing zinc finger protein
ENSMUSG00000114019	12	0.790611	1	0.0688978	11.4751	3.52044	0.00131877	0.00157827	up	yes	AC154231.4	TEC	chr13:93410783-93412957:+	.	.	.	.	gi|67972788|gb|AC154231.2|	2175	0	Mus musculus BAC clone RP24-339I11 from chromosome 13, complete sequence	.	.	.	.	.	.	.	.	pfam14897	EpsG	EpsG family. This family of proteins are related to the EpsG protein from B. subtilis. These proteins are likely glycosyl transferases belonging to the membrane protein GT-C clan.	.	.	.	.	.
ENSMUSG00000013415	6	0.395306	0	0.0344489	11.4751	3.52044	0.0231391	0.0207847	up	yes	Igf2bp1	protein_coding	chr11:95957163-96005940:-	gi|6753518|ref|NP_034081.1|	2971	0	insulin-like growth factor 2 mRNA-binding protein 1 [Mus musculus]	gi|169234738|ref|NM_009951.4|	8378	0	Mus musculus insulin-like growth factor 2 mRNA binding protein 1 (Igf2bp1), mRNA	O42254	79.7	7e-15	Insulin-like growth factor 2 mRNA-binding protein 1	.	.	.	.	pfam00013	KH_1	KH domain. KH motifs bind RNA in vitro. Autoantibodies to Nova, a KH domain protein, cause paraneoplastic opsoclonus ataxia.	GO:0070934|CRD-mediated mRNA stabilization;GO:0051028|mRNA transport;GO:0017148|negative regulation of translation;GO:0097150|neuronal stem cell population maintenance;GO:0022013|pallium cell proliferation in forebrain;GO:0010610|regulation of mRNA stability involved in response to stress;	GO:0030424|axon;GO:0070937|CRD-mediated mRNA stability complex;GO:0005737|cytoplasm;GO:0010494|cytoplasmic stress granule;GO:0043197|dendritic spine;GO:0030175|filopodium;GO:0030426|growth cone;GO:0030529|ribonucleoprotein complex;GO:0030027|lamellipodium;GO:0005634|nucleus;GO:0048471|perinuclear region of cytoplasm;	GO:0003730|mRNA 3'-UTR binding;GO:0048027|mRNA 5'-UTR binding;GO:0003729|mRNA binding;GO:0000166|nucleotide binding;GO:0044822|poly(A) RNA binding;GO:0045182|translation regulator activity;	K17391	IGF2BP1; insulin-like growth factor 2 mRNA-binding protein 1
ENSMUSG00000016524	6	0.395306	0	0.0344489	11.4751	3.52044	0.0231391	0.0207847	up	yes	Il19	protein_coding	chr1:130932656-130940115:-	gi|568909309|ref|XP_006529768.1|	1005	3e-135	PREDICTED: interleukin-19 isoform X2 [Mus musculus]	gi|568909308|ref|XM_006529705.1|	1063	0	PREDICTED: Mus musculus interleukin 19 (Il19), transcript variant X1, mRNA	Q8CJ70	362	1e-124	Interleukin-19	.	.	.	.	pfam00726	IL10	Interleukin 10.	GO:0006915|apoptotic process;GO:0006955|immune response;GO:0006954|inflammatory response;GO:0042226|interleukin-6 biosynthetic process;GO:2001237|negative regulation of extrinsic apoptotic signaling pathway;GO:2001235|positive regulation of apoptotic signaling pathway;GO:2001244|positive regulation of intrinsic apoptotic signaling pathway;GO:0046427|positive regulation of JAK-STAT cascade;GO:0072…	GO:0005615|extracellular space;	GO:0005125|cytokine activity;	K05444	IL19_20_24; interleukin 19/20/24
ENSMUSG00000022425	6	0.395306	0	0.0344489	11.4751	3.52044	0.0231391	0.0207847	up	yes	Enpp2	protein_coding	chr15:54838898-54920146:-	gi|209862963|ref|NP_001129549.1|	4753	0	ectonucleotide pyrophosphatase/phosphodiesterase family member 2 isoform 1 [Mus musculus]	gi|927442717|ref|NM_001136077.3|	3395	0	Mus musculus ectonucleotide pyrophosphatase/phosphodiesterase 2 (Enpp2), transcript variant 1, mRNA	Q64610	1790	0	Ectonucleotide pyrophosphatase/phosphodiesterase family member 2	SPBC725.05c	182	5e-48	COG1524	pfam01663	Phosphodiest	Type I phosphodiesterase / nucleotide pyrophosphatase. This family consists of phosphodiesterases, including human plasma-cell membrane glycoprotein PC-1 / alkaline phosphodiesterase i / nucleotide pyrophosphatase (nppase). These enzymes catalyse the cleavage of phosphodiester and phosphosulfate bonds in NAD, deoxynucleotides and nucleotide sugars. Also in this family is ATX an autotaxin, tumor c…	GO:0006935|chemotaxis;GO:0006955|immune response;GO:0034638|phosphatidylcholine catabolic process;GO:0009395|phospholipid catabolic process;GO:0010634|positive regulation of epithelial cell migration;GO:2000394|positive regulation of lamellipodium morphogenesis;GO:0050731|positive regulation of peptidyl-tyrosine phosphorylation;GO:0045765|regulation of angiogenesis;GO:0030334|regulation of cell m…	GO:0005615|extracellular space;GO:0005887|integral component of plasma membrane;	GO:0047391|alkylglycerophosphoethanolamine phosphodiesterase activity;GO:0005509|calcium ion binding;GO:0004622|lysophospholipase activity;GO:0003676|nucleic acid binding;GO:0004551|nucleotide diphosphatase activity;GO:0004528|phosphodiesterase I activity;GO:0030247|polysaccharide binding;GO:0005044|scavenger receptor activity;GO:0008270|zinc ion binding;	K01122	ENPP2; ectonucleotide pyrophosphatase/phosphodiesterase family member 2 [EC:3.1.4.39]
ENSMUSG00000024682	6	0.395306	0	0.0344489	11.4751	3.52044	0.0231391	0.0207847	up	yes	Gif	protein_coding	chr19:11747554-11763447:+	gi|31982338|ref|NP_032144.2|	2225	0	gastric intrinsic factor precursor [Mus musculus]	gi|142377019|ref|NM_008118.3|	1532	0	Mus musculus gastric intrinsic factor (Gif), mRNA	P52787	861	0	Gastric intrinsic factor	.	.	.	.	pfam01122	Cobalamin_bind	Eukaryotic cobalamin-binding protein.	GO:0015889|cobalamin transport;GO:0006824|cobalt ion transport;	GO:0016324|apical plasma membrane;GO:0005768|endosome;GO:0005615|extracellular space;GO:0005902|microvillus;	GO:0031419|cobalamin binding;	K14615	GIF, IF; gastric intrinsic factor
ENSMUSG00000026442	6	0.395306	0	0.0344489	11.4751	3.52044	0.0231391	0.0207847	up	yes	Nfasc	protein_coding	chr1:132564690-132741797:-	gi|755494365|ref|XP_011246320.1|	6629	0	PREDICTED: neurofascin isoform X14 [Mus musculus]	gi|755494353|ref|XM_011248016.1|	9739	0	PREDICTED: Mus musculus neurofascin (Nfasc), transcript variant X10, mRNA	O94856	260	8e-70	Neurofascin	.	.	.	.	pfam13882	Bravo_FIGEY	Bravo-like intracellular region. This is the very C-terminal intracellular region of neural adhesion molecule L1 proteins that are also known as Bravo or NrCAM. It lies upstream of the IG and Fn3 domains and has the highly conserved motif FIGEY. The function is not known.	GO:0007411|axon guidance;GO:0045162|clustering of voltage-gated sodium channels;GO:0030913|paranodal junction assembly;GO:0007422|peripheral nervous system development;GO:0071205|protein localization to juxtaparanode region of axon;GO:0002175|protein localization to paranode region of axon;GO:0072661|protein targeting to plasma membrane;GO:0050808|synapse organization;GO:0019226|transmission of n…	GO:0030424|axon;GO:0043194|axon initial segment;GO:0070062|extracellular exosome;GO:0005925|focal adhesion;GO:0016021|integral component of membrane;GO:0005622|intracellular;GO:0043209|myelin sheath;GO:0033268|node of Ranvier;GO:0033010|paranodal junction;GO:0033270|paranode region of axon;GO:0005886|plasma membrane;GO:0097454|Schwann cell microvillus;	GO:0086080|protein binding involved in heterotypic cell-cell adhesion;	K06757	NFASC; neurofascin
ENSMUSG00000027220	6	0.395306	0	0.0344489	11.4751	3.52044	0.0231391	0.0207847	up	yes	Syt13	protein_coding	chr2:92915098-92956058:+	gi|14140242|ref|NP_109650.1|	1851	0	synaptotagmin-13 [Mus musculus]	gi|146149151|ref|NM_030725.4|	3751	0	Mus musculus synaptotagmin XIII (Syt13), mRNA	Q9EQT6	717	0	Synaptotagmin-13	.	.	.	.	pfam00168	C2	C2 domain.	GO:0048791|calcium ion-dependent exocytosis of neurotransmitter;GO:0006906|vesicle fusion;GO:0016192|vesicle-mediated transport;	GO:0030659|cytoplasmic vesicle membrane;GO:0005887|integral component of plasma membrane;GO:0043231|intracellular membrane-bounded organelle;GO:0098793|presynapse;GO:0030133|transport vesicle;	GO:0030276|clathrin binding;GO:0019905|syntaxin binding;	.	.
ENSMUSG00000029320	6	0.395306	0	0.0344489	11.4751	3.52044	0.0231391	0.0207847	up	yes	1700016H13Rik	protein_coding	chr5:103648039-103656010:-	gi|148688297|gb|EDL20244.1|	611	3e-74	mCG145320, partial [Mus musculus]	gi|254587999|ref|NM_028824.1|	938	0	Mus musculus RIKEN cDNA 1700016H13 gene (1700016H13Rik), transcript variant 1, mRNA	Q9DAA3	233	3e-73	Uncharacterized protein C4orf36 homolog	.	.	.	.	pfam15022	DUF4522	Protein of unknown function (DUF4522). This family of proteins is functionally uncharacterized. This family of proteins is found in mammals. In human this protein is known as C4orf36.	GO:0006071|glycerol metabolic process;GO:0008299|isoprenoid biosynthetic process;GO:0006744|ubiquinone biosynthetic process;	GO:0031305|integral component of mitochondrial inner membrane;GO:0005739|mitochondrion;	GO:0002083|4-hydroxybenzoate decaprenyltransferase activity;GO:0047293|4-hydroxybenzoate nonaprenyltransferase activity;GO:0004659|prenyltransferase activity;	.	.
ENSMUSG00000029636	6	0.395306	0	0.0344489	11.4751	3.52044	0.0231391	0.0207847	up	yes	Wasf3	protein_coding	chr5:146384985-146473615:+	gi|148673857|gb|EDL05804.1|	2135	0	WAS protein family, member 3 [Mus musculus]	gi|74193364|dbj|AK044481.1|	3989	0	Mus musculus adult retina cDNA, RIKEN full-length enriched library, clone:A930015E23 product:WAS protein family, member 3, full insert sequence	Q8VHI6	827	0	Wiskott-Aldrich syndrome protein family member 3	.	.	.	.	pfam02205	WH2	WH2 motif. The WH2 motif (for Wiskott Aldrich syndrome homology region 2) has been shown in WASP and Scar1 (mammalian homologue) to be the region that interacts with actin.	GO:0030036|actin cytoskeleton organization;GO:0007010|cytoskeleton organization;GO:0030032|lamellipodium assembly;GO:0014003|oligodendrocyte development;GO:0031643|positive regulation of myelination;GO:0008360|regulation of cell shape;	GO:0005737|cytoplasm;GO:0005856|cytoskeleton;GO:0070062|extracellular exosome;GO:0030027|lamellipodium;	.	K06083	WASF3; WAS protein family, member 3
ENSMUSG00000030858	6	0.395306	0	0.0344489	11.4751	3.52044	0.0231391	0.0207847	up	yes	1700007K09Rik	protein_coding	chr7:131325944-131329516:-	gi|58037157|ref|NP_081313.1|	545	1e-67	protein FAM24A-like precursor [Mus musculus]	gi|124378003|ref|NM_027037.2|	663	0	Mus musculus RIKEN cDNA 1700007K09 gene (1700007K09Rik), mRNA	Q9DAL9	214	7e-71	Protein FAM24A-like	.	.	.	.	pfam15193	FAM24	FAM24 family. This family of proteins is found in eukaryotes. Proteins in this family are typically between and 101 amino acids in length. There are two conserved sequence motifs: FDLRT and CLY. The function of this family is unknown.	.	GO:0005576|extracellular region;	.	.	.
ENSMUSG00000031661	6	0.395306	0	0.0344489	11.4751	3.52044	0.0231391	0.0207847	up	yes	Nkd1	protein_coding	chr8:88521354-88594884:+	gi|255522955|ref|NP_081556.3|	2290	0	protein naked cuticle homolog 1 isoform 1 [Mus musculus]	gi|255522957|ref|NM_001163660.1|	4081	0	Mus musculus naked cuticle 1 homolog (Drosophila) (Nkd1), transcript variant 2, mRNA	Q99MH6	753	0	Protein naked cuticle homolog 1	.	.	.	.	pfam04952	AstE_AspA	Succinylglutamate desuccinylase / Aspartoacylase family. This family includes Succinylglutamate desuccinylase EC:3.1.-.- that catalyses the fifth and last step in arginine catabolism by the arginine succinyltransferase pathway. The family also include aspartoacylase EC:3.5.1.15 which cleaves acylaspartate into a fatty acid and aspartate. Mutations in human ASPA lead to Canavan disease disease. Th…	GO:0030154|cell differentiation;GO:0007275|multicellular organismal development;GO:0090090|negative regulation of canonical Wnt signaling pathway;GO:1901233|negative regulation of convergent extension involved in axis elongation;GO:0030178|negative regulation of Wnt signaling pathway;GO:1901231|positive regulation of non-canonical Wnt signaling pathway via JNK cascade;GO:0045732|positive regulati…	GO:0005737|cytoplasm;GO:0005886|plasma membrane;GO:0000159|protein phosphatase type 2A complex;	GO:0005509|calcium ion binding;GO:0030165|PDZ domain binding;	K03213	NKD; naked cuticle
ENSMUSG00000032313	6	0.395306	0	0.0344489	11.4751	3.52044	0.0231391	0.0207847	up	yes	Tmem266	protein_coding	chr9:55326913-55438345:+	gi|27370422|ref|NP_766511.1|	2189	0	transmembrane protein 266 [Mus musculus]	gi|45768354|gb|BC068128.1|	4411	0	Mus musculus expressed sequence AI118078, mRNA (cDNA clone MGC:92972 IMAGE:6835202), complete cds	Q8BZB3	847	0	Transmembrane protein 266	.	.	.	.	pfam00520	Ion_trans	Ion transport protein. This family contains Sodium, Potassium, Calcium ion channels. This family is 6 transmembrane helices in which the last two helices flank a loop which determines ion selectivity. In some sub-families (e.g. Na channels) the domain is repeated four times, whereas in others (e.g. K channels) the protein forms as a tetramer in the membrane. A bacterial structure of the protein i…	.	GO:0016021|integral component of membrane;GO:0005886|plasma membrane;	GO:0005216|ion channel activity;	.	.
ENSMUSG00000035606	6	0.395306	0	0.0344489	11.4751	3.52044	0.0231391	0.0207847	up	yes	Ky	protein_coding	chr9:102505750-102546239:+	gi|148689102|gb|EDL21049.1|	3768	0	kyphoscoliosis peptidase, isoform CRA_a, partial [Mus musculus]	gi|114145524|ref|NM_024291.3|	5449	0	Mus musculus kyphoscoliosis peptidase (Ky), mRNA	Q8C8H8	283	8e-91	Kyphoscoliosis peptidase	sll1681	130	1e-30	COG5279	pfam01841	Transglut_core	Transglutaminase-like superfamily. This family includes animal transglutaminases and other bacterial proteins of unknown function. Sequence conservation in this superfamily primarily involves three motifs that centre around conserved cysteine, histidine, and aspartate residues that form the catalytic triad in the structurally characterized transglutaminase, the human blood clotting factor XIIIa'.…	GO:0007517|muscle organ development;GO:0007528|neuromuscular junction development;	GO:0005856|cytoskeleton;GO:0030018|Z disc;	GO:0008233|peptidase activity;	.	.
ENSMUSG00000038651	6	0.395306	0	0.0344489	11.4751	3.52044	0.0231391	0.0207847	up	yes	Sycp2l	protein_coding	chr13:41114307-41174351:+	gi|928193728|gb|ALE66119.1|	4308	0	synaptonemal complex protein 2-like [Mus musculus]	gi|928193727|gb|KP872825.1|	2529	0	Mus musculus strain C57BL/6 synaptonemal complex protein 2-like (Sycp2l) mRNA, complete cds	Q5T4T6	80.1	1e-15	Synaptonemal complex protein 2-like	.	.	.	.	pfam04929	Herpes_DNAp_acc	Herpes DNA replication accessory factor. Replicative DNA polymerases are capable of polymerising tens of thousands of nucleotides without dissociating from their DNA templates. The high processivity of these polymerases is dependent upon accessory proteins that bind to the catalytic subunit of the polymerase or to the substrate. The Epstein-Barr virus (EBV) BMRF1 protein is an essential component…	.	GO:0005654|nucleoplasm;	.	.	.
ENSMUSG00000041741	6	0.395306	0	0.0344489	11.4751	3.52044	0.0231391	0.0207847	up	yes	Pde3a	protein_coding	chr6:141249269-141507448:+	gi|9055304|ref|NP_061249.1|	4547	0	cGMP-inhibited 3',5'-cyclic phosphodiesterase A [Mus musculus]	gi|755518670|ref|XM_011241595.1|	10445	0	PREDICTED: Mus musculus phosphodiesterase 3A, cGMP inhibited (Pde3a), transcript variant X1, mRNA	Q9Z0X4	1756	0	cGMP-inhibited 3',5'-cyclic phosphodiesterase A	.	.	.	.	pfam00233	PDEase_I	3'5'-cyclic nucleotide phosphodiesterase.	GO:0006198|cAMP catabolic process;GO:0019933|cAMP-mediated signaling;GO:0071321|cellular response to cGMP;GO:0071560|cellular response to transforming growth factor beta stimulus;GO:0019934|cGMP-mediated signaling;GO:0016101|diterpenoid metabolic process;GO:0043066|negative regulation of apoptotic process;GO:0043116|negative regulation of vascular permeability;GO:0001556|oocyte maturation;GO:0060…	GO:0005829|cytosol;GO:0016021|integral component of membrane;GO:0016020|membrane;	GO:0004115|3',5'-cyclic-AMP phosphodiesterase activity;GO:0030552|cAMP binding;GO:0004119|cGMP-inhibited cyclic-nucleotide phosphodiesterase activity;GO:0046872|metal ion binding;	K19021	PDE3A; cGMP-inhibited 3',5'-cyclic phosphodiesterase A [EC:3.1.4.17]
ENSMUSG00000042477	6	0.395306	0	0.0344489	11.4751	3.52044	0.0231391	0.0207847	up	yes	Tfap2e	protein_coding	chr4:126716006-126736240:-	gi|120444920|ref|NP_945198.2|	1722	0	transcription factor AP-2-epsilon [Mus musculus]	gi|120444919|ref|NM_198960.2|	2085	0	Mus musculus transcription factor AP-2, epsilon (Tfap2e), mRNA	Q6VUP9	667	0	Transcription factor AP-2-epsilon	.	.	.	.	pfam03299	TF_AP-2	Transcription factor AP-2.	GO:0048856|anatomical structure development;GO:0045944|positive regulation of transcription from RNA polymerase II promoter;GO:0042127|regulation of cell proliferation;	GO:0005634|nucleus;	GO:0003677|DNA binding;GO:0046982|protein heterodimerization activity;GO:0042803|protein homodimerization activity;GO:0000978|RNA polymerase II core promoter proximal region sequence-specific DNA binding;GO:0001077|transcriptional activator activity, RNA polymerase II core promoter proximal region sequence-specific binding;	K09179	TFAP2E; transcription factor AP-2 epsilon
ENSMUSG00000074677	6	0.395306	0	0.0344489	11.4751	3.52044	0.0231391	0.0207847	up	yes	Sirpb1c	protein_coding	chr3:15795145-15848528:-	gi|291045296|ref|NP_001166930.1|	1879	0	signal-regulatory protein beta 1-like precursor [Mus musculus]	gi|74212926|dbj|AK155731.1|	2465	0	Mus musculus B6-derived CD11 +ve dendritic cells cDNA, RIKEN full-length enriched library, clone:F730212L10 product:Weakly similar to signal-regulatory protein beta-1 precursor homolog [Mus musculus], full insert sequence	P97797	425	4e-143	Tyrosine-protein phosphatase non-receptor type substrate 1	.	.	.	.	pfam07686	V-set	Immunoglobulin V-set domain. This domain is found in antibodies as well as neural protein P0 and CTL4 amongst others.	.	GO:0016021|integral component of membrane;	.	K06551	SIRPA_B1_G; signal-regulatory protein alpha/beta1/gamma
ENSMUSG00000076866	6	0.395306	0	0.0344489	11.4751	3.52044	0.0231391	0.0207847	up	yes	Trdv2-2	TR_V_gene	chr14:53960944-53961602:+	gi|148704480|gb|EDL36427.1|	610	4e-79	RIKEN cDNA A630098A13, partial [Mus musculus]	gi|26335152|dbj|AK042507.1|	397	0	Mus musculus 3 days neonate thymus cDNA, RIKEN full-length enriched library, clone:A630098A13 product:T-cell receptor delta chain V region (DN-4) homolog [Mus musculus], full insert sequence	P04436	93.2	4e-23	T-cell receptor alpha chain V region HPB-MLT (Fragment)	.	.	.	.	pfam07686	V-set	Immunoglobulin V-set domain. This domain is found in antibodies as well as neural protein P0 and CTL4 amongst others.	GO:0050776|regulation of immune response;GO:0031295|T cell costimulation;GO:0050852|T cell receptor signaling pathway;	GO:0005887|integral component of plasma membrane;GO:0005886|plasma membrane;	GO:0042287|MHC protein binding;GO:0042605|peptide antigen binding;	.	.
ENSMUSG00000079177	6	0.395306	0	0.0344489	11.4751	3.52044	0.0231391	0.0207847	up	yes	Fam228a	protein_coding	chr12:4713670-4738430:-	gi|58037391|ref|NP_083383.1|	1592	0	protein FAM228A [Mus musculus]	gi|74223437|dbj|AK133272.1|	3001	0	Mus musculus adult male testis cDNA, RIKEN full-length enriched library, clone:4932428G07 product:hypothetical protein, full insert sequence	Q8CDW1	617	0	Protein FAM228A	.	.	.	.	pfam04987	PigN	Phosphatidylinositolglycan class N (PIG-N). Phosphatidylinositolglycan class N (PIG-N) is a mammalian homologue of the yeast protein MCD4P and is expressed in the endoplasmic reticulum. PIG-N is essential for glycosylphosphatidylinositol anchor synthesis. Glycosylphosphatidylinositol (GPI)-anchored proteins are cell surface-localized proteins that serve many important cellular functions.	GO:0007339|binding of sperm to zona pellucida;GO:0007155|cell adhesion;GO:2000359|regulation of binding of sperm to zona pellucida;	GO:0016021|integral component of membrane;GO:0005886|plasma membrane;	GO:0050840|extracellular matrix binding;	.	.
ENSMUSG00000082600	6	0.395306	0	0.0344489	11.4751	3.52044	0.0231391	0.0207847	up	yes	Gm9673	processed_pseudogene	chrX:105032586-105033366:+	gi|521027162|gb|EPQ08950.1|	547	4e-104	Prohibitin [Myotis brandtii]	gi|295390315|ref|NG_018118.1|	781	0	Mus musculus predicted gene 9673 (Gm9673) pseudogene on chromosome X	P24156	171	1e-85	Protein l(2)37Cc	YGR132c	131	3e-35	COG0330	pfam01145	Band_7	SPFH domain / Band 7 family. This family has been called SPFH, Band 7 or PHB domain. Recent phylogenetic analysis has shown this domain to be a slipin or Stomatin-like integral membrane domain conserved from protozoa to mammals.	GO:0071456|cellular response to hypoxia;GO:0007275|multicellular organismal development;GO:0019233|sensory perception of pain;	GO:0005737|cytoplasm;GO:0005811|lipid particle;GO:0016020|membrane;GO:0005875|microtubule associated complex;GO:0005739|mitochondrion;	.	K17080	PHB1; prohibitin 1
ENSMUSG00000084739	6	0.395306	0	0.0344489	11.4751	3.52044	0.0231391	0.0207847	up	yes	Gm22067	snRNA	chr15:81592093-81592199:+	.	.	.	.	gi|354800048|gb|JN964549.1|	107	7e-48	Mus musculus targeted KO-first, conditional ready, lacZ-tagged mutant allele Ep300:tm1a(EUCOMM)Wtsi; transgenic	.	.	.	.	.	.	.	.	pfam00580	UvrD-helicase	UvrD/REP helicase N-terminal domain. The Rep family helicases are composed of four structural domains. The Rep family function as dimers. REP helicases catalyse ATP dependent unwinding of double stranded DNA to single stranded DNA. Some members have large insertions near to the carboxy-terminus relative to other members of the family.	.	.	.	.	.
ENSMUSG00000085486	6	0.395306	0	0.0344489	11.4751	3.52044	0.0231391	0.0207847	up	yes	Gm11634	protein_coding	chr11:101593743-101599256:-	gi|564313419|ref|XP_006220910.1|	388	2e-43	PREDICTED: UPF0746 protein DDB_G0281095-like isoform X1 [Rattus norvegicus]	gi|644990292|tpe|HG981222.1|	755	0	TPA: Mus musculus long non-coding RNA OTTMUST00000006014.1 (RP23-382C19.3 gene), antisense	.	.	.	.	.	.	.	.	pfam00532	Peripla_BP_1	Periplasmic binding proteins and sugar binding domain of LacI family. This family includes the periplasmic binding proteins, and the LacI family transcriptional regulators. The periplasmic binding proteins are the primary receptors for chemotaxis and transport of many sugar based solutes. The LacI family of proteins consist of transcriptional regulators related to the lac repressor. In this case,…	.	.	.	.	.
ENSMUSG00000087596	6	0.395306	0	0.0344489	11.4751	3.52044	0.0231391	0.0207847	up	yes	Gm11715	antisense_RNA	chr11:107157408-107167150:+	gi|819231699|ref|NP_001295427.1|	519	8e-64	uncharacterized protein LOC105734734 precursor [Mus musculus]	gi|644990325|tpe|HG981252.1|	695	0	TPA: Mus musculus long non-coding RNA OTTMUST00000007838.1 (RP23-317F9.4 gene), antisense	.	.	.	.	.	.	.	.	pfam11032	ApoM	Apolipoprotein M (ApoM). ApoM is a 25 kDa plasma protein associated with high-density lipoproteins (HDLs). ApoM is important in the formation of pre-ss-HDL and also in increasing cholesterol efflux from macrophage foam cells. Lipoproteins consist of lipids solubilized by apolipoproteins. ApoM lacks an external amphipathic motif and is uniquely secreted to plasma without cleavage of its terminal s…	.	.	.	.	.
ENSMUSG00000088250	6	0.395306	0	0.0344489	11.4751	3.52044	0.0231391	0.0207847	up	yes	Gm26393	snRNA	chr11:3656663-3656791:-	.	.	.	.	gi|354791595|gb|JN956096.1|	129	6e-60	Mus musculus targeted non-conditional, lacZ-tagged mutant allele Morc2a:tm1e(KOMP)Wtsi; transgenic	.	.	.	.	.	.	.	.	pfam07662	Nucleos_tra2_C	Na+ dependent nucleoside transporter C-terminus. This family consists of nucleoside transport proteins. Members include a purine-specific Na+-nucleoside cotransporter localized to the bile canalicular membrane and a Na+-dependent nucleoside transporter selective for pyrimidine nucleosides and adenosine, which also transports the anti-viral nucleoside analogues AZT and ddC. This alignment covers t…	.	.	.	.	.
ENSMUSG00000088956	6	0.395306	0	0.0344489	11.4751	3.52044	0.0231391	0.0207847	up	yes	Gm24945	snoRNA	chr11:60804578-60804703:+	.	.	.	.	gi|354795089|gb|JN959590.1|	126	3e-58	Mus musculus targeted non-conditional, lacZ-tagged mutant allele Shmt1:tm1e(KOMP)Wtsi; transgenic	.	.	.	.	.	.	.	.	pfam11894	DUF3414	Protein of unknown function (DUF3414). This family of proteins are functionally uncharacterized. The family is found in eukaryotes and has a conserved LLG sequence motif.	.	.	.	.	.
ENSMUSG00000092354	6	0.395306	0	0.0344489	11.4751	3.52044	0.0231391	0.0207847	up	yes	Gm20548	antisense_RNA	chr5:101837416-101846410:+	gi|528757528|gb|EPY77187.1|	400	2e-40	WD repeat and FYVE domain-containing protein 3 isoform 1 [Camelus ferus]	gi|49533809|gb|AC137147.9|	451	0	Mus musculus chromosome 5, clone RP24-141O20, complete sequence	Q6VNB8	77	2e-14	WD repeat and FYVE domain-containing protein 3	.	.	.	.	pfam01363	FYVE	FYVE zinc finger. The FYVE zinc finger is named after four proteins that it has been found in: Fab1, YOTB/ZK632.12, Vac1, and EEA1. The FYVE finger has been shown to bind two Zn++ ions. The FYVE finger has eight potential zinc coordinating cysteine positions. Many members of this family also include two histidines in a motif R+HHC+XCG, where + represents a charged residue and X any residue. We ha…	GO:0035973|aggrephagy;	GO:0005776|autophagosome;GO:0005737|cytoplasm;GO:0097635|extrinsic component of autophagosome membrane;GO:0019898|extrinsic component of membrane;GO:0016234|inclusion body;GO:0005635|nuclear envelope;GO:0031965|nuclear membrane;GO:0016605|PML body;	GO:0005545|1-phosphatidylinositol binding;GO:0003831|beta-N-acetylglucosaminylglycopeptide beta-1,4-galactosyltransferase activity;GO:0046872|metal ion binding;	.	.
ENSMUSG00000097533	6	0.395306	0	0.0344489	11.4751	3.52044	0.0231391	0.0207847	up	yes	Gm26590	lincRNA	chr14:52197502-52213852:+	gi|532056715|ref|XP_005371065.1|	315	8e-28	PREDICTED: chromodomain-helicase-DNA-binding protein 8 [Microtus ochrogaster]	gi|74144771|dbj|AK146690.1|	1274	0	Mus musculus 13 days embryo liver cDNA, RIKEN full-length enriched library, clone:I920042E14 product:unclassifiable, full insert sequence	Q09XV5	125	3e-29	Chromodomain-helicase-DNA-binding protein 8	.	.	.	.	pfam06770	Arif-1	Actin-rearrangement-inducing factor (Arif-1). This family consists of several Nucleopolyhedrovirus actin-rearrangement-inducing factor (Arif-1) proteins. In response to Autographa californica multicapsid nuclear polyhedrosis virus (AcMNPV) infection, a sequential rearrangement of the actin cytoskeleton occurs this is induced by Arif-1. Arif-1 is tyrosine phosphorylated and is located at the plasm…	GO:0043044|ATP-dependent chromatin remodeling;GO:0007420|brain development;GO:0060070|canonical Wnt signaling pathway;GO:0016569|covalent chromatin modification;GO:0048565|digestive tract development;GO:0001701|in utero embryonic development;GO:0043066|negative regulation of apoptotic process;GO:0090090|negative regulation of canonical Wnt signaling pathway;GO:2000270|negative regulation of fibro…	GO:0071339|MLL1 complex;GO:0005654|nucleoplasm;GO:0005634|nucleus;GO:0043234|protein complex;	GO:0005524|ATP binding;GO:0008013|beta-catenin binding;GO:0003682|chromatin binding;GO:0003677|DNA binding;GO:0003678|DNA helicase activity;GO:0008094|DNA-dependent ATPase activity;GO:0042393|histone binding;GO:0035064|methylated histone binding;GO:0002039|p53 binding;	K04494	CHD8, HELSNF1; chromodomain helicase DNA binding protein 8 [EC:3.6.4.12]
ENSMUSG00000100351	6	0.395306	0	0.0344489	11.4751	3.52044	0.0231391	0.0207847	up	yes	Gm7867	processed_pseudogene	chr1:93306694-93307239:-	gi|28189865|dbj|BAC56547.1|	476	5e-81	similar to ribosomal protein L17 [Bos taurus]	gi|354791629|gb|JN956130.1|	546	0	Mus musculus targeted non-conditional, lacZ-tagged mutant allele Mterfd2:tm1e(EUCOMM)Hmgu; transgenic	P24049	25	2e-77	60S ribosomal protein L17	YKL180w	110	1e-42	COG0091	pfam00237	Ribosomal_L22	Ribosomal protein L22p/L17e. This family includes L22 from prokaryotes and chloroplasts and L17 from eukaryotes.	GO:0034198|cellular response to amino acid starvation;GO:1900087|positive regulation of G1/S transition of mitotic cell cycle;GO:0006412|translation;	GO:0031672|A band;GO:0022625|cytosolic large ribosomal subunit;GO:0005634|nucleus;GO:0005844|polysome;	GO:0070180|large ribosomal subunit rRNA binding;GO:0003735|structural constituent of ribosome;	K02880	RP-L17e, RPL17; large subunit ribosomal protein L17e
ENSMUSG00000101639	6	0.395306	0	0.0344489	11.4751	3.52044	0.0231391	0.0207847	up	yes	Gm8597	unprocessed_pseudogene	chr17:13394025-13404191:-	gi|223461164|gb|AAI39461.1|	992	9e-129	Predicted gene, ENSMUSG00000056133 [Mus musculus]	gi|223462678|gb|BC151195.1|	1082	0	Mus musculus predicted gene, ENSMUSG00000056133, mRNA (cDNA clone MGC:184094 IMAGE:9088083), complete cds	Q710D3	194	2e-55	Protein unc-93 homolog A	.	.	.	.	pfam05978	UNC-93	Ion channel regulatory protein UNC-93. This family of proteins is a component of a multi-subunit protein complex which is involved in the coordination of muscle contraction. UNC-93 is most likely an ion channel regulatory protein.	.	GO:0016021|integral component of membrane;GO:0005886|plasma membrane;	.	.	.
ENSMUSG00000102370	6	0.395306	0	0.0344489	11.4751	3.52044	0.0231391	0.0207847	up	yes	Gm37973	TEC	chr3:79610538-79611826:-	.	.	.	.	gi|354796355|gb|JN960856.1|	1289	0	Mus musculus targeted KO-first, conditional ready, lacZ-tagged mutant allele Etfdh:tm1a(EUCOMM)Hmgu; transgenic	.	.	.	.	.	.	.	.	pfam09721	Exosortase_EpsH	Transmembrane exosortase (Exosortase_EpsH). Members of this family are designated exosortase, analogous to sortase in cell wall sorting mediated by LPXTG domains in Gram-positive bacteria. The phylogenetic distribution of the proteins in this entry is nearly perfectly correlated with the distribution of the proteins having the PEP-CTERM anchor motif, IPR013424. Members of this entry are integral …	.	.	.	.	.
ENSMUSG00000102501	6	0.395306	0	0.0344489	11.4751	3.52044	0.0231391	0.0207847	up	yes	Gm37372	TEC	chr1:106072584-106075894:-	gi|537194444|gb|ERE77755.1|	164	8e-09	putative dnaJ subfamily C member 4-like protein [Cricetulus griseus]	gi|46576121|gb|AC099640.6|	3311	0	Mus musculus chromosome 1, clone RP24-339K18, complete sequence	.	.	.	.	.	.	.	.	pfam08348	PAS_6	YheO-like PAS domain. This family contains various hypothetical bacterial proteins that are similar to the Escherichia coli protein YheO. Their function is unknown, but are likely to be involved in signalling based on the presence of this PAS domain.	.	.	.	.	.
ENSMUSG00000102599	6	0.395306	0	0.0344489	11.4751	3.52044	0.0231391	0.0207847	up	yes	Gm38386	TEC	chr2:6479690-6483110:+	gi|148666327|gb|EDK98743.1|	294	3e-27	mCG145843, partial [Mus musculus]	gi|34495082|gb|AC126458.3|	3421	0	Mus musculus BAC clone RP23-154H24 from chromosome 2, complete sequence	.	.	.	.	.	.	.	.	pfam02543	CmcH_NodU	Carbamoyltransferase. This family consists of NodU from Rhizobium and CmcH from Nocardia lactamdurans. NodU a Rhizobium nodulation protein involved in the synthesis of nodulation factors has 6-O-carbamoyltransferase-like activity. CmcH is involved in cephamycin (antibiotic) biosynthesis and has 3-hydroxymethylcephem carbamoyltransferase activity, EC:2.1.3.7 catalyzing the reaction: Carbamoyl phos…	.	.	.	.	.
ENSMUSG00000102670	6	0.395306	0	0.0344489	11.4751	3.52044	0.0231391	0.0207847	up	yes	Gm37436	TEC	chr9:107818928-107820012:-	.	.	.	.	gi|68342226|gb|AC152718.6|	1085	0	Mus musculus BAC clone RP24-432B3 from chromosome 9, complete sequence	.	.	.	.	.	.	.	.	pfam10325	7TM_GPCR_Srz	Serpentine type 7TM GPCR chemoreceptor Srz. Chemoreception is mediated in Caenorhabditis elegans by members of the seven-transmembrane G-protein-coupled receptor class (7TM GPCRs) of proteins which are of the serpentine type. Srz is a solo families amongst the superfamilies of chemoreceptors. Chemoperception is one of the central senses of soil nematodes like C. elegans which are otherwise 'blind…	.	.	.	.	.
ENSMUSG00000104569	6	0.395306	0	0.0344489	11.4751	3.52044	0.0231391	0.0207847	up	yes	Gm43054	TEC	chr5:23790702-23791585:+	.	.	.	.	gi|354797185|gb|JN961686.1|	884	0	Mus musculus targeted KO-first, conditional ready, lacZ-tagged mutant allele Rint1:tm1a(KOMP)Wtsi; transgenic	.	.	.	.	.	.	.	.	pfam03317	ELF	ELF protein. This is a family of hypothetical proteins from cereal crops.	.	.	.	.	.
ENSMUSG00000105042	6	0.395306	0	0.0344489	11.4751	3.52044	0.0231391	0.0207847	up	yes	Gm42509	TEC	chr5:23396103-23396883:+	.	.	.	.	gi|56177995|gb|AC138671.16|	781	0	Mus musculus chromosome 5, clone RP23-443N7, complete sequence	.	.	.	.	.	.	.	.	pfam11926	DUF3444	Domain of unknown function (DUF3444). This presumed domain is functionally uncharacterized. This domain is found in eukaryotes. This domain is about 210 amino acids in length. This domain is found associated with pfam00226. This domain has two conserved sequence motifs: FSH and FSH.	.	.	.	.	.
ENSMUSG00000105870	6	0.395306	0	0.0344489	11.4751	3.52044	0.0231391	0.0207847	up	yes	7330423F06Rik	TEC	chr5:8831147-8831447:+	.	.	.	.	gi|61889012|gb|AC154100.7|	301	4e-155	Mus musculus chromosome 5, clone RP24-154F3, complete sequence	.	.	.	.	.	.	.	.	pfam04458	DUF505	Protein of unknown function (DUF505). Family of uncharacterized prokaryotic proteins.	.	.	.	.	.
ENSMUSG00000106178	6	0.395306	0	0.0344489	11.4751	3.52044	0.0231391	0.0207847	up	yes	Gm42987	TEC	chr5:100884133-100886482:+	gi|148676151|gb|EDL08098.1|	195	8e-15	mCG147233 [Mus musculus]	gi|56382159|gb|AC107774.8|	2350	0	Mus musculus chromosome 5, clone RP23-99A9, complete sequence	Q4V8J4	71.6	1e-11	Glycerol-3-phosphate acyltransferase 3	.	.	.	.	pfam01553	Acyltransferase	Acyltransferase. This family contains acyltransferases involved in phospholipid biosynthesis and other proteins of unknown function. This family also includes tafazzin, the Barth syndrome gene.	GO:0016024|CDP-diacylglycerol biosynthetic process;GO:0032006|regulation of TOR signaling;GO:0019432|triglyceride biosynthetic process;	GO:0005789|endoplasmic reticulum membrane;GO:0016021|integral component of membrane;	GO:0003841|1-acylglycerol-3-phosphate O-acyltransferase activity;GO:0004366|glycerol-3-phosphate O-acyltransferase activity;	K13506	GPAT3_4, AGPAT9, AGPAT6; glycerol-3-phosphate O-acyltransferase 3/4 [EC:2.3.1.15]
ENSMUSG00000106403	6	0.395306	0	0.0344489	11.4751	3.52044	0.0231391	0.0207847	up	yes	Igkv20-101-2	IG_V_gene	chr6:68474613-68475101:+	gi|148666418|gb|EDK98834.1|	511	2e-64	mCG1036625, partial [Mus musculus]	gi|111815141|ref|NG_005612.1|	295	9e-152	Mus musculus immunoglobulin kappa chain complex (Igk) on chromosome 6	P01602	115	2e-32	Immunoglobulin kappa variable 1-5	.	.	.	.	pfam07686	V-set	Immunoglobulin V-set domain. This domain is found in antibodies as well as neural protein P0 and CTL4 amongst others.	GO:0006956|complement activation;GO:0006958|complement activation, classical pathway;GO:0038095|Fc-epsilon receptor signaling pathway;GO:0038096|Fc-gamma receptor signaling pathway involved in phagocytosis;GO:0006955|immune response;GO:0002377|immunoglobulin production;GO:0006898|receptor-mediated endocytosis;GO:0050776|regulation of immune response;	GO:0072562|blood microparticle;GO:0070062|extracellular exosome;GO:0005576|extracellular region;GO:0005886|plasma membrane;	GO:0003823|antigen binding;GO:0004252|serine-type endopeptidase activity;	.	.
ENSMUSG00000107578	6	0.395306	0	0.0344489	11.4751	3.52044	0.0231391	0.0207847	up	yes	Gm32536	processed_pseudogene	chr6:124951321-124951765:-	gi|148664696|gb|EDK97112.1|	280	1e-28	mCG123916 [Mus musculus]	gi|354795094|gb|JN959595.1|	445	0	Mus musculus targeted non-conditional, lacZ-tagged mutant allele Cops7a:tm1e(KOMP)Ucd; transgenic	P47915	105	1e-27	60S ribosomal protein L29	.	.	.	.	pfam01779	Ribosomal_L29e	Ribosomal L29e protein family.	GO:0008283|cell proliferation;GO:0031589|cell-substrate adhesion;GO:0002181|cytoplasmic translation;GO:0035264|multicellular organism growth;GO:0006412|translation;	GO:0022625|cytosolic large ribosomal subunit;GO:0022626|cytosolic ribosome;GO:0019898|extrinsic component of membrane;GO:0042788|polysomal ribosome;	GO:0008201|heparin binding;GO:0003735|structural constituent of ribosome;	K02905	RP-L29e, RPL29; large subunit ribosomal protein L29e
ENSMUSG00000110751	6	0.395306	0	0.0344489	11.4751	3.52044	0.0231391	0.0207847	up	yes	AC163350.1	TEC	chr9:121319385-121321630:+	gi|148701441|gb|EDL33388.1|	185	3e-13	mCG1045525, partial [Mus musculus]	gi|46485902|gb|AC115863.17|	2246	0	Mus musculus chromosome 9, clone RP24-295J1, complete sequence	.	.	.	.	.	.	.	.	pfam13017	Maelstrom	piRNA pathway germ-plasm component. Maelstrom is a germ-plasm component protein, that is shown to be functionally involved in the piRNA pathway. It is conserved throughout Eukaryota, though it appears to have been lost from all examined teleost fish species. The domain architecture shows that it is coupled with several DNA- and RNA- related domains such as HMG box, SR-25-like and HDAC_interact do…	.	.	.	.	.
ENSMUSG00000112690	6	0.395306	0	0.0344489	11.4751	3.52044	0.0231391	0.0207847	up	yes	AC174776.1	unprocessed_pseudogene	chr12:55217176-55226072:-	gi|568981318|ref|XP_001473637.3|	1288	4e-177	PREDICTED: serine/threonine-protein phosphatase 2A regulatory subunit B'' subunit gamma-like [Mus musculus]	gi|568981317|ref|XM_001473587.3|	772	0	PREDICTED: Mus musculus predicted gene 2436 (Gm2436), mRNA	Q6AXZ3	498	2e-175	Serine/threonine-protein phosphatase 2A regulatory subunit B'' subunit gamma	.	.	.	.	pfam13499	EF-hand_7	EF-hand domain pair.	GO:0032147|activation of protein kinase activity;GO:0001782|B cell homeostasis;GO:0030865|cortical cytoskeleton organization;GO:0000226|microtubule cytoskeleton organization;GO:0045579|positive regulation of B cell differentiation;GO:0002759|regulation of antimicrobial humoral response;GO:0051900|regulation of mitochondrial depolarization;GO:0048536|spleen development;GO:0043029|T cell homeostasi…	GO:0005813|centrosome;GO:0005737|cytoplasm;GO:0005634|nucleus;GO:0005819|spindle;	GO:0046872|metal ion binding;	K11583	PPP2R3; serine/threonine-protein phosphatase 2A regulatory subunit B''
ENSMUSG00000113020	6	0.395306	0	0.0344489	11.4751	3.52044	0.0231391	0.0207847	up	yes	AC159193.1	TEC	chr12:98810683-98813199:-	gi|45478222|gb|AAS66282.1|	165	8e-09	LRRGT00191 [Rattus norvegicus]	gi|62868176|gb|AC159193.2|	2517	0	Mus musculus BAC clone RP24-68E20 from chromosome 12, complete sequence	P11369	64.7	3e-09	LINE-1 retrotransposable element ORF2 protein	.	.	.	.	pfam10325	7TM_GPCR_Srz	Serpentine type 7TM GPCR chemoreceptor Srz. Chemoreception is mediated in Caenorhabditis elegans by members of the seven-transmembrane G-protein-coupled receptor class (7TM GPCRs) of proteins which are of the serpentine type. Srz is a solo families amongst the superfamilies of chemoreceptors. Chemoperception is one of the central senses of soil nematodes like C. elegans which are otherwise 'blind…	GO:0006310|DNA recombination;	.	GO:0004519|endonuclease activity;GO:0046872|metal ion binding;GO:0003964|RNA-directed DNA polymerase activity;	.	.
ENSMUSG00000075014	515	33.9304	43	2.9626	11.4529	3.51764	3.1545e-98	6.44758e-97	up	yes	Gm10800	protein_coding	chr2:98666547-98667301:-	gi|74220936|dbj|BAE33644.1|	639	2e-80	unnamed protein product [Mus musculus]	gi|74220935|dbj|AK156257.1|	536	0	Mus musculus activated spleen cDNA, RIKEN full-length enriched library, clone:F830013O12 product:hypothetical Phenylalanine-rich region profile containing protein, full insert sequence	.	.	.	.	.	.	.	.	pfam02118	Srg	Srg family chemoreceptor.	.	.	.	.	.
ENSMUSG00000093838	46	3.03068	4	0.275591	10.997	3.45904	4.24098e-10	1.04135e-09	up	yes	Ighv3-1	IG_V_gene	chr12:113964388-113964818:-	gi|148669130|gb|EDL01135.1|	614	8e-80	mCG129879, partial [Mus musculus]	gi|121699722|ref|NG_005838.1|	308	6e-159	Mus musculus immunoglobulin heavy chain complex (Igh) on chromosome 12	P18532	216	1e-71	Ig heavy chain V region 1B43	.	.	.	.	pfam07686	V-set	Immunoglobulin V-set domain. This domain is found in antibodies as well as neural protein P0 and CTL4 amongst others.	.	.	GO:0003823|antigen binding;	.	.
ENSMUSG00000073902	340	22.4006	30	2.06693	10.8376	3.43798	2.4282e-64	3.25349e-63	up	yes	Gm1966	unprocessed_pseudogene	chr7:106596743-106604035:-	gi|467087326|ref|NP_001264108.1|	12974	0	predicted gene 1966 [Mus musculus]	gi|755522834|ref|XM_011241843.1|	7293	0	PREDICTED: Mus musculus predicted gene 1966 (Gm1966), transcript variant X5, mRNA	Q80SU7	4336	0	Interferon-induced very large GTPase 1	.	.	.	.	pfam05879	RHD3	Root hair defective 3 GTP-binding protein (RHD3). This family consists of several eukaryotic root hair defective 3 like GTP-binding proteins. It has been speculated that the RHD3 protein is a member of a novel class of GTP-binding proteins that is widespread in eukaryotes and required for regulated cell enlargement. The family also contains the homologous yeast synthetic enhancement of YOP1 (SEY1…	.	GO:0005829|cytosol;GO:0005634|nucleus;	GO:0005525|GTP binding;	.	.
ENSMUSG00000027488	11	0.724727	1	0.0688978	10.5189	3.39491	0.00243998	0.00279074	up	yes	Snta1	protein_coding	chr2:154376313-154408099:-	gi|148674121|gb|EDL06068.1|	2463	0	syntrophin, acidic 1, isoform CRA_a, partial [Mus musculus]	gi|160333721|ref|NM_009228.2|	2115	0	Mus musculus syntrophin, acidic 1 (Snta1), mRNA	Q61234	239	7e-71	Alpha-1-syntrophin	.	.	.	.	pfam00595	PDZ	PDZ domain (Also known as DHR or GLGF). PDZ domains are found in diverse signaling proteins.	GO:1902083|negative regulation of peptidyl-cysteine S-nitrosylation;GO:0007528|neuromuscular junction development;GO:0002027|regulation of heart rate;GO:1902305|regulation of sodium ion transmembrane transport;GO:0003117|regulation of vasoconstriction by circulating norepinephrine;GO:0060307|regulation of ventricular cardiac muscle cell membrane repolarization;GO:0086005|ventricular cardiac muscl…	GO:0030054|cell junction;GO:0005737|cytoplasm;GO:0005856|cytoskeleton;GO:0005622|intracellular;GO:0045211|postsynaptic membrane;GO:0043234|protein complex;GO:0042383|sarcolemma;	GO:0051117|ATPase binding;GO:0044325|ion channel binding;GO:0050998|nitric-oxide synthase binding;GO:0005198|structural molecule activity;	.	.
ENSMUSG00000028804	11	0.724727	1	0.0688978	10.5189	3.39491	0.00243998	0.00279074	up	yes	Csmd2	protein_coding	chr4:127987857-128567656:+	gi|530339639|ref|NP_001268884.1|	18748	0	CUB and sushi domain-containing protein 2 [Mus musculus]	gi|530339638|ref|NM_001281955.1|	13555	0	Mus musculus CUB and Sushi multiple domains 2 (Csmd2), mRNA	Q7Z408	70.1	1e-10	CUB and sushi domain-containing protein 2	.	.	.	.	pfam00431	CUB	CUB domain.	.	GO:0016021|integral component of membrane;GO:0005886|plasma membrane;	.	K17495	CSMD; CUB and sushi domain-containing protein
ENSMUSG00000029168	11	0.724727	1	0.0688978	10.5189	3.39491	0.00243998	0.00279074	up	yes	Dpysl5	protein_coding	chr5:30711564-30799375:+	gi|148705344|gb|EDL37291.1|	3128	0	dihydropyrimidinase-like 5, isoform CRA_c, partial [Mus musculus]	gi|568934410|ref|XM_006504045.1|	5180	0	PREDICTED: Mus musculus dihydropyrimidinase-like 5 (Dpysl5), transcript variant X1, mRNA	Q9EQF6	1170	0	Dihydropyrimidinase-related protein 5	SMc01821	404	1e-124	COG0044	pfam13594	Amidohydro_5	Amidohydrolase. This family of enzymes are a part of a large metal dependent hydrolase superfamily. The family includes Adenine deaminase EC:3.5.4.2 that hydrolyses adenine to form hypoxanthine and ammonia. Adenine deaminases reaction is important for adenine utilisation as a purine and also as a nitrogen source. This family also includes dihydroorotase and N-acetylglucosamine-6-phosphate deacety…	GO:0007411|axon guidance;	GO:0005737|cytoplasm;GO:0030425|dendrite;GO:0043025|neuronal cell body;	GO:0016810|hydrolase activity, acting on carbon-nitrogen (but not peptide) bonds;	K07529	DPYSL5, CRAM; dihydropyrimidinase-like 5
ENSMUSG00000080469	11	0.724727	1	0.0688978	10.5189	3.39491	0.00243998	0.00279074	up	yes	Snord98	snoRNA	chr10:62765576-62765640:-	.	.	.	.	gi|908663756|tpe|LN872925.1|	65	8e-25	TPA: Mus musculus SNORD98 gene for small nucleolar RNA SNORD98	.	.	.	.	.	.	.	.	pfam05327	RRN3	RNA polymerase I specific transcription initiation factor RRN3. This family consists of several eukaryotic proteins which are homologous to the yeast RRN3 protein. RRN3 is one of the RRN genes specifically required for the transcription of rDNA by RNA polymerase I (Pol I) in Saccharomyces cerevisiae.	.	.	.	.	.
ENSMUSG00000093176	11	0.724727	1	0.0688978	10.5189	3.39491	0.00243998	0.00279074	up	yes	Mir5119	miRNA	chr11:98262606-98262662:+	.	.	.	.	gi|337756424|ref|NR_039579.1|	57	2e-20	Mus musculus microRNA 5119 (Mir5119), microRNA	.	.	.	.	.	.	.	.	pfam02481	DNA_processg_A	DNA recombination-mediator protein A. The SMF family, of DNA processing chain A, dprA, are a group of bacterial proteins. In H. pylori, dprA is required for natural chromosomal and plasmid transformation. It has now been shown that DprA is found to bind cooperatively to single-stranded DNA (ssDNA) and to interact with RecA. In the process, DprA-RecA-ssDNA filaments are produced and these filament…	.	.	.	.	.
ENSMUSG00000101082	11	0.724727	1	0.0688978	10.5189	3.39491	0.00243998	0.00279074	up	yes	Gm28069	unprocessed_pseudogene	chr15:75025294-75025507:+	gi|547876|sp|P35461.1|LY6G_MOUSE	164	4e-13	RecName: Full=Lymphocyte antigen 6G; Short=Ly-6G; AltName: Full=Ly-6G.1; Flags: Precursor	gi|755552539|ref|XR_384187.2|	214	6e-107	PREDICTED: Mus musculus predicted gene 28068 (Gm28068), transcript variant X2, ncRNA	P35461	67.8	1e-14	Lymphocyte antigen 6G (Fragment)	.	.	.	.	pfam00021	UPAR_LY6	u-PAR/Ly-6 domain. This extracellular disulphide bond rich domain is related to pfam00087.	.	GO:0031225|anchored component of membrane;GO:0009897|external side of plasma membrane;	.	.	.
ENSMUSG00000103657	11	0.724727	1	0.0688978	10.5189	3.39491	0.00243998	0.00279074	up	yes	Gm37204	TEC	chr9:100665839-100669799:+	gi|82794669|ref|XP_728532.1|	996	6e-119	hypothetical protein, partial [Plasmodium yoelii yoelii 17XNL]	gi|21844702|gb|AC115355.3|	3961	0	Mus musculus BAC clone RP23-14J16 from 9, complete sequence	P11369	397	5e-115	LINE-1 retrotransposable element ORF2 protein	.	.	.	.	pfam12488	DUF3704	Protein of unknown function (DUF3704). This domain family is found in eukaryotes, and is approximately 30 amino acids in length.	GO:0006310|DNA recombination;	.	GO:0004519|endonuclease activity;GO:0046872|metal ion binding;GO:0003964|RNA-directed DNA polymerase activity;	.	.
ENSMUSG00000104418	11	0.724727	1	0.0688978	10.5189	3.39491	0.00243998	0.00279074	up	yes	Gm37070	processed_pseudogene	chr1:179924952-179925411:-	gi|625287404|ref|XP_007635418.1|	401	5e-75	PREDICTED: 60S ribosomal protein L21 [Cricetulus griseus]	gi|54292062|gb|AC125380.4|	460	0	Mus musculus BAC clone RP23-204N23 from 1, complete sequence	P46778	145	3e-76	60S ribosomal protein L21	YBR191w	97.4	3e-41	COG2139	pfam01157	Ribosomal_L21e	Ribosomal protein L21e.	GO:0000184|nuclear-transcribed mRNA catabolic process, nonsense-mediated decay;GO:0006364|rRNA processing;GO:0006614|SRP-dependent cotranslational protein targeting to membrane;GO:0006412|translation;GO:0006413|translational initiation;GO:0019083|viral transcription;	GO:0005737|cytoplasm;GO:0005829|cytosol;GO:0022625|cytosolic large ribosomal subunit;GO:0016020|membrane;GO:0005730|nucleolus;	GO:0044822|poly(A) RNA binding;GO:0003723|RNA binding;GO:0003735|structural constituent of ribosome;	K02889	RP-L21e, RPL21; large subunit ribosomal protein L21e
ENSMUSG00000108455	11	0.724727	1	0.0688978	10.5189	3.39491	0.00243998	0.00279074	up	yes	Gm44745	TEC	chr7:122463438-122466160:+	gi|2072948|gb|AAC51261.1|	128	3e-10	putative p150 [Homo sapiens]	gi|354794782|gb|JN959283.1|	2723	0	Mus musculus targeted KO-first, conditional ready, lacZ-tagged mutant allele Prkcb:tm2a(EUCOMM)Wtsi tm1a(EUCOMM)Wtsi; transgenic	O00370	54.3	6e-06	LINE-1 retrotransposable element ORF2 protein	.	.	.	.	pfam08000	bPH_1	Bacterial PH domain. This family contains many bacterial hypothetical proteins. The structures of PDB:3HSA, and PDB:3DCX, show similarities to the PH or pleckstrin homology domain. First evidence of PH-like domains in bacteria suggests role in cell envelope stress response.	GO:0006310|DNA recombination;GO:0090305|nucleic acid phosphodiester bond hydrolysis;GO:0032199|reverse transcription involved in RNA-mediated transposition;GO:0032197|transposition, RNA-mediated;	.	GO:0046872|metal ion binding;GO:0003964|RNA-directed DNA polymerase activity;GO:0009036|Type II site-specific deoxyribonuclease activity;	.	.
ENSMUSG00000113752	11	0.724727	1	0.0688978	10.5189	3.39491	0.00243998	0.00279074	up	yes	AC159244.3	TEC	chr12:85360493-85363645:-	.	.	.	.	gi|74272051|gb|AC159244.4|	3153	0	Mus musculus BAC clone RP24-309L4 from chromosome 12, complete sequence	.	.	.	.	.	.	.	.	pfam02118	Srg	Srg family chemoreceptor.	.	.	.	.	.
ENSMUSG00000113789	11	0.724727	1	0.0688978	10.5189	3.39491	0.00243998	0.00279074	up	yes	AC139941.2	TEC	chr13:12177458-12179281:-	gi|344245799|gb|EGW01903.1|	136	1e-06	hypothetical protein I79_015287 [Cricetulus griseus]	gi|77020648|gb|AC154523.2|	1824	0	Mus musculus BAC clone RP24-65H12 from chromosome 13, complete sequence	.	.	.	.	.	.	.	.	pfam08158	NUC130_3NT	NUC130/3NT domain. This N terminal domain is found in a novel nucleolar protein family.	.	.	.	.	.
ENSMUSG00000104517	62	4.08482	6	0.413387	9.88137	3.30471	1.12456e-12	3.29777e-12	up	yes	Gm18407	processed_pseudogene	chr1:165643899-165644688:-	gi|852744363|ref|XP_012870202.1|	222	2e-18	PREDICTED: translin-associated protein X [Dipodomys ordii]	gi|354794390|gb|JN958891.1|	790	0	Mus musculus targeted deletion, lacZ-tagged mutant allele Rcsd1:tm1(KOMP)Wtsi; transgenic	Q5RC21	87.8	5e-19	Translin-associated protein X	.	.	.	.	pfam14206	Cys_rich_CPCC	Cysteine-rich CPCC. This family of proteins is functionally uncharacterized. This family of proteins is found in bacteria, archaea, eukaryotes and viruses. Proteins in this family are typically between 68 and 104 amino acids in length. There are six conserved cysteines and a conserved CPCC sequence motif.	GO:0030154|cell differentiation;GO:0007275|multicellular organismal development;GO:0007283|spermatogenesis;	GO:0005794|Golgi apparatus;GO:0005634|nucleus;GO:0048471|perinuclear region of cytoplasm;	GO:0046872|metal ion binding;GO:0043565|sequence-specific DNA binding;	.	.
ENSMUSG00000103297	30	1.97653	3	0.206693	9.56261	3.2574	8.73889e-07	1.5969e-06	up	yes	Ighv3-2	IG_V_pseudogene	chr12:114033803-114034233:-	gi|148669130|gb|EDL01135.1|	376	2e-50	mCG129879, partial [Mus musculus]	gi|55154483|gb|BC085312.1|	314	3e-162	Mus musculus immunoglobulin heavy chain complex, mRNA (cDNA clone MGC:102623 IMAGE:6530848), complete cds	P18532	139	8e-50	Ig heavy chain V region 1B43	.	.	.	.	pfam13927	Ig_3	Immunoglobulin domain. This family contains immunoglobulin-like domains.	.	.	GO:0003823|antigen binding;	.	.
ENSMUSG00000033768	10	0.658843	1	0.0688978	9.56261	3.2574	0.00451893	0.00488565	up	yes	Nrxn2	protein_coding	chr19:6418731-6544169:+	gi|524919394|ref|XP_005063980.1|	8075	0	PREDICTED: neurexin-2-beta isoform X3 [Mesocricetus auratus]	gi|327365333|ref|NM_001205234.1|	6660	0	Mus musculus neurexin II (Nrxn2), transcript variant 1, mRNA	Q28142	150	2e-41	Neurexin-1-beta	.	.	.	.	pfam02210	Laminin_G_2	Laminin G domain. This family includes the Thrombospondin N-terminal-like domain, a Laminin G subfamily.	GO:0007155|cell adhesion;GO:0007268|synaptic transmission;GO:0097116|gephyrin clustering involved in postsynaptic density assembly;GO:0097118|neuroligin clustering involved in postsynaptic membrane assembly;GO:0007269|neurotransmitter secretion;GO:0097119|postsynaptic density protein 95 clustering;GO:0097104|postsynaptic membrane assembly;GO:0007165|signal transduction;GO:0007416|synapse assembly;	GO:0016021|integral component of membrane;GO:0005886|plasma membrane;GO:0098793|presynapse;	GO:0005246|calcium channel regulator activity;GO:0050839|cell adhesion molecule binding;GO:0046872|metal ion binding;GO:0097109|neuroligin family protein binding;GO:0004888|transmembrane signaling receptor activity;	K07377	NRXN; neurexin
ENSMUSG00000034783	10	0.658843	1	0.0688978	9.56261	3.2574	0.00451893	0.00488565	up	yes	Cd207	protein_coding	chr6:83671215-83677857:-	gi|17426713|emb|CAC85632.1|	1713	0	langerin [Mus musculus]	gi|294489295|ref|NM_144943.3|	1522	0	Mus musculus CD207 antigen (Cd207), mRNA	Q8VBX4	664	0	C-type lectin domain family 4 member K	.	.	.	.	pfam00059	Lectin_C	Lectin C-type domain. This family includes both long and short form C-type	GO:0051607|defense response to virus;	GO:0005887|integral component of plasma membrane;	GO:0030246|carbohydrate binding;	K06561	CD207; CD207 antigen
ENSMUSG00000076864	10	0.658843	1	0.0688978	9.56261	3.2574	0.00451893	0.00488565	up	yes	Trdv1	TR_V_gene	chr14:53881612-53882217:+	gi|148704482|gb|EDL36429.1|	558	1e-71	mCG146464, partial [Mus musculus]	gi|160538049|ref|NG_007044.1|	285	3e-146	Mus musculus T cell receptor alpha delta locus (Tcra/tcrd@) on chromosome 14	P01739	57.4	4e-10	T-cell receptor alpha chain V region 2B4	.	.	.	.	pfam07686	V-set	Immunoglobulin V-set domain. This domain is found in antibodies as well as neural protein P0 and CTL4 amongst others.	GO:0006955|immune response;GO:0050776|regulation of immune response;GO:0031295|T cell costimulation;GO:0050852|T cell receptor signaling pathway;	GO:0005886|plasma membrane;	GO:0042287|MHC protein binding;GO:0042605|peptide antigen binding;	.	.
ENSMUSG00000082008	10	0.658843	1	0.0688978	9.56261	3.2574	0.00451893	0.00488565	up	yes	Gm12390	processed_pseudogene	chr4:40716595-40716991:-	gi|444713132|gb|ELW54040.1|	216	6e-19	60S ribosomal protein L6 [Tupaia chinensis]	gi|56790037|dbj|AB183426.1|	397	0	Mus musculus Dnaja1 gene for DnaJ (Hsp40) homolog, subfamily A, member 1, complete cds	P47911	85.5	2e-19	60S ribosomal protein L6	.	.	.	.	pfam03868	Ribosomal_L6e_N	Ribosomal protein L6, N-terminal domain.	GO:0002181|cytoplasmic translation;GO:0000027|ribosomal large subunit assembly;	GO:0005913|cell-cell adherens junction;GO:0005737|cytoplasm;GO:0036464|cytoplasmic ribonucleoprotein granule;GO:0022625|cytosolic large ribosomal subunit;GO:0005925|focal adhesion;GO:0016020|membrane;GO:0005730|nucleolus;GO:0005634|nucleus;	GO:0098641|cadherin binding involved in cell-cell adhesion;GO:0044822|poly(A) RNA binding;GO:0003735|structural constituent of ribosome;	K02934	RP-L6e, RPL6; large subunit ribosomal protein L6e
ENSMUSG00000084930	10	0.658843	1	0.0688978	9.56261	3.2574	0.00451893	0.00488565	up	yes	Gm11706	antisense_RNA	chr11:106814670-106816008:-	.	.	.	.	gi|644990320|tpe|HG981248.1|	316	2e-163	TPA: Mus musculus long non-coding RNA OTTMUST00000007721.1 (RP23-170A23.2 gene), antisense	.	.	.	.	.	.	.	.	pfam14537	Cytochrom_c3_2	Cytochrome c3.	.	.	.	.	.
ENSMUSG00000102365	10	0.658843	1	0.0688978	9.56261	3.2574	0.00451893	0.00488565	up	yes	Gm37045	TEC	chr1:138960441-138962903:-	.	.	.	.	gi|47777578|gb|AC132293.3|	2463	0	Mus musculus BAC clone RP24-322H1 from chromosome 1, complete sequence	.	.	.	.	.	.	.	.	pfam15432	Sec-ASP3	Accessory Sec secretory system ASP3. Sec-ASP3 is family of bacterial proteins involved in the Sec secretory system. The family forms part of the accessory SecA2/SecY2 system specifically required to export GspB, a serine-rich repeat cell-wall glycoprotein adhesin encoded upstream in the same operon.	.	.	.	.	.
ENSMUSG00000105063	10	0.658843	1	0.0688978	9.56261	3.2574	0.00451893	0.00488565	up	yes	Gm43488	TEC	chr3:37339017-37341520:+	.	.	.	.	gi|20177349|emb|AL691478.5|	2504	0	Mouse DNA sequence from clone RP23-137F6 on chromosome 3, complete sequence	.	.	.	.	.	.	.	.	pfam06728	PIG-U	GPI transamidase subunit PIG-U. Many eukaryotic proteins are anchored to the cell surface via glycosylphosphatidylinositol (GPI), which is posttranslationally attached to the carboxyl-terminus by GPI transamidase. The mammalian GPI transamidase is a complex of at least four subunits, GPI8, GAA1, PIG-S, and PIG-T. PIG-U is thought to represent a fifth subunit in this complex and may be involved in…	.	.	.	.	.
ENSMUSG00000108648	10	0.658843	1	0.0688978	9.56261	3.2574	0.00451893	0.00488565	up	yes	Gm44674	antisense_RNA	chr7:128728394-128729522:+	gi|148693242|gb|EDL25189.1|	126	3e-07	mCG141959 [Mus musculus]	gi|82491770|gb|AC136741.24|	219	2e-109	Mus musculus chromosome 7, clone RP23-172P1, complete sequence	.	.	.	.	.	.	.	.	pfam14068	YuiB	Putative membrane protein. This family of bacterial proteins is functionally uncharacterized. Proteins in this family are approximately 100 amino acids in length. There is a conserved FGIGF sequence motif, and many members are putative membrane proteins.	.	.	.	.	.
ENSMUSG00000112290	10	0.658843	1	0.0688978	9.56261	3.2574	0.00451893	0.00488565	up	yes	AC153938.2	lincRNA	chr10:96310131-96362367:+	.	.	.	.	gi|755482541|ref|XR_886845.1|	517	0	PREDICTED: Mus musculus predicted gene, 33782 (Gm33782), transcript variant X2, ncRNA	.	.	.	.	.	.	.	.	pfam15146	FANCAA	Fanconi anemia-associated. This family of proteins plays a role in the Fanconi anemia-associated DNA damage response.	.	.	.	.	.
ENSMUSG00000001506	5	0.329421	0	0.0344489	9.56261	3.2574	0.044664	0.0364722	up	yes	Col1a1	protein_coding	chr11:94936224-94953042:+	gi|455975|gb|AAB29425.1|	1384	3e-172	type I collagen alpha 1 chain [Mus sp.]	gi|927028864|ref|NM_007742.4|	5930	0	Mus musculus collagen, type I, alpha 1 (Col1a1), mRNA	P02454	70.5	2e-13	Collagen alpha-1(I) chain	.	.	.	.	pfam01410	COLFI	Fibrillar collagen C-terminal domain. Found at C-termini of fibrillar collagens: Ephydatia muelleri procollagen EMF1 alpha, vertebrate collagens alpha(1)III, alpha(1)II, alpha(2)V etc.	GO:0001568|blood vessel development;GO:0060346|bone trabecula formation;GO:0060351|cartilage development involved in endochondral bone morphogenesis;GO:0071230|cellular response to amino acid stimulus;GO:0071364|cellular response to epidermal growth factor stimulus;GO:0044344|cellular response to fibroblast growth factor stimulus;GO:1902618|cellular response to fluoride;GO:0071260|cellular respon…	GO:0005581|collagen trimer;GO:0005584|collagen type I trimer;GO:0005737|cytoplasm;GO:0005783|endoplasmic reticulum;GO:0031012|extracellular matrix;GO:0005615|extracellular space;GO:0005794|Golgi apparatus;GO:0005578|proteinaceous extracellular matrix;GO:0030141|secretory granule;	GO:0005201|extracellular matrix structural constituent;GO:0042802|identical protein binding;GO:0046872|metal ion binding;GO:0048407|platelet-derived growth factor binding;	K06236	COL1AS; collagen, type I/II/III/V/XI/XXIV/XXVII, alpha
ENSMUSG00000006154	5	0.329421	0	0.0344489	9.56261	3.2574	0.044664	0.0364722	up	yes	Eps8l1	protein_coding	chr7:4460674-4480487:+	gi|568946480|ref|XP_006540386.1|	3713	0	PREDICTED: epidermal growth factor receptor kinase substrate 8-like protein 1 isoform X2 [Mus musculus]	gi|594190775|ref|NM_001290416.1|	3868	0	Mus musculus EPS8-like 1 (Eps8l1), transcript variant 1, mRNA	Q8R5F8	313	9e-101	Epidermal growth factor receptor kinase substrate 8-like protein 1	.	.	.	.	pfam08416	PTB	Phosphotyrosine-binding domain. The phosphotyrosine-binding domain (PTB, also phosphotyrosine-interaction or PI domain) in the protein tensin tends to be found at the C-terminus. Tensin is a multi-domain protein that binds to actin filaments and functions as a focal-adhesion molecule (focal adhesions are regions of plasma membrane through which cells attach to the extracellular matrix). Human ten…	GO:1900029|positive regulation of ruffle assembly;GO:0016601|Rac protein signal transduction;GO:0035023|regulation of Rho protein signal transduction;GO:0007266|Rho protein signal transduction;	GO:0005913|cell-cell adherens junction;GO:0005737|cytoplasm;GO:0070062|extracellular exosome;GO:0043234|protein complex;GO:0001726|ruffle;GO:0032587|ruffle membrane;	GO:0003779|actin binding;GO:0051015|actin filament binding;GO:0098641|cadherin binding involved in cell-cell adhesion;GO:0030676|Rac guanyl-nucleotide exchange factor activity;GO:0042608|T cell receptor binding;	K17277	EPS8; epidermal growth factor receptor kinase substrate 8
ENSMUSG00000007279	5	0.329421	0	0.0344489	9.56261	3.2574	0.044664	0.0364722	up	yes	Scube2	protein_coding	chr7:109798676-109865679:-	gi|81868648|sp|Q9JJS0.1|SCUB2_MOUSE	5029	0	RecName: Full=Signal peptide, CUB and EGF-like domain-containing protein 2; AltName: Full=Protein CEGP1; Flags: Precursor	gi|283046677|ref|NM_020052.2|	3563	0	Mus musculus signal peptide, CUB domain, EGF-like 2 (Scube2), mRNA	Q9JJS0	855	0	Signal peptide, CUB and EGF-like domain-containing protein 2	.	.	.	.	pfam00431	CUB	CUB domain.	GO:0003413|chondrocyte differentiation involved in endochondral bone morphogenesis;GO:1902732|positive regulation of chondrocyte proliferation;GO:0045778|positive regulation of ossification;GO:0045669|positive regulation of osteoblast differentiation;GO:0045880|positive regulation of smoothened signaling pathway;	GO:0005615|extracellular space;GO:0019897|extrinsic component of plasma membrane;	GO:0005509|calcium ion binding;GO:0097108|hedgehog family protein binding;GO:0042802|identical protein binding;	.	.
ENSMUSG00000019232	5	0.329421	0	0.0344489	9.56261	3.2574	0.044664	0.0364722	up	yes	Etnppl	protein_coding	chr3:130617448-130637521:+	gi|254675331|ref|NP_082183.2|	2698	0	ethanolamine-phosphate phospho-lyase [Mus musculus]	gi|354789447|gb|JN953948.1|	4057	0	Mus musculus targeted non-conditional, lacZ-tagged mutant allele Agxt2l1:tm1e(KOMP)Wtsi; transgenic	Q8BWU8	242	2e-72	Ethanolamine-phosphate phospho-lyase	SMb20973_3	468	5e-159	COG0160	pfam00202	Aminotran_3	Aminotransferase class-III.	.	GO:0005739|mitochondrion;	GO:0050459|ethanolamine-phosphate phospho-lyase activity;GO:0042802|identical protein binding;GO:0030170|pyridoxal phosphate binding;GO:0008483|transaminase activity;	K14286	AGXT2L1, ETNPPL; ethanolamine-phosphate phospho-lyase [EC:4.2.3.2]
ENSMUSG00000019767	5	0.329421	0	0.0344489	9.56261	3.2574	0.044664	0.0364722	up	yes	Ccdc170	protein_coding	chr10:4482502-4562231:+	gi|307548930|ref|NP_001182601.1|	3535	0	coiled-coil domain-containing protein 170 [Mus musculus]	gi|755532630|ref|XM_006512429.2|	3350	0	PREDICTED: Mus musculus coiled-coil domain containing 170 (Ccdc170), transcript variant X1, mRNA	Q8IYT3	107	1e-25	Coiled-coil domain-containing protein 170	.	.	.	.	pfam01576	Myosin_tail_1	Myosin tail. The myosin molecule is a multi-subunit complex made up of two heavy chains and four light chains it is a fundamental contractile protein found in all eukaryote cell types. This family consists of the coiled-coil myosin heavy chain tail region. The coiled-coil is composed of the tail from two molecules of myosin. These can then assemble into the macromolecular thick filament. The coil…	GO:0070131|positive regulation of mitochondrial translation;GO:0006412|translation;	GO:0005739|mitochondrion;	.	.	.
ENSMUSG00000022235	5	0.329421	0	0.0344489	9.56261	3.2574	0.044664	0.0364722	up	yes	Cmbl	protein_coding	chr15:31568791-31590119:+	gi|31712014|ref|NP_853619.1|	1327	0	carboxymethylenebutenolidase homolog [Mus musculus]	gi|19354036|gb|BC024580.1|	1042	0	Mus musculus carboxymethylenebutenolidase-like (Pseudomonas), mRNA (cDNA clone MGC:37697 IMAGE:5064316), complete cds	Q8R1G2	252	1e-83	Carboxymethylenebutenolidase homolog	SMc00817	58.9	1e-09	COG0412	pfam01738	DLH	Dienelactone hydrolase family.	.	GO:0005829|cytosol;GO:0070062|extracellular exosome;	GO:0016787|hydrolase activity;	K01061	E3.1.1.45; carboxymethylenebutenolidase [EC:3.1.1.45]
ENSMUSG00000024155	5	0.329421	0	0.0344489	9.56261	3.2574	0.044664	0.0364722	up	yes	Meiob	protein_coding	chr17:24804382-24839787:+	gi|254675140|ref|NP_083473.1|	2515	0	meiosis-specific with OB domain-containing protein [Mus musculus]	gi|254675139|ref|NM_029197.1|	1703	0	Mus musculus meiosis specific with OB domains (Meiob), mRNA	Q9D513	973	0	Meiosis-specific with OB domain-containing protein	.	.	.	.	pfam01529	zf-DHHC	DHHC palmitoyltransferase. This family includes the well known DHHC zinc binding domain as well as three of the four conserved transmembrane regions found in this family of palmitoyltransferase enzymes.	GO:0000724|double-strand break repair via homologous recombination;GO:0007144|female meiosis I;GO:0009566|fertilization;GO:0007140|male meiosis;GO:0007141|male meiosis I;GO:0000712|resolution of meiotic recombination intermediates;GO:0007129|synapsis;	GO:0005694|chromosome;GO:0005737|cytoplasm;GO:0005634|nucleus;	GO:0003682|chromatin binding;GO:0008310|single-stranded DNA 3'-5' exodeoxyribonuclease activity;GO:0003697|single-stranded DNA binding;	.	.
ENSMUSG00000024552	5	0.329421	0	0.0344489	9.56261	3.2574	0.044664	0.0364722	up	yes	Slc14a2	protein_coding	chr18:78146940-78209094:-	gi|159131880|ref|NP_997534.2|	4117	0	urea transporter 2 isoform a [Mus musculus]	gi|159131879|ref|NM_207651.3|	2793	0	Mus musculus solute carrier family 14 (urea transporter), member 2 (Slc14a2), transcript variant 1, mRNA	Q8R4T9	457	1e-149	Urea transporter 2	YPO2672	90.5	1e-18	COG4413	pfam03253	UT	Urea transporter. Members of this family transport urea across membranes. The family includes a bacterial homologue, Actinobacillus pleuropneumoniae urea transport protein Utp.	.	GO:0016324|apical plasma membrane;GO:0016021|integral component of membrane;GO:0005887|integral component of plasma membrane;	GO:0050839|cell adhesion molecule binding;GO:0015265|urea channel activity;GO:0015204|urea transmembrane transporter activity;	K08716	SLC14A; solute carrier family 14 (urea transporter)
ENSMUSG00000026497	5	0.329421	0	0.0344489	9.56261	3.2574	0.044664	0.0364722	up	yes	Mixl1	protein_coding	chr1:180693043-180697034:-	gi|7305269|ref|NP_038757.1|	1064	9e-137	homeobox protein MIXL1 [Mus musculus]	gi|568910912|ref|XM_006496871.1|	2294	0	PREDICTED: Mus musculus Mix1 homeobox-like 1 (Xenopus laevis) (Mixl1), transcript variant X1, mRNA	Q9WUI0	414	3e-138	Homeobox protein MIXL1	.	.	.	.	pfam00046	Homeobox	Homeobox domain.	GO:0042074|cell migration involved in gastrulation;GO:0048565|digestive tract development;GO:0007492|endoderm development;GO:0001706|endoderm formation;GO:0035987|endodermal cell differentiation;GO:0007369|gastrulation;GO:0007507|heart development;GO:0002244|hematopoietic progenitor cell differentiation;GO:0030097|hemopoiesis;GO:1901533|negative regulation of hematopoietic progenitor cell differe…	GO:0000790|nuclear chromatin;GO:0005634|nucleus;	GO:0000987|core promoter proximal region sequence-specific DNA binding;GO:0042803|protein homodimerization activity;GO:0000978|RNA polymerase II core promoter proximal region sequence-specific DNA binding;GO:0000980|RNA polymerase II distal enhancer sequence-specific DNA binding;GO:0001103|RNA polymerase II repressing transcription factor binding;GO:0001085|RNA polymerase II transcription factor …	.	.
ENSMUSG00000030074	5	0.329421	0	0.0344489	9.56261	3.2574	0.044664	0.0364722	up	yes	Gxylt2	protein_coding	chr6:100704734-100810913:+	gi|38348470|ref|NP_941014.1|	2015	0	glucoside xylosyltransferase 2 precursor [Mus musculus]	gi|71533219|gb|AC155648.14|	6396	0	Mus musculus 6 BAC RP24-88B16 (Roswell Park Cancer Institute (C57BL/6J Male) Mouse BAC Library) complete sequence	Q810K9	54.3	1e-06	Glucoside xylosyltransferase 2	.	.	.	.	pfam01501	Glyco_transf_8	Glycosyl transferase family 8. This family includes enzymes that transfer sugar residues to donor molecules. Members of this family are involved in lipopolysaccharide biosynthesis and glycogen synthesis. This family includes Lipopolysaccharide galactosyltransferase, lipopolysaccharide glucosyltransferase 1, and glycogenin glucosyltransferase.	GO:0016266|O-glycan processing;	GO:0016021|integral component of membrane;	GO:0035252|UDP-xylosyltransferase activity;	K13676	GXYLT; UDP-xylose:glucoside alpha-1,3-xylosyltransferase [EC:2.4.2.-]
ENSMUSG00000030249	5	0.329421	0	0.0344489	9.56261	3.2574	0.044664	0.0364722	up	yes	Abcc9	protein_coding	chr6:142587862-142702315:-	gi|11038664|ref|NP_066378.1|	7749	0	ATP-binding cassette sub-family C member 9 isoform b [Mus musculus]	gi|113722107|ref|NM_001044720.1|	7499	0	Mus musculus ATP-binding cassette, sub-family C (CFTR/MRP), member 9 (Abcc9), transcript variant 5, mRNA	P70170	2976	0	ATP-binding cassette sub-family C member 9	YDR135c	613	0	COG1132	pfam00664	ABC_membrane	ABC transporter transmembrane region. This family represents a unit of six transmembrane helices. Many members of the ABC transporter family (pfam00005) have two such regions.	GO:0051607|defense response to virus;GO:0071805|potassium ion transmembrane transport;	GO:0005886|plasma membrane;GO:0042383|sarcolemma;GO:0030017|sarcomere;GO:0008076|voltage-gated potassium channel complex;	GO:0005524|ATP binding;GO:0042626|ATPase activity, coupled to transmembrane movement of substances;GO:0044325|ion channel binding;GO:0008281|sulfonylurea receptor activity;	K05033	ABCC9, SUR2; ATP-binding cassette subfamily C (CFTR/MRP) member 9
ENSMUSG00000030510	5	0.329421	0	0.0344489	9.56261	3.2574	0.044664	0.0364722	up	yes	Cers3	protein_coding	chr7:66743504-66823691:+	gi|255958167|ref|NP_001157673.1|	2054	0	ceramide synthase 3 [Mus musculus]	gi|255958166|ref|NM_001164201.1|	3250	0	Mus musculus ceramide synthase 3 (Cers3), mRNA	Q1A3B0	716	0	Ceramide synthase 3	ECU08g1350	78.2	9e-15	COG5058	pfam03798	TRAM_LAG1_CLN8	TLC domain.	GO:0046513|ceramide biosynthetic process;GO:0030216|keratinocyte differentiation;GO:0030148|sphingolipid biosynthetic process;	GO:0005783|endoplasmic reticulum;GO:0016021|integral component of membrane;GO:0031965|nuclear membrane;	GO:0003677|DNA binding;GO:0050291|sphingosine N-acyltransferase activity;	K04710	CERS; ceramide synthetase [EC:2.3.1.24]
ENSMUSG00000037166	5	0.329421	0	0.0344489	9.56261	3.2574	0.044664	0.0364722	up	yes	Ppp1r14a	protein_coding	chr7:29289308-29293801:+	gi|27754044|ref|NP_081007.2|	483	9e-57	protein phosphatase 1 regulatory subunit 14A [Mus musculus]	gi|77020705|gb|AC166079.2|	614	0	Mus musculus BAC clone RP23-51L15 from chromosome 7, complete sequence	Q91VC7	157	4e-46	Protein phosphatase 1 regulatory subunit 14A	.	.	.	.	pfam05361	PP1_inhibitor	PKC-activated protein phosphatase-1 inhibitor. Contractility of vascular smooth muscle depends on phosphorylation of myosin light chains, and is modulated by hormonal control of myosin phosphatase activity. Signaling pathways activate kinases such as PKC or Rho-dependent kinases that phosphorylate the myosin phosphatase inhibitor protein called CPI-17. Phosphorylation of CPI-17 at Thr-38 enhances…	GO:0035690|cellular response to drug;GO:0043086|negative regulation of catalytic activity;GO:0042325|regulation of phosphorylation;GO:0035304|regulation of protein dephosphorylation;	GO:0005737|cytoplasm;	GO:0004865|protein serine/threonine phosphatase inhibitor activity;	K12328	PPP1R14A, CPI17; protein phosphatase 1 regulatory subunit 14A
ENSMUSG00000037686	5	0.329421	0	0.0344489	9.56261	3.2574	0.044664	0.0364722	up	yes	Aspg	protein_coding	chr12:112106679-112127559:+	gi|124487183|ref|NP_001074638.1|	2806	0	60 kDa lysophospholipase [Mus musculus]	gi|124487182|ref|NM_001081169.1|	2718	0	Mus musculus asparaginase (Aspg), mRNA	A0JNU3	210	4e-62	60 kDa lysophospholipase	YPO2161	299	7e-92	COG0252	pfam00710	Asparaginase	Asparaginase.	GO:0006530|asparagine catabolic process;GO:0016042|lipid catabolic process;	.	GO:0003847|1-alkyl-2-acetylglycerophosphocholine esterase activity;GO:0004067|asparaginase activity;GO:0004622|lysophospholipase activity;	K13278	ASPG; 60kDa lysophospholipase [EC:3.1.1.5 3.1.1.47 3.5.1.1]
ENSMUSG00000038026	5	0.329421	0	0.0344489	9.56261	3.2574	0.044664	0.0364722	up	yes	Kcnj9	protein_coding	chr1:172320501-172329318:-	gi|111607443|ref|NP_032455.2|	1810	0	G protein-activated inward rectifier potassium channel 3 [Mus musculus]	gi|755495481|ref|XM_006496678.2|	3782	0	PREDICTED: Mus musculus potassium inwardly-rectifying channel, subfamily J, member 9 (Kcnj9), transcript variant X1, mRNA	P48543	701	0	G protein-activated inward rectifier potassium channel 3	.	.	.	.	pfam01007	IRK	Inward rectifier potassium channel.	GO:0010107|potassium ion import;	GO:0005887|integral component of plasma membrane;GO:0005886|plasma membrane;	GO:0015467|G-protein activated inward rectifier potassium channel activity;GO:0005242|inward rectifier potassium channel activity;GO:0030165|PDZ domain binding;	K05002	KCNJ9; potassium inwardly-rectifying channel subfamily J member 9
ENSMUSG00000038745	5	0.329421	0	0.0344489	9.56261	3.2574	0.044664	0.0364722	up	yes	Nlrp6	protein_coding	chr7:140920902-140929192:+	gi|568952270|ref|XP_006536212.1|	4318	0	PREDICTED: NACHT, LRR and PYD domains-containing protein 6 isoform X1 [Mus musculus]	gi|453040300|ref|NM_133946.2|	4436	0	Mus musculus NLR family, pyrin domain containing 6 (Nlrp6), mRNA	Q91WS2	1579	0	NACHT, LRR and PYD domains-containing protein 6	.	.	.	.	pfam05729	NACHT	NACHT domain. This NTPase domain is found in apoptosis proteins as well as those involved in MHC transcription activation. This family is closely related to pfam00931.	GO:0006954|inflammatory response;GO:0045087|innate immune response;GO:0070373|negative regulation of ERK1 and ERK2 cascade;GO:0043124|negative regulation of I-kappaB kinase/NF-kappaB signaling;GO:0050777|negative regulation of immune response;GO:0002862|negative regulation of inflammatory response to antigenic stimulus;GO:0043409|negative regulation of MAPK cascade;GO:0034122|negative regulation …	GO:0061702|inflammasome complex;GO:0031965|nuclear membrane;GO:0005886|plasma membrane;	GO:0005524|ATP binding;GO:0005000|vasopressin receptor activity;	.	.
ENSMUSG00000041062	5	0.329421	0	0.0344489	9.56261	3.2574	0.044664	0.0364722	up	yes	Mslnl	protein_coding	chr17:25736040-25748330:+	gi|148690496|gb|EDL22443.1|	3388	0	cDNA sequence BC052484, isoform CRA_b, partial [Mus musculus]	gi|133891839|ref|NM_177822.3|	2628	0	Mus musculus mesothelin-like (Mslnl), mRNA	Q8C160	1301	0	Mesothelin-like protein	.	.	.	.	pfam06060	Mesothelin	Pre-pro-megakaryocyte potentiating factor precursor (Mesothelin). This family consists of several mammalian pre-pro-megakaryocyte potentiating factor precursor (MPF) or mesothelin proteins. Mesothelin is a glycosylphosphatidylinositol-linked glycoprotein highly expressed in mesothelial cells, mesotheliomas, and ovarian cancer, but the biological function of the protein is not known.	GO:0007160|cell-matrix adhesion;	GO:0009986|cell surface;GO:0016021|integral component of membrane;	.	.	.
ENSMUSG00000043468	5	0.329421	0	0.0344489	9.56261	3.2574	0.044664	0.0364722	up	yes	Adam30	protein_coding	chr3:98160630-98164169:+	gi|33859704|ref|NP_081941.1|	3583	0	disintegrin and metalloproteinase domain-containing protein 30 precursor [Mus musculus]	gi|953768337|ref|NM_027665.2|	3510	0	Mus musculus a disintegrin and metallopeptidase domain 30 (Adam30), mRNA	Q9UKF2	379	6e-123	Disintegrin and metalloproteinase domain-containing protein 30	.	.	.	.	pfam08516	ADAM_CR	ADAM cysteine-rich. ADAMs are membrane-anchored proteases that proteolytically modify cell surface and extracellular matrix (ECM) in order to alter cell behaviour. It has been shown that the cysteine-rich domain of ADAM13 regulates the protein's metalloprotease activity.	GO:0007339|binding of sperm to zona pellucida;	GO:0016021|integral component of membrane;GO:0005886|plasma membrane;	GO:0004222|metalloendopeptidase activity;GO:0008237|metallopeptidase activity;GO:0008270|zinc ion binding;	K08615	ADAM30; disintegrin and metalloproteinase domain-containing protein 30 [EC:3.4.24.-]
ENSMUSG00000050896	5	0.329421	0	0.0344489	9.56261	3.2574	0.044664	0.0364722	up	yes	Rtn4rl2	protein_coding	chr2:84871924-84886710:-	gi|40363807|ref|NP_954693.1|	1895	0	reticulon-4 receptor-like 2 precursor [Mus musculus]	gi|187950942|gb|BC138154.1|	1300	0	Mus musculus reticulon 4 receptor-like 2, mRNA (cDNA clone MGC:169778 IMAGE:8861173), complete cds	Q7M6Z0	729	0	Reticulon-4 receptor-like 2	SPy1798	71.2	2e-12	COG4886	pfam13855	LRR_8	Leucine rich repeat.	GO:0031103|axon regeneration;GO:0019221|cytokine-mediated signaling pathway;GO:0046426|negative regulation of JAK-STAT cascade;GO:0006469|negative regulation of protein kinase activity;	GO:0046658|anchored component of plasma membrane;GO:0009986|cell surface;GO:0005737|cytoplasm;GO:0009897|external side of plasma membrane;GO:0070062|extracellular exosome;GO:0045121|membrane raft;	GO:0004860|protein kinase inhibitor activity;GO:0004872|receptor activity;	K16661	RTN4RL2, NGR2; reticulon-4 receptor-like 2
ENSMUSG00000054622	5	0.329421	0	0.0344489	9.56261	3.2574	0.044664	0.0364722	up	yes	D730045B01Rik	lincRNA	chr5:151367720-151428210:-	gi|12862205|dbj|BAB32380.1|	604	7e-73	unnamed protein product [Mus musculus]	gi|644988846|tpe|HG979781.1|	1543	0	TPA: Mus musculus long non-coding RNA OTTMUST00000122411.2 (RP24-343A12.2 gene), lincRNA	.	.	.	.	.	.	.	.	pfam15242	FAM53	Family of FAM53. The FAM53 protein family refers to a family of proteins, which bind to a transcriptional regulator that modulates cell proliferation. It is known to be highly important in neural tube development. It is found in eukaryotes and is typically between 303 and 413 amino acids in length.	.	.	.	.	.
ENSMUSG00000059406	5	0.329421	0	0.0344489	9.56261	3.2574	0.044664	0.0364722	up	yes	Tmprss9	protein_coding	chr10:80871848-80899492:+	gi|755534803|ref|XP_006513908.2|	5629	0	PREDICTED: transmembrane protease serine 9 isoform X4 [Mus musculus]	gi|187957253|gb|BC158102.1|	3485	0	Mus musculus transmembrane protease, serine 9, mRNA (cDNA clone MGC:189887 IMAGE:9007387), complete cds	P69525	227	4e-62	Transmembrane protease serine 9	VC1649	116	5e-26	COG5640	pfam00089	Trypsin	Trypsin.	GO:0031639|plasminogen activation;GO:0006508|proteolysis;	GO:0005887|integral component of plasma membrane;	GO:0004252|serine-type endopeptidase activity;GO:0008236|serine-type peptidase activity;	.	.
ENSMUSG00000065987	5	0.329421	0	0.0344489	9.56261	3.2574	0.044664	0.0364722	up	yes	Cd209b	protein_coding	chr8:3917655-3926844:-	gi|148669308|gb|EDL01255.1|	1645	0	CD209b antigen, isoform CRA_c, partial [Mus musculus]	gi|564112185|ref|NM_026972.5|	2039	0	Mus musculus CD209b antigen (Cd209b), transcript variant 1, mRNA	Q8CJ91	580	0	CD209 antigen-like protein B	.	.	.	.	pfam00059	Lectin_C	Lectin C-type domain. This family includes both long and short form C-type	GO:0016045|detection of bacterium;GO:0001879|detection of yeast;GO:0006897|endocytosis;GO:0006910|phagocytosis, recognition;GO:0050766|positive regulation of phagocytosis;GO:0042535|positive regulation of tumor necrosis factor biosynthetic process;	GO:0009897|external side of plasma membrane;GO:0016021|integral component of membrane;	GO:0001872|(1->3)-beta-D-glucan binding;GO:0005537|mannose binding;GO:0046872|metal ion binding;GO:0030247|polysaccharide binding;	K06563	CD209; CD209 antigen
ENSMUSG00000068399	5	0.329421	0	0.0344489	9.56261	3.2574	0.044664	0.0364722	up	yes	Gm7247	protein_coding	chr14:51361756-51569982:+	gi|34577139|gb|AAQ75748.1|	990	2e-131	unknown [Mus musculus]	gi|34577138|gb|AY358079.1|	1064	0	Mus musculus unknown mRNA	.	.	.	.	.	.	.	.	pfam04822	Takusan	Takusan. This domain is named takusan, which is a Japanese word meaning 'many'. Members of this family regulate synaptic activity.	.	.	.	.	.
ENSMUSG00000077172	5	0.329421	0	0.0344489	9.56261	3.2574	0.044664	0.0364722	up	yes	Gm25762	snoRNA	chr16:19411158-19411289:+	.	.	.	.	gi|908662504|tpe|LN872133.1|	132	1e-61	TPA: Mus musculus SNORA17 gene for small nucleolar RNA SNORA17	.	.	.	.	.	.	.	.	pfam02702	KdpD	Osmosensitive K+ channel His kinase sensor domain. This is a family of KdpD sensor kinase proteins that regulate the kdpFABC operon responsible for potassium transport. The aligned region corresponds to the N-terminal cytoplasmic part of the protein which may be the sensor domain responsible for sensing turgor pressure.	.	.	.	.	.
ENSMUSG00000081432	5	0.329421	0	0.0344489	9.56261	3.2574	0.044664	0.0364722	up	yes	Gm12593	processed_pseudogene	chr4:59090187-59090929:+	gi|744622717|ref|XP_010997960.1|	381	2e-63	PREDICTED: 60S ribosomal protein L7a [Camelus dromedarius]	gi|32398587|emb|AL805972.11|	743	0	Mouse DNA sequence from clone RP23-211P15 on chromosome 4, complete sequence	P12970	40	2e-64	60S ribosomal protein L7a	YLL045c	91.7	3e-32	COG1358	pfam01248	Ribosomal_L7Ae	Ribosomal protein L7Ae/L30e/S12e/Gadd45 family. This family includes: Ribosomal L7A from metazoa, Ribosomal L8-A and L8-B from fungi, 30S ribosomal protein HS6 from archaebacteria, 40S ribosomal protein S12 from eukaryotes, Ribosomal protein L30 from eukaryotes and archaebacteria. Gadd45 and MyD118.	GO:0000470|maturation of LSU-rRNA;GO:0006412|translation;	GO:0005913|cell-cell adherens junction;GO:0005737|cytoplasm;GO:0022625|cytosolic large ribosomal subunit;GO:0070062|extracellular exosome;GO:0005925|focal adhesion;GO:0016020|membrane;GO:0005730|nucleolus;GO:0005634|nucleus;GO:0042788|polysomal ribosome;	GO:0098641|cadherin binding involved in cell-cell adhesion;GO:0044822|poly(A) RNA binding;GO:0003723|RNA binding;	K02936	RP-L7Ae, RPL7A; large subunit ribosomal protein L7Ae
ENSMUSG00000081611	5	0.329421	0	0.0344489	9.56261	3.2574	0.044664	0.0364722	up	yes	Gm13651	processed_pseudogene	chr2:77291331-77292440:+	gi|21450169|ref|NP_659055.1|	1778	0	phosphoribosyl pyrophosphate synthase-associated protein 2 isoform a [Mus musculus]	gi|295821229|ref|NG_012679.2|	1110	0	Mus musculus predicted gene 13651 (Gm13651) pseudogene on chromosome 2	Q8R574	689	0	Phosphoribosyl pyrophosphate synthase-associated protein 2	SPCC1620.06c	254	2e-80	COG0462	pfam14572	Pribosyl_synth	Phosphoribosyl synthetase-associated domain. This family includes several examples of enzymes from class EC:2.7.6.1, phosphoribosyl-pyrophosphate transferase.	GO:0060348|bone development;GO:0009116|nucleoside metabolic process;GO:0009165|nucleotide biosynthetic process;	GO:0002189|ribose phosphate diphosphokinase complex;	GO:0000287|magnesium ion binding;GO:0004749|ribose phosphate diphosphokinase activity;	.	.
ENSMUSG00000082778	5	0.329421	0	0.0344489	9.56261	3.2574	0.044664	0.0364722	up	yes	Gm15191	processed_pseudogene	chrX:151945368-151946367:+	gi|6679937|ref|NP_032110.1|	844	8e-170	glyceraldehyde-3-phosphate dehydrogenase isoform 2 [Mus musculus]	gi|576583549|ref|NG_007916.4|	1000	0	Mus musculus predicted gene 15191 (Gm15191) pseudogene on chromosome X	P16858	329	3e-171	Glyceraldehyde-3-phosphate dehydrogenase	SPBC354.12	246	1e-122	COG0057	pfam02800	Gp_dh_C	Glyceraldehyde 3-phosphate dehydrogenase, C-terminal domain. GAPDH is a tetrameric NAD-binding enzyme involved in glycolysis and glyconeogenesis. C-terminal domain is a mixed alpha/antiparallel beta fold.	GO:0071346|cellular response to interferon-gamma;GO:0006006|glucose metabolic process;GO:0006096|glycolytic process;GO:0000226|microtubule cytoskeleton organization;GO:0007275|multicellular organismal development;GO:0017148|negative regulation of translation;GO:0051402|neuron apoptotic process;GO:0035606|peptidyl-cysteine S-trans-nitrosylation;GO:0050821|protein stabilization;	GO:0005737|cytoplasm;GO:0005829|cytosol;GO:0070062|extracellular exosome;GO:0031012|extracellular matrix;GO:0097452|GAIT complex;GO:0043231|intracellular membrane-bounded organelle;GO:0030529|ribonucleoprotein complex;GO:0005811|lipid particle;GO:0016020|membrane;GO:0015630|microtubule cytoskeleton;GO:0005739|mitochondrion;GO:0043209|myelin sheath;GO:0031965|nuclear membrane;GO:0005634|nucleus;GO…	GO:0019899|enzyme binding;GO:0004365|glyceraldehyde-3-phosphate dehydrogenase (NAD+) (phosphorylating) activity;GO:0042802|identical protein binding;GO:0008017|microtubule binding;GO:0051287|NAD binding;GO:0050661|NADP binding;GO:0035605|peptidyl-cysteine S-nitrosylase activity;	K00134	GAPDH, gapA; glyceraldehyde 3-phosphate dehydrogenase [EC:1.2.1.12]
ENSMUSG00000083055	5	0.329421	0	0.0344489	9.56261	3.2574	0.044664	0.0364722	up	yes	Gm14140	processed_pseudogene	chr2:150110582-150111576:-	gi|37805399|gb|AAH60147.1|	1205	1e-161	Rexo4 protein [Mus musculus]	gi|295392847|ref|NG_017527.1|	995	0	Mus musculus predicted gene 14140 (Gm14140) pseudogene on chromosome 2	Q6PAQ4	468	9e-163	RNA exonuclease 4	YOL080c	96.3	4e-22	COG0847	pfam00929	RNase_T	Exonuclease. This family includes a variety of exonuclease proteins, such as ribonuclease T and the epsilon subunit of DNA polymerase III.;	.	GO:0005730|nucleolus;GO:0005634|nucleus;	GO:0004527|exonuclease activity;GO:0044822|poly(A) RNA binding;	K18327	REXO4, REX4; RNA exonuclease 4 [EC:3.1.-.-]
ENSMUSG00000083223	5	0.329421	0	0.0344489	9.56261	3.2574	0.044664	0.0364722	up	yes	Gm15016	processed_pseudogene	chrX:135988547-135989266:+	gi|675425409|ref|XP_008926459.1|	390	1e-42	PREDICTED: LOW QUALITY PROTEIN: 40S ribosomal protein S2, partial [Manacus vitellinus]	gi|22213663|emb|AL671914.9|	720	0	Mouse DNA sequence from clone RP23-1A3 on chromosome X, complete sequence	O18789	154	2e-43	40S ribosomal protein S2	SPCC576.08c	72	2e-14	COG0098	pfam00333	Ribosomal_S5	Ribosomal protein S5, N-terminal domain.	GO:0051347|positive regulation of transferase activity;GO:0006412|translation;	GO:0022627|cytosolic small ribosomal subunit;GO:0070062|extracellular exosome;GO:0005925|focal adhesion;GO:0016020|membrane;GO:0005654|nucleoplasm;	GO:0003729|mRNA binding;GO:0003735|structural constituent of ribosome;	K02981	RP-S2e, RPS2; small subunit ribosomal protein S2e
ENSMUSG00000084292	5	0.329421	0	0.0344489	9.56261	3.2574	0.044664	0.0364722	up	yes	Gm13535	processed_pseudogene	chr2:57272564-57275686:-	gi|281306796|ref|NP_001162610.1|	554	1e-138	cytoskeleton-associated protein 2 [Rattus norvegicus]	gi|295391590|ref|NG_017441.1|	1123	0	Mus musculus predicted gene 13535 (Gm13535) pseudogene on chromosome 2	Q3V1H1	124	2e-28	Cytoskeleton-associated protein 2	.	.	.	.	pfam15297	CKAP2_C	Cytoskeleton-associated protein 2 C-terminus. This family includes the C-terminus of CKAP2 and CKAP2L. CKAP2 is a microtubule associated protein which stabilizes microtubules.	GO:0006915|apoptotic process;GO:0000281|mitotic cytokinesis;GO:0007026|negative regulation of microtubule depolymerization;GO:0045944|positive regulation of transcription from RNA polymerase II promoter;	GO:0005813|centrosome;GO:0005737|cytoplasm;GO:0005881|cytoplasmic microtubule;GO:0015630|microtubule cytoskeleton;GO:0000922|spindle pole;	.	K16769	CKAP2; cytoskeleton-associated protein 2
ENSMUSG00000085253	5	0.329421	0	0.0344489	9.56261	3.2574	0.044664	0.0364722	up	yes	Gm16833	antisense_RNA	chr9:9236288-9260883:+	gi|74180814|dbj|BAE25616.1|	349	7e-39	unnamed protein product [Mus musculus]	gi|366039926|ref|NR_045754.1|	672	0	Mus musculus predicted gene, 16833 (Gm16833), long non-coding RNA	.	.	.	.	.	.	.	.	pfam02714	DUF221	Domain of unknown function DUF221. This family consists of hypothetical transmembrane proteins none of which have any function, the aligned region is at 538 residues at maximum length.	.	.	.	.	.
ENSMUSG00000085715	5	0.329421	0	0.0344489	9.56261	3.2574	0.044664	0.0364722	up	yes	Tsix	antisense_RNA	chrX:103431517-103484957:+	gi|148682157|gb|EDL14104.1|	373	8e-38	mCG59677, partial [Mus musculus]	gi|242117924|ref|NR_002844.2|	4306	0	Mus musculus X (inactive)-specific transcript, opposite strand (Tsix), antisense RNA	.	.	.	.	.	.	.	.	pfam01807	zf-CHC2	CHC2 zinc finger. This domain is principally involved in DNA binding in DNA primases.	.	.	.	.	.
ENSMUSG00000087193	5	0.329421	0	0.0344489	9.56261	3.2574	0.044664	0.0364722	up	yes	Gm14820	antisense_RNA	chrX:8042943-8074619:+	gi|8131950|gb|AAF73151.1|AF149203_1	1072	3e-145	Su(var)3-9 homolog Suv39h1 [Mus musculus]	gi|644985792|tpe|HG982341.1|	1449	0	TPA: Mus musculus long non-coding RNA OTTMUST00000043666.1 (RP23-27I6.2 gene), antisense	O54864	421	5e-146	Histone-lysine N-methyltransferase SUV39H1	SPBC428.08c	82.8	2e-17	COG2940	pfam05033	Pre-SET	Pre-SET motif. This protein motif is a zinc binding motif. It contains 9 conserved cysteines that coordinate three zinc ions. It is thought that this region plays a structural role in stabilizing SET domains.	GO:0007049|cell cycle;GO:0030154|cell differentiation;GO:0006974|cellular response to DNA damage stimulus;GO:0071456|cellular response to hypoxia;GO:0006342|chromatin silencing;GO:0000183|chromatin silencing at rDNA;GO:0006323|DNA packaging;GO:0036123|histone H3-K9 dimethylation;GO:0051567|histone H3-K9 methylation;GO:0036124|histone H3-K9 trimethylation;GO:0034968|histone lysine methylation;GO:0…	GO:0005677|chromatin silencing complex;GO:0000775|chromosome, centromeric region;GO:0000792|heterochromatin;GO:0005720|nuclear heterochromatin;GO:0005652|nuclear lamina;GO:0005634|nucleus;GO:0033553|rDNA heterochromatin;	GO:0042054|histone methyltransferase activity;GO:0046974|histone methyltransferase activity (H3-K9 specific);GO:0018024|histone-lysine N-methyltransferase activity;GO:0008168|methyltransferase activity;GO:0008276|protein methyltransferase activity;GO:0047485|protein N-terminus binding;GO:0000977|RNA polymerase II regulatory region sequence-specific DNA binding;GO:0008757|S-adenosylmethionine-depe…	K11419	SUV39H, CLR4; histone-lysine N-methyltransferase SUV39H [EC:2.1.1.43]
ENSMUSG00000087535	5	0.329421	0	0.0344489	9.56261	3.2574	0.044664	0.0364722	up	yes	Zmiz1os1	antisense_RNA	chr14:25257523-25461128:-	gi|74151590|dbj|BAE41144.1|	1119	1e-139	unnamed protein product [Mus musculus]	gi|26092564|dbj|AK047978.1|	3454	0	Mus musculus 16 days embryo head cDNA, RIKEN full-length enriched library, clone:C130026E14 product:unclassifiable, full insert sequence	.	.	.	.	.	.	.	.	pfam07248	DUF1431	Protein of unknown function (DUF1431). This family contains a number of Drosophila melanogaster proteins of unknown function. These contain several conserved cysteine residues.	.	.	.	.	.
ENSMUSG00000087552	5	0.329421	0	0.0344489	9.56261	3.2574	0.044664	0.0364722	up	yes	Gm15819	antisense_RNA	chr5:63923901-63924970:+	gi|19354373|gb|AAH24679.1|	189	3e-15	Rell1 protein, partial [Mus musculus]	gi|354793946|gb|JN958447.1|	281	8e-144	Mus musculus targeted deletion, lacZ-tagged mutant allele Rell1:tm1(KOMP)Ucd; transgenic	Q8K2J7	77.4	2e-16	RELT-like protein 1	.	.	.	.	pfam14977	FAM194	FAM194 protein. This family is found in eukaryotes, and is approximately 210 amino acids in length. There is a conserved YPSG sequence motif. The function of this family is unknown.	.	GO:0016021|integral component of membrane;GO:0015630|microtubule cytoskeleton;GO:0005886|plasma membrane;	.	.	.
ENSMUSG00000088004	5	0.329421	0	0.0344489	9.56261	3.2574	0.044664	0.0364722	up	yes	Gm24786	rRNA	chr3:9829620-9829728:-	.	.	.	.	gi|88024371|gb|AC156996.7|	109	6e-49	Mus musculus chromosome 3, clone RP23-284A15, complete sequence	.	.	.	.	.	.	.	.	pfam09773	Meckelin	Meckelin (Transmembrane protein 67). Members of this family are thought to be related to the ciliary basal body. Defects result in Meckel syndrome type 3, an autosomal recessive disorder characterized by a combination of renal cysts and variably associated features including developmental anomalies of the central nervous system (typically encephalocele), hepatic ductal dysplasia and cysts, and po…	.	.	.	.	.
ENSMUSG00000088224	5	0.329421	0	0.0344489	9.56261	3.2574	0.044664	0.0364722	up	yes	Gm25406	snoRNA	chr17:73193912-73194016:+	.	.	.	.	gi|48427770|gb|AC112949.9|	105	9e-47	Mus musculus chromosome 17, clone RP23-294D3, complete sequence	.	.	.	.	.	.	.	.	pfam11199	DUF2891	Protein of unknown function (DUF2891). This is a bacterial family of uncharacterized proteins.	.	.	.	.	.
ENSMUSG00000088464	5	0.329421	0	0.0344489	9.56261	3.2574	0.044664	0.0364722	up	yes	Mir1970	miRNA	chrX:135786114-135786217:-	.	.	.	.	gi|354785420|gb|JN949921.1|	104	3e-46	Mus musculus targeted deletion, lacZ-tagged mutant allele Gprasp1:tm1(KOMP)Wtsi; transgenic	.	.	.	.	.	.	.	.	pfam11164	DUF2948	Protein of unknown function (DUF2948). This family of proteins with unknown function appear to be restricted to Proteobacteria.	.	.	.	.	.
ENSMUSG00000091618	5	0.329421	0	0.0344489	9.56261	3.2574	0.044664	0.0364722	up	yes	H60c	protein_coding	chr10:3256208-3267771:-	gi|568964756|ref|XP_006512548.1|	1292	6e-168	PREDICTED: histocompatibility 60c isoform X1 [Mus musculus]	gi|341572575|ref|NM_001204916.2|	2817	0	Mus musculus histocompatibility 60c (H60c), mRNA	B1B213	381	3e-124	Histocompatibility antigen 60c	.	.	.	.	pfam14586	MHC_I_2	Class I Histocompatibility antigen, NKG2D ligand, domains 1 and 2. Members of this family are known as retinoic-acid-inducible proteins. They are ligands for the activating immunoreceptor NKG2D, which is widely expressed on natural killer cells, T cells, and macrophages.	GO:0019882|antigen processing and presentation;GO:0042267|natural killer cell mediated cytotoxicity;GO:0001913|T cell mediated cytotoxicity;	GO:0046658|anchored component of plasma membrane;	GO:0003823|antigen binding;GO:0046703|natural killer cell lectin-like receptor binding;	.	.
ENSMUSG00000093085	5	0.329421	0	0.0344489	9.56261	3.2574	0.044664	0.0364722	up	yes	Gm24325	miRNA	chr6:48420769-48420842:+	.	.	.	.	gi|354797647|gb|JN962148.1|	74	9e-30	Mus musculus targeted deletion, lacZ-tagged mutant allele Krba1:tm1(KOMP)Ucd tm1(KOMP)Wtsi; transgenic	.	.	.	.	.	.	.	.	pfam04533	Herpes_U44	Herpes virus U44 protein. This is a family of proteins from dsDNA beta-herpesvirinae and gamma-herpesvirinae viruses. The function is not known, and the proteins are named variously as U44, BSRF1, UL71, and M71. The family BSRF1 has been merged into this.	.	.	.	.	.
ENSMUSG00000093239	5	0.329421	0	0.0344489	9.56261	3.2574	0.044664	0.0364722	up	yes	Gm24106	miRNA	chr9:64225523-64225649:+	.	.	.	.	gi|78190260|gb|AC160118.2|	127	7e-59	Mus musculus BAC clone RP23-440L7 from chromosome 9, complete sequence	.	.	.	.	.	.	.	.	pfam06973	DUF1297	Domain of unknown function (DUF1297). This family represents the C-terminus (approximately 200 residues) of a number of archaeal proteins of unknown function. One member is annotated as being a possible carboligase enzyme.	.	.	.	.	.
ENSMUSG00000098000	5	0.329421	0	0.0344489	9.56261	3.2574	0.044664	0.0364722	up	yes	Gm27026	processed_pseudogene	chr18:52472848-52473739:-	gi|676263541|gb|KFO20252.1|	169	3e-33	Glyceraldehyde-3-phosphate dehydrogenase, partial [Fukomys damarensis]	gi|354785214|gb|JN949715.1|	892	0	Mus musculus targeted KO-first, conditional ready, lacZ-tagged mutant allele Srfbp1:tm1a(KOMP)Wtsi; transgenic	A3FKF7	99.8	5e-26	Glyceraldehyde-3-phosphate dehydrogenase	SPBC354.12	57	3e-19	COG0057	pfam02800	Gp_dh_C	Glyceraldehyde 3-phosphate dehydrogenase, C-terminal domain. GAPDH is a tetrameric NAD-binding enzyme involved in glycolysis and glyconeogenesis. C-terminal domain is a mixed alpha/antiparallel beta fold.	GO:0006006|glucose metabolic process;GO:0006096|glycolytic process;GO:0000226|microtubule cytoskeleton organization;GO:0051402|neuron apoptotic process;GO:0035606|peptidyl-cysteine S-trans-nitrosylation;GO:0050821|protein stabilization;GO:0006417|regulation of translation;	GO:0005737|cytoplasm;GO:0005829|cytosol;GO:0097452|GAIT complex;GO:0015630|microtubule cytoskeleton;GO:0005634|nucleus;	GO:0004365|glyceraldehyde-3-phosphate dehydrogenase (NAD+) (phosphorylating) activity;GO:0008017|microtubule binding;GO:0051287|NAD binding;GO:0050661|NADP binding;GO:0035605|peptidyl-cysteine S-nitrosylase activity;	.	.
ENSMUSG00000102874	5	0.329421	0	0.0344489	9.56261	3.2574	0.044664	0.0364722	up	yes	Gm37137	TEC	chr9:72040552-72043235:-	gi|344246485|gb|EGW02589.1|	149	1e-08	hypothetical protein I79_018095 [Cricetulus griseus]	gi|66841671|gb|AC159001.2|	2684	0	Mus musculus BAC clone RP24-221A23 from chromosome 9, complete sequence	.	.	.	.	.	.	.	.	pfam01306	LacY_symp	LacY proton/sugar symporter. This family is closely related to the sugar transporter family.	.	.	.	.	.
ENSMUSG00000103284	5	0.329421	0	0.0344489	9.56261	3.2574	0.044664	0.0364722	up	yes	3110080O07Rik	TEC	chr3:51829385-51830405:-	.	.	.	.	gi|81230618|gb|AC116729.14|	1021	0	Mus musculus chromosome 3, clone RP23-346I1, complete sequence	.	.	.	.	.	.	.	.	pfam02318	FYVE_2	FYVE-type zinc finger. This FYVE-type zinc finger is found at the N-terminus of effector proteins including rabphilin-3A and regulating synaptic membrane exocytosis protein 2.	.	.	.	.	.
ENSMUSG00000105457	5	0.329421	0	0.0344489	9.56261	3.2574	0.044664	0.0364722	up	yes	Gm43200	TEC	chr5:45770020-45772180:-	.	.	.	.	gi|41470972|gb|AC093341.5|	2161	0	Mus musculus chromosome 5, clone RP23-7E4, complete sequence	.	.	.	.	.	.	.	.	pfam01529	zf-DHHC	DHHC palmitoyltransferase. This family includes the well known DHHC zinc binding domain as well as three of the four conserved transmembrane regions found in this family of palmitoyltransferase enzymes.	.	.	.	.	.
ENSMUSG00000105824	5	0.329421	0	0.0344489	9.56261	3.2574	0.044664	0.0364722	up	yes	Gm43466	sense_intronic	chr3:100582314-100587527:-	gi|440899214|gb|ELR50550.1|	168	6e-10	hypothetical protein M91_16983, partial [Bos mutus]	gi|20330209|emb|AL645760.15|	5214	0	Mouse DNA sequence from clone DN-262D11 on chromosome 3, complete sequence	O00370	63.9	1e-08	LINE-1 retrotransposable element ORF2 protein	.	.	.	.	pfam09531	Ndc1_Nup	Nucleoporin protein Ndc1-Nup. Ndc1 is a nucleoporin protein that is a component of the Nuclear Pore Complex, and, in fungi, also of the Spindle Pole Body. It consists of six transmembrane segments, three lumenal loops, both concentrated at the N-terminus and cytoplasmic domains largely at the C-terminus, all of which are well conserved.	GO:0006310|DNA recombination;GO:0090305|nucleic acid phosphodiester bond hydrolysis;GO:0032199|reverse transcription involved in RNA-mediated transposition;GO:0032197|transposition, RNA-mediated;	.	GO:0046872|metal ion binding;GO:0003964|RNA-directed DNA polymerase activity;GO:0009036|Type II site-specific deoxyribonuclease activity;	.	.
ENSMUSG00000105892	5	0.329421	0	0.0344489	9.56261	3.2574	0.044664	0.0364722	up	yes	Gm35013	processed_pseudogene	chr3:90758732-90759563:+	gi|635014049|ref|XP_007999381.1|	1165	8e-155	PREDICTED: apoptosis inhibitor 5 [Chlorocebus sabaeus]	gi|77993524|gb|AC102365.32|	832	0	Mus musculus chromosome 3, clone RP23-111A11, complete sequence	Q5R644	95.9	6e-21	Apoptosis inhibitor 5	.	.	.	.	pfam05918	API5	Apoptosis inhibitory protein 5 (API5). This family consists of apoptosis inhibitory protein 5 (API5) sequences from several organisms. Apoptosis or programmed cell death is a physiological form of cell death that occurs in embryonic development and organ formation. It is characterized by biochemical and morphological changes such as DNA fragmentation and cell volume shrinkage. API5 is an anti apo…	GO:0006915|apoptotic process;GO:0043066|negative regulation of apoptotic process;	GO:0005737|cytoplasm;GO:0005634|nucleus;	GO:0017134|fibroblast growth factor binding;	.	.
ENSMUSG00000106057	5	0.329421	0	0.0344489	9.56261	3.2574	0.044664	0.0364722	up	yes	Gm43560	sense_intronic	chr3:144523229-144524001:-	.	.	.	.	gi|755474576|ref|XR_887270.1|	773	0	PREDICTED: Mus musculus uncharacterized LOC105244569 (LOC105244569), ncRNA	.	.	.	.	.	.	.	.	pfam01500	Keratin_B2	Keratin, high sulfur B2 protein. High sulfur proteins are cysteine-rich proteins synthesized during the differentiation of hair matrix cells, and form hair fibres in association with hair keratin intermediate filaments. This family has been divided up into four regions, with the second region containing 8 copies of a short repeat. This family is also known as B2 or KAP1.	.	.	.	.	.
ENSMUSG00000106676	5	0.329421	0	0.0344489	9.56261	3.2574	0.044664	0.0364722	up	yes	Gm42895	TEC	chr6:33039124-33042119:-	gi|148701441|gb|EDL33388.1|	152	1e-08	mCG1045525, partial [Mus musculus]	gi|71143167|gb|AC164524.5|	2996	0	Mus musculus BAC RP23-438F8 (Roswell Park Cancer Institute (C57BL/6J Female) Mouse BAC Library) complete sequence	.	.	.	.	.	.	.	.	pfam12785	VESA1_N	Variant erythrocyte surface antigen-1. This family represents the N-terminal of the variant erythrocyte surface antigen 1, versions a and b, of Babesia. Babesia bovis is a tick-borne, intra-erythrocytic, protozoal parasite of cattle that shares many lifestyle parallels with the most virulent of the human malarial parasites, Plasmodium falciparum. Babesia uses antigenic variation to establish cons…	.	.	.	.	.
ENSMUSG00000106799	5	0.329421	0	0.0344489	9.56261	3.2574	0.044664	0.0364722	up	yes	Gm20756	lincRNA	chr6:25931426-25977227:+	gi|148694161|gb|EDL26108.1|	396	3e-42	mCG131663, isoform CRA_b, partial [Mus musculus]	gi|343098448|ref|NR_040771.1|	1565	0	Mus musculus predicted gene, 20756 (Gm20756), long non-coding RNA	Q6RIA2	144	1e-39	PCNA-associated factor	.	.	.	.	pfam10323	7TM_GPCR_Srv	Serpentine type 7TM GPCR chemoreceptor Srv. Chemoreception is mediated in Caenorhabditis elegans by members of the seven-transmembrane G-protein-coupled receptor class (7TM GPCRs) of proteins which are of the serpentine type. Srv is a member of the Srg superfamily of chemoreceptors. Chemoperception is one of the central senses of soil nematodes like C. elegans which are otherwise 'blind' and 'dea…	GO:0006974|cellular response to DNA damage stimulus;GO:0051297|centrosome organization;GO:0006260|DNA replication;GO:0051726|regulation of cell cycle;GO:0009411|response to UV;GO:0019985|translesion synthesis;	GO:0005634|nucleus;GO:0048471|perinuclear region of cytoplasm;	GO:0003682|chromatin binding;	.	.
ENSMUSG00000108258	5	0.329421	0	0.0344489	9.56261	3.2574	0.044664	0.0364722	up	yes	Gm43913	lincRNA	chr6:148915215-148920535:-	gi|148678806|gb|EDL10753.1|	276	1e-25	mCG1027214 [Mus musculus]	gi|26100338|dbj|AK082007.1|	3029	0	Mus musculus 16 days embryo head cDNA, RIKEN full-length enriched library, clone:C130093O21 product:unclassifiable, full insert sequence	.	.	.	.	.	.	.	.	pfam01871	AMMECR1	AMMECR1. This family consists of several AMMECR1 as well as several uncharacterized proteins. The contiguous gene deletion syndrome AMME is characterized by Alport syndrome, midface hypoplasia, mental retardation and elliptocytosis and is caused by a deletion in Xq22.3, comprising several genes including COL4A5, FACL4 and AMMECR1. This family contains sequences from several eukaryotic species as …	.	.	.	.	.
ENSMUSG00000108435	5	0.329421	0	0.0344489	9.56261	3.2574	0.044664	0.0364722	up	yes	Gm45051	antisense_RNA	chr6:72347029-72348458:-	gi|568942720|ref|XP_006506597.1|	587	7e-71	PREDICTED: UPF0561 protein C2orf68 homolog isoform X1 [Mus musculus]	gi|32449875|gb|BC054353.1|	963	0	Mus musculus cDNA clone IMAGE:3962411, partial cds	Q149G0	80.5	2e-21	UPF0561 protein C2orf68 homolog	.	.	.	.	pfam10573	UPF0561	Uncharacterized protein family UPF0561. This family of proteins has no known function.	GO:0006768|biotin metabolic process;GO:0006887|exocytosis;GO:0034220|ion transmembrane transport;GO:0045199|maintenance of epithelial cell apical/basal polarity;GO:0007269|neurotransmitter secretion;GO:0015939|pantothenate metabolic process;GO:1903361|protein localization to basolateral plasma membrane;GO:0055085|transmembrane transport;	GO:0016323|basolateral plasma membrane;GO:0005911|cell-cell junction;GO:0005829|cytosol;GO:0005576|extracellular region;GO:0098793|presynapse;GO:0045202|synapse;	GO:0008022|protein C-terminus binding;	.	.
ENSMUSG00000109255	5	0.329421	0	0.0344489	9.56261	3.2574	0.044664	0.0364722	up	yes	Gm7407	processed_pseudogene	chr8:4039854-4040421:-	gi|548455594|ref|XP_005676948.1|	518	1e-87	PREDICTED: cell division control protein 42 homolog isoform X1 [Capra hircus]	gi|295392304|ref|NG_019536.1|	568	0	Mus musculus predicted gene 7407 (Gm7407) pseudogene on chromosome 8	Q8CFN2	145	3e-88	Cell division control protein 42 homolog	SPAC110.03	145	7e-70	COG1100	pfam00071	Ras	Ras family. Includes sub-families Ras, Rab, Rac, Ral, Ran, Rap Ypt1 and more. Shares P-loop motif with GTP_EFTU, arf and myosin_head. See pfam00009 pfam00025, pfam00063. As regards Rab GTPases, these are important regulators of vesicle formation, motility and fusion. They share a fold in common with all Ras GTPases: this is a six-stranded beta-sheet surrounded by five alpha-helices.	GO:0090135|actin filament branching;GO:0051017|actin filament bundle assembly;GO:0007015|actin filament organization;GO:0034332|adherens junction organization;GO:0060070|canonical Wnt signaling pathway;GO:0003161|cardiac conduction system development;GO:0034613|cellular protein localization;GO:0036336|dendritic cell migration;GO:0006897|endocytosis;GO:0090136|epithelial cell-cell adhesion;GO:0060…	GO:0045177|apical part of cell;GO:0005911|cell-cell junction;GO:0036464|cytoplasmic ribonucleoprotein granule;GO:0005829|cytosol;GO:0070062|extracellular exosome;GO:0030175|filopodium;GO:0005925|focal adhesion;GO:0000139|Golgi membrane;GO:0031256|leading edge membrane;GO:0016020|membrane;GO:0005815|microtubule organizing center;GO:0030496|midbody;GO:0072686|mitotic spindle;GO:0043209|myelin sheat…	GO:0005525|GTP binding;GO:0003924|GTPase activity;GO:0031435|mitogen-activated protein kinase kinase kinase binding;GO:0061630|ubiquitin protein ligase activity;	K04393	CDC42; cell division control protein 42
ENSMUSG00000109492	5	0.329421	0	0.0344489	9.56261	3.2574	0.044664	0.0364722	up	yes	Gm33882	processed_pseudogene	chr7:99090232-99090882:+	gi|56788496|gb|AAW29969.1|	700	4e-90	unknown [Sus scrofa]	gi|60650504|gb|AC115850.11|	651	0	Mus musculus chromosome 7, clone RP24-252O10, complete sequence	P63159	271	4e-90	High mobility group protein B1	YBR089c-a	53.9	6e-09	COG5648	pfam09011	HMG_box_2	HMG-box domain. This short 71 residue domain is an HMG-box domain. HMG-box domains mediate re-modelling of chromatin-structure. Mammalian HMG-box proteins are of two types: those that are non-sequence-specific DNA-binding proteins with two HMG-box domains and a long highly acidic C-tail; and a diverse group of sequence-specific transcription factor-proteins with either a single HMG-box or up to s…	GO:0031532|actin cytoskeleton reorganization;GO:0002250|adaptive immune response;GO:0043277|apoptotic cell clearance;GO:0006914|autophagy;GO:0000902|cell morphogenesis;GO:0071347|cellular response to interleukin-1;GO:0006935|chemotaxis;GO:0007623|circadian rhythm;GO:0032392|DNA geometric change;GO:0006310|DNA recombination;GO:0006281|DNA repair;GO:0050930|induction of positive chemotaxis;GO:00069…	GO:0005694|chromosome;GO:0005737|cytoplasm;GO:0005793|endoplasmic reticulum-Golgi intermediate compartment;GO:0005768|endosome;GO:0005615|extracellular space;GO:0005634|nucleus;GO:0005886|plasma membrane;	GO:0008097|5S rRNA binding;GO:0003681|bent DNA binding;GO:0000405|bubble DNA binding;GO:0000402|crossed form four-way junction DNA binding;GO:0005125|cytokine activity;GO:0008301|DNA binding, bending;GO:0003690|double-stranded DNA binding;GO:0000400|four-way junction DNA binding;GO:0051861|glycolipid binding;GO:0008201|heparin binding;GO:0000401|open form four-way junction DNA binding;GO:0042277|…	K10802	HMGB1; high mobility group protein B1
ENSMUSG00000109570	5	0.329421	0	0.0344489	9.56261	3.2574	0.044664	0.0364722	up	yes	Gm44624	TEC	chr7:131396258-131398535:+	gi|675633809|ref|XP_008945623.1|	202	3e-15	PREDICTED: zinc finger protein Pegasus-like [Merops nubicus]	gi|73912797|gb|AC156606.12|	2278	0	Mus musculus chromosome 7, clone RP23-78N8, complete sequence	Q5ZLR2	81.3	8e-15	Zinc finger protein Pegasus	.	.	.	.	pfam14897	EpsG	EpsG family. This family of proteins are related to the EpsG protein from B. subtilis. These proteins are likely glycosyl transferases belonging to the membrane protein GT-C clan.	GO:0006355|regulation of transcription, DNA-templated;GO:0006351|transcription, DNA-templated;	GO:0005634|nucleus;	GO:0046872|metal ion binding;GO:0000977|RNA polymerase II regulatory region sequence-specific DNA binding;GO:0003700|transcription factor activity, sequence-specific DNA binding;	K09220	IKZF, ZNFN1A; IKAROS family zinc finger protein
ENSMUSG00000110299	5	0.329421	0	0.0344489	9.56261	3.2574	0.044664	0.0364722	up	yes	Gm17910	processed_pseudogene	chr8:88728203-88729040:-	gi|344265261|ref|XP_003404703.1|	196	1e-30	PREDICTED: nucleophosmin [Loxodonta africana]	gi|295389514|ref|NG_019596.1|	838	0	Mus musculus predicted gene, 17910 (Gm17910) pseudogene on chromosome 8	P13084	42.4	6e-33	Nucleophosmin	.	.	.	.	pfam03066	Nucleoplasmin	Nucleoplasmin. Nucleoplasmins are also known as chromatin decondensation proteins. They bind to core histones and transfer DNA to them in a reaction that requires ATP. This is thought to play a role in the assembly of regular nucleosomal arrays.	GO:0007569|cell aging;GO:0007098|centrosome cycle;GO:0006281|DNA repair;GO:0043066|negative regulation of apoptotic process;GO:0008285|negative regulation of cell proliferation;GO:0010826|negative regulation of centrosome duplication;GO:0044387|negative regulation of protein kinase activity by regulation of protein phosphorylation;GO:0006913|nucleocytoplasmic transport;GO:0006334|nucleosome assem…	GO:0005813|centrosome;GO:0005737|cytoplasm;GO:0005925|focal adhesion;GO:0030529|ribonucleoprotein complex;GO:0016020|membrane;GO:0005730|nucleolus;GO:0005654|nucleoplasm;GO:0005634|nucleus;GO:0031616|spindle pole centrosome;	GO:0003677|DNA binding;GO:0019899|enzyme binding;GO:0051059|NF-kappaB binding;GO:0005547|phosphatidylinositol-3,4,5-trisphosphate binding;GO:0044822|poly(A) RNA binding;GO:0004860|protein kinase inhibitor activity;GO:0043023|ribosomal large subunit binding;GO:0043024|ribosomal small subunit binding;GO:0003713|transcription coactivator activity;GO:0051082|unfolded protein binding;	K11276	NPM1; nucleophosmin 1
ENSMUSG00000110562	5	0.329421	0	0.0344489	9.56261	3.2574	0.044664	0.0364722	up	yes	Gm9204	processed_pseudogene	chr8:128633936-128634882:+	gi|634854828|ref|XP_007941436.1|	534	8e-128	PREDICTED: LOW QUALITY PROTEIN: glyceraldehyde-3-phosphate dehydrogenase-like [Orycteropus afer afer]	gi|576583666|ref|NG_007774.4|	947	0	Mus musculus predicted gene 9204 (Gm9204) pseudogene on chromosome 8	Q9UW96	130	6e-90	Glyceraldehyde-3-phosphate dehydrogenase	SPBC354.12	187	1e-79	COG0057	pfam02800	Gp_dh_C	Glyceraldehyde 3-phosphate dehydrogenase, C-terminal domain. GAPDH is a tetrameric NAD-binding enzyme involved in glycolysis and glyconeogenesis. C-terminal domain is a mixed alpha/antiparallel beta fold.	GO:0006006|glucose metabolic process;GO:0006096|glycolytic process;	GO:0005737|cytoplasm;	GO:0004365|glyceraldehyde-3-phosphate dehydrogenase (NAD+) (phosphorylating) activity;GO:0051287|NAD binding;GO:0050661|NADP binding;	.	.
ENSMUSG00000111648	5	0.329421	0	0.0344489	9.56261	3.2574	0.044664	0.0364722	up	yes	AC113470.1	processed_pseudogene	chr9:10475935-10476275:+	gi|821454529|ref|XP_012402497.1|	147	4e-21	PREDICTED: eukaryotic translation initiation factor 1 [Sarcophilus harrisii]	gi|39841175|gb|AC113470.14|	341	2e-177	Mus musculus chromosome 9, clone RP23-262N17, complete sequence	P48024	61.2	1e-19	Eukaryotic translation initiation factor 1	YNL244c	35	2e-06	COG0023	pfam01253	SUI1	Translation initiation factor SUI1.	GO:0009048|dosage compensation by inactivation of X chromosome;GO:0006446|regulation of translational initiation;	GO:0005737|cytoplasm;GO:0005634|nucleus;	GO:0044822|poly(A) RNA binding;GO:0003743|translation initiation factor activity;	K03113	EIF1, SUI1; translation initiation factor 1
ENSMUSG00000114188	5	0.329421	0	0.0344489	9.56261	3.2574	0.044664	0.0364722	up	yes	AC124772.5	lincRNA	chr12:19044706-19055179:+	gi|148683680|gb|EDL15627.1|	160	6e-12	mCG1032052 [Mus musculus]	gi|74209195|dbj|AK142214.1|	280	4e-143	Mus musculus 13 days embryo heart cDNA, RIKEN full-length enriched library, clone:D330013I01 product:unclassifiable, full insert sequence	Q7SIG6	33.1	2e-08	Arf-GAP with SH3 domain, ANK repeat and PH domain-containing protein 2	.	.	.	.	pfam15402	Spc7_N	N-terminus of kinetochore NMS complex subunit Spc7.	.	GO:0032580|Golgi cisterna membrane;GO:0005886|plasma membrane;	GO:0005096|GTPase activator activity;GO:0046872|metal ion binding;	K12488	ASAP; Arf-GAP with SH3 domain, ANK repeat and PH domain-containing protein
ENSMUSG00000114555	5	0.329421	0	0.0344489	9.56261	3.2574	0.044664	0.0364722	up	yes	AC141476.1	TEC	chr13:35798750-35802136:+	.	.	.	.	gi|75905682|gb|AC159209.2|	3387	0	Mus musculus BAC clone RP23-100C6 from chromosome 13, complete sequence	.	.	.	.	.	.	.	.	pfam11894	DUF3414	Protein of unknown function (DUF3414). This family of proteins are functionally uncharacterized. The family is found in eukaryotes and has a conserved LLG sequence motif.	.	.	.	.	.
ENSMUSG00000114705	5	0.329421	0	0.0344489	9.56261	3.2574	0.044664	0.0364722	up	yes	CT009536.2	processed_pseudogene	chr14:30027687-30028351:-	gi|744594700|ref|XP_010988430.1|	382	6e-43	PREDICTED: corepressor interacting with RBPJ 1 isoform X2 [Camelus dromedarius]	gi|354781121|gb|JN945622.1|	665	0	Mus musculus targeted KO-first, conditional ready, lacZ-tagged mutant allele Chdh:tm1a(KOMP)Ucd; transgenic	Q5ZI03	49.7	7e-06	Corepressor interacting with RBPJ 1	.	.	.	.	pfam10197	Cir_N	N-terminal domain of CBF1 interacting co-repressor CIR. This is a 45 residue conserved region at the N-terminal end of a family of proteins referred to as CIRs (CBF1-interacting co-repressors). CBF1 (centromere-binding factor 1) acts as a transcription factor that causes repression by binding specifically to GTGGGAA motifs in responsive promoters, and it requires CIR as a co-repressor. CIR binds …	GO:0006397|mRNA processing;GO:0006355|regulation of transcription, DNA-templated;GO:0008380|RNA splicing;GO:0006351|transcription, DNA-templated;	GO:0016607|nuclear speck;	.	K06066	CIR; CBF1 interacting corepressor
ENSMUSG00000114796	5	0.329421	0	0.0344489	9.56261	3.2574	0.044664	0.0364722	up	yes	AC144949.1	antisense_RNA	chr19:40297971-40299555:+	gi|755562938|ref|XP_011245481.1|	159	5e-10	PREDICTED: sorbin and SH3 domain-containing protein 1 isoform X16 [Mus musculus]	gi|755490166|ref|XR_398383.2|	419	0	PREDICTED: Mus musculus RIKEN cDNA A930028N01 gene (A930028N01Rik), ncRNA	.	.	.	.	.	.	.	.	pfam13388	DUF4106	Protein of unknown function (DUF4106). This family of proteins are found in large numbers in the Trichomonas vaginalis proteome. The function of this protein is unknown.	.	.	.	.	.
ENSMUSG00000107134	303	19.9629	31	2.13583	9.34668	3.22445	1.35046e-54	1.47213e-53	up	yes	Gm42528	TEC	chr5:39606927-39610344:-	.	.	.	.	gi|354792633|gb|JN957134.1|	3418	0	Mus musculus targeted non-conditional, lacZ-tagged mutant allele Hs3st1:tm1e(EUCOMM)Wtsi; transgenic	.	.	.	.	.	.	.	.	pfam12305	DUF3630	Protein of unknown function (DUF3630). This family of proteins is found in bacteria. Proteins in this family are approximately 100 amino acids in length. There is a single completely conserved residue D that may be functionally important.	.	.	.	.	.
ENSMUSG00000076695	143	9.42145	15	1.03347	9.11636	3.18846	2.01341e-26	1.13091e-25	up	yes	Ighv1-18	IG_V_gene	chr12:114682632-114683065:-	gi|51921976|gb|AAU14133.1|	607	3e-77	immunoglobulin gamma heavy chain [Mus musculus]	gi|51921975|gb|AY704180.1|	333	7e-173	Mus musculus clone 25-D1.16 immunoglobulin gamma heavy chain mRNA, partial cds	P01758	177	7e-57	Ig heavy chain V region 108A	.	.	.	.	pfam07686	V-set	Immunoglobulin V-set domain. This domain is found in antibodies as well as neural protein P0 and CTL4 amongst others.	.	.	GO:0003823|antigen binding;	.	.
ENSMUSG00000032511	19	1.2518	2	0.137796	9.08448	3.1834	0.000106895	0.0001516	up	yes	Scn5a	protein_coding	chr9:119483408-119579016:-	gi|568963583|ref|XP_006512056.1|	9864	0	PREDICTED: sodium channel protein type 5 subunit alpha isoform X2 [Mus musculus]	gi|359718969|ref|NM_021544.4|	8453	0	Mus musculus sodium channel, voltage-gated, type V, alpha (Scn5a), transcript variant 1, mRNA	Q14524	61.6	2e-10	Sodium channel protein type 5 subunit alpha	.	.	.	.	pfam00520	Ion_trans	Ion transport protein. This family contains Sodium, Potassium, Calcium ion channels. This family is 6 transmembrane helices in which the last two helices flank a loop which determines ion selectivity. In some sub-families (e.g. Na channels) the domain is repeated four times, whereas in others (e.g. K channels) the protein forms as a tetramer in the membrane. A bacterial structure of the protein i…	GO:0086016|AV node cell action potential;GO:0086067|AV node cell to bundle of His cell communication;GO:0086043|bundle of His cell action potential;GO:0086002|cardiac muscle cell action potential involved in contraction;GO:0060048|cardiac muscle contraction;GO:0003231|cardiac ventricle development;GO:0071277|cellular response to calcium ion;GO:0051899|membrane depolarization;GO:0086010|membrane d…	GO:0005901|caveola;GO:0009986|cell surface;GO:0005783|endoplasmic reticulum;GO:0016021|integral component of membrane;GO:0014704|intercalated disc;GO:0005622|intracellular;GO:0005886|plasma membrane;GO:0042383|sarcolemma;GO:0034706|sodium channel complex;GO:0030315|T-tubule;GO:0001518|voltage-gated sodium channel complex;GO:0030018|Z disc;	GO:0030506|ankyrin binding;GO:0005516|calmodulin binding;GO:0019899|enzyme binding;GO:0017134|fibroblast growth factor binding;GO:0044325|ion channel binding;GO:0050998|nitric-oxide synthase binding;GO:0019904|protein domain specific binding;GO:0019901|protein kinase binding;GO:0097110|scaffold protein binding;GO:0031625|ubiquitin protein ligase binding;GO:0005248|voltage-gated sodium channel act…	K04838	SCN5A; voltage-gated sodium channel type V alpha
ENSMUSG00000081593	19	1.2518	2	0.137796	9.08448	3.1834	0.000106895	0.0001516	up	yes	Gm11841	processed_pseudogene	chr4:12125290-12127252:+	gi|13096978|gb|AAH03283.1|	2706	0	Poly(A) binding protein, cytoplasmic 4 [Mus musculus]	gi|295392430|ref|NG_020538.1|	1963	0	Mus musculus predicted gene 11841 (Gm11841) pseudogene on chromosome 4	Q13310	991	0	Polyadenylate-binding protein 4	.	.	.	.	pfam00658	PABP	Poly-adenylate binding protein, unique domain. The region featured in this family is found towards the C-terminus of poly(A)-binding proteins (PABPs). These are eukaryotic proteins that, through their binding of the 3' poly(A) tail on mRNA, have very important roles in the pathways of gene expression. They seem to provide a scaffold on which other proteins can bind and mediate processes such as e…	GO:0007596|blood coagulation;GO:0006401|RNA catabolic process;GO:0006396|RNA processing;GO:0006412|translation;	GO:0005737|cytoplasm;GO:0010494|cytoplasmic stress granule;GO:0030529|ribonucleoprotein complex;GO:0005634|nucleus;	GO:0000166|nucleotide binding;GO:0008143|poly(A) binding;GO:0044822|poly(A) RNA binding;GO:0008266|poly(U) RNA binding;	K13126	PABPC; polyadenylate-binding protein
ENSMUSG00000005220	28	1.84476	3	0.206693	8.9251	3.15787	2.78207e-06	4.80068e-06	up	yes	Corin	protein_coding	chr5:72300025-72504473:-	gi|170295825|ref|NP_058565.2|	5419	0	atrial natriuretic peptide-converting enzyme isoform 1 [Mus musculus]	gi|170295824|ref|NM_016869.3|	4862	0	Mus musculus corin (Corin), transcript variant 1, mRNA	Q9Z319	1931	0	Atrial natriuretic peptide-converting enzyme	VC1649	106	1e-22	COG5640	pfam00089	Trypsin	Trypsin.	GO:0007565|female pregnancy;GO:0030182|neuron differentiation;GO:0016486|peptide hormone processing;GO:0008217|regulation of blood pressure;GO:0035813|regulation of renal sodium excretion;GO:0003050|regulation of systemic arterial blood pressure by atrial natriuretic peptide;	GO:0009986|cell surface;GO:0005576|extracellular region;GO:0016021|integral component of membrane;GO:0005886|plasma membrane;	GO:0005044|scavenger receptor activity;GO:0004252|serine-type endopeptidase activity;	K09614	CORIN; corin [EC:3.4.21.-]
ENSMUSG00000085127	18	1.18592	2	0.137796	8.60635	3.1054	0.000192465	0.000262865	up	yes	4930444E06Rik	antisense_RNA	chr2:144243241-144244849:+	gi|148696501|gb|EDL28448.1|	370	1e-39	mCG147912 [Mus musculus]	gi|644987742|tpe|HG978687.1|	1240	0	TPA: Mus musculus long non-coding RNA OTTMUST00000014832.1 (RP23-35E16.3 gene), antisense	.	.	.	.	.	.	.	.	pfam11845	DUF3365	Protein of unknown function (DUF3365). This family of proteins are functionally uncharacterized. This protein is found in bacteria. Proteins in this family are typically between 198 to 657 amino acids in length.	.	.	.	.	.
ENSMUSG00000021953	9	0.592958	1	0.0688978	8.60635	3.1054	0.00837431	0.00851391	up	yes	Tdh	protein_coding	chr14:63492347-63509092:-	gi|254281204|ref|NP_067455.5|	2011	0	L-threonine 3-dehydrogenase, mitochondrial precursor [Mus musculus]	gi|254281203|ref|NM_021480.5|	1881	0	Mus musculus L-threonine dehydrogenase (Tdh), mRNA	Q8K3F7	274	2e-89	L-threonine 3-dehydrogenase, mitochondrial	SA0511	278	2e-86	COG0451	pfam01370	Epimerase	NAD dependent epimerase/dehydratase family. This family of proteins utilize NAD as a cofactor. The proteins in this family use nucleotide-sugar substrates for a variety of chemical reactions.	GO:0019518|L-threonine catabolic process to glycine;GO:0006567|threonine catabolic process;	GO:0005739|mitochondrion;	GO:0050662|coenzyme binding;GO:0008743|L-threonine 3-dehydrogenase activity;	K15789	TDH; threonine 3-dehydrogenase [EC:1.1.1.103]
ENSMUSG00000029378	9	0.592958	1	0.0688978	8.60635	3.1054	0.00837431	0.00851391	up	yes	Areg	protein_coding	chr5:91139599-91148432:+	gi|6753108|ref|NP_033834.1|	853	1e-109	amphiregulin preproprotein [Mus musculus]	gi|910749461|ref|NM_009704.4|	1215	0	Mus musculus amphiregulin (Areg), mRNA	P31955	333	4e-111	Amphiregulin	.	.	.	.	pfam09586	YfhO	Bacterial membrane protein YfhO. This protein is a conserved membrane protein. The yfhO gene is transcribed in Difco sporulation medium and the transcription is affected by the YvrGHb two-component system. Some members of this family have been annotated as glycosyl transferases of the PMT family.	GO:0060598|dichotomous subdivision of terminal units involved in mammary gland duct morphogenesis;GO:0007173|epidermal growth factor receptor signaling pathway;GO:0060750|epithelial cell proliferation involved in mammary gland duct elongation;GO:0007186|G-protein coupled receptor signaling pathway;GO:0014009|glial cell proliferation;GO:0060749|mammary gland alveolus development;GO:0060744|mammary…	GO:0009986|cell surface;GO:0005737|cytoplasm;GO:0005615|extracellular space;GO:0016021|integral component of membrane;GO:0005622|intracellular;GO:0005634|nucleus;	GO:0005154|epidermal growth factor receptor binding;GO:0008083|growth factor activity;	K09782	AREG; amphiregulin
ENSMUSG00000045004	9	0.592958	1	0.0688978	8.60635	3.1054	0.00837431	0.00851391	up	yes	Spata21	protein_coding	chr4:141088333-141112760:+	gi|29244468|ref|NP_808535.1|	3278	0	spermatogenesis-associated protein 21 [Mus musculus]	gi|141802358|ref|NM_177867.3|	2513	0	Mus musculus spermatogenesis associated 21 (Spata21), mRNA	Q8BHW6	1271	0	Spermatogenesis-associated protein 21	.	.	.	.	pfam13833	EF-hand_8	EF-hand domain pair.	.	.	GO:0005509|calcium ion binding;	.	.
ENSMUSG00000065725	9	0.592958	1	0.0688978	8.60635	3.1054	0.00837431	0.00851391	up	yes	Gm26165	snoRNA	chr2:144261589-144261726:-	.	.	.	.	gi|908663366|tpe|LN872569.1|	138	6e-65	TPA: Mus musculus SNORA70 (U70) gene for small nucleolar RNA SNORA70 (U70)	.	.	.	.	.	.	.	.	pfam12430	ABA_GPCR	Abscisic acid G-protein coupled receptor. This domain family is found in eukaryotes, and is typically between 177 and 216 amino acids in length. This family is part of the abscisic acid (ABA) G-protein coupled receptor. ABA is a stress hormone in plants.	.	.	.	.	.
ENSMUSG00000081046	9	0.592958	1	0.0688978	8.60635	3.1054	0.00837431	0.00851391	up	yes	Gm12846	processed_pseudogene	chr4:98664366-98666137:+	gi|131888589|ref|NP_038642.2|	1510	0	ornithine decarboxylase [Mus musculus]	gi|295392364|ref|NG_018518.1|	1045	0	Mus musculus predicted gene 7278 (Gm7278) pseudogene on chromosome 1	P00860	586	0	Ornithine decarboxylase	SPAC144.04c	224	2e-66	COG0019	pfam02784	Orn_Arg_deC_N	Pyridoxal-dependent decarboxylase, pyridoxal binding domain. These pyridoxal-dependent decarboxylases acting on ornithine, lysine, arginine and related substrates This domain has a TIM barrel fold.	GO:0001822|kidney development;GO:0008284|positive regulation of cell proliferation;GO:0033387|putrescine biosynthetic process from ornithine;GO:0042176|regulation of protein catabolic process;GO:0009615|response to virus;	GO:0005737|cytoplasm;GO:0005829|cytosol;GO:0048471|perinuclear region of cytoplasm;	GO:0004586|ornithine decarboxylase activity;GO:0042803|protein homodimerization activity;	K01581	E4.1.1.17, ODC1, speC, speF; ornithine decarboxylase [EC:4.1.1.17]
ENSMUSG00000092586	9	0.592958	1	0.0688978	8.60635	3.1054	0.00837431	0.00851391	up	yes	Ly6g6c	protein_coding	chr17:35065388-35070050:+	gi|148694727|gb|EDL26674.1|	636	3e-81	lymphocyte antigen 6 complex, locus G6C, isoform CRA_b [Mus musculus]	gi|50845397|ref|NM_023463.3|	960	0	Mus musculus lymphocyte antigen 6 complex, locus G6C (Ly6g6c), mRNA	Q9Z1Q4	214	9e-68	Lymphocyte antigen 6 complex locus protein G6c	.	.	.	.	pfam00021	UPAR_LY6	u-PAR/Ly-6 domain. This extracellular disulphide bond rich domain is related to pfam00087.	.	GO:0031225|anchored component of membrane;GO:0005886|plasma membrane;	.	K06846	LY6; lymphocyte antigen 6 complex
ENSMUSG00000093684	9	0.592958	1	0.0688978	8.60635	3.1054	0.00837431	0.00851391	up	yes	Gm27857	miRNA	chr14:79562167-79562292:-	gi|68062262|ref|XP_673136.1|	199	3e-19	hypothetical protein [Plasmodium berghei strain ANKA], partial [Plasmodium berghei ANKA]	gi|354795509|gb|JN960010.1|	126	3e-58	Mus musculus targeted non-conditional, lacZ-tagged mutant allele Elf1:tm1e(EUCOMM)Hmgu; transgenic	.	.	.	.	.	.	.	.	pfam13900	GVQW	Putative binding domain. This short domain is often found nested inside other longer domains. The function is not known, but the domain carries a highly conserved GVQW motif. The members are rich in proline and cysteine. This may be a binding domain.	.	.	.	.	.
ENSMUSG00000097860	9	0.592958	1	0.0688978	8.60635	3.1054	0.00837431	0.00851391	up	yes	Gm26857	lincRNA	chr4:3678117-3689548:-	.	.	.	.	gi|74192472|dbj|AK172492.1|	3291	0	Mus musculus activated spleen cDNA, RIKEN full-length enriched library, clone:F830210G10 product:unclassifiable, full insert sequence	.	.	.	.	.	.	.	.	pfam15449	Retinal	Retinal protein. This family of proteins is found in the photoreceptor cells of the retina. Mutations of the gene encoding this protein have been associated with retinal disorders such as retinitis pigmentosa and late-onset progressive retinal atrophy. The function of this family of proteins is unknown, but it is likely to be important in the development and function of the retina.	.	.	.	.	.
ENSMUSG00000108601	9	0.592958	1	0.0688978	8.60635	3.1054	0.00837431	0.00851391	up	yes	Gm44645	TEC	chr7:73422250-73423902:+	gi|149026743|gb|EDL82736.1|	156	8e-10	rCG65859 [Rattus norvegicus]	gi|90992686|gb|AC154883.13|	1653	0	Mus musculus chromosome 7, clone RP23-8I8, complete sequence	.	.	.	.	.	.	.	.	pfam09742	Dymeclin	Dyggve-Melchior-Clausen syndrome protein. Dymeclin (Dyggve-Melchior-Clausen syndrome protein) contains a large number of leucine and isoleucine residues and a total of 17 repeated dileucine motifs. It is characteristically about 700 residues long and present in plants and animals. Mutations in the gene coding for this protein in humans give rise to the disorder Dyggve-Melchior-Clausen syndrome (D…	.	.	.	.	.
ENSMUSG00000111673	9	0.592958	1	0.0688978	8.60635	3.1054	0.00837431	0.00851391	up	yes	CT025653.1	antisense_RNA	chr9:30954087-31031205:-	gi|26337777|dbj|BAC32574.1|	644	2e-75	unnamed protein product [Mus musculus]	gi|26337776|dbj|AK046026.1|	3059	0	Mus musculus adult male corpora quadrigemina cDNA, RIKEN full-length enriched library, clone:B230334K19 product:hypothetical protein, full insert sequence	P57110	137	1e-31	A disintegrin and metalloproteinase with thrombospondin motifs 8	.	.	.	.	pfam00090	TSP_1	Thrombospondin type 1 domain.	.	GO:0005578|proteinaceous extracellular matrix;	GO:0008201|heparin binding;GO:0004222|metalloendopeptidase activity;GO:0008270|zinc ion binding;	.	.
ENSMUSG00000111916	9	0.592958	1	0.0688978	8.60635	3.1054	0.00837431	0.00851391	up	yes	AC162932.1	antisense_RNA	chr12:4241133-4247671:+	gi|148669422|gb|EDL01369.1|	380	6e-45	mCG145874, partial [Mus musculus]	gi|12859798|dbj|AK019532.1|	384	0	Mus musculus adult male testis cDNA, RIKEN full-length enriched library, clone:4921501I09 product:unclassifiable, full insert sequence	.	.	.	.	.	.	.	.	pfam06666	DUF1173	Protein of unknown function (DUF1173). This family contains a group of hypothetical bacterial proteins that contain three conserved cysteine residues towards the N-terminal. The function of these proteins is unknown.	.	.	.	.	.
ENSMUSG00000043629	35	2.30595	4	0.275591	8.36729	3.06476	2.37052e-07	4.6055e-07	up	yes	1700019D03Rik	protein_coding	chr1:52922324-53020179:-	gi|21450635|ref|NP_659202.1|	562	1e-63	small membrane A-kinase anchor protein [Mus musculus]	gi|755492660|ref|XM_006496199.2|	3619	0	PREDICTED: Mus musculus RIKEN cDNA 1700019D03 gene (1700019D03Rik), transcript variant X2, mRNA	Q9CPS8	221	3e-65	Small membrane A-kinase anchor protein	.	.	.	.	pfam15127	DUF4565	Protein of unknown function (DUF4565). This family of proteins is functionally uncharacterized. This family of proteins is found in eukaryotes. This family includes the human protein C2orf88.	.	GO:0043231|intracellular membrane-bounded organelle;GO:0005654|nucleoplasm;GO:0005886|plasma membrane;	.	.	.
ENSMUSG00000095589	131	8.63084	15	1.03347	8.35135	3.06201	1.62926e-23	8.15994e-23	up	yes	Ighv1-55	IG_V_gene	chr12:115208095-115208591:-	gi|110095|pir||A30577	592	6e-76	Ig heavy chain precursor V region (MRL10) - mouse (fragment)	gi|196945|gb|M20835.1|MUSIGKCLP	366	0	Mouse IgMk rearranged heavy-chain mRNA variable region (V-D-J) anti-DNA autoantibody	P01748	219	2e-72	Ig heavy chain V region 23	.	.	.	.	pfam07686	V-set	Immunoglobulin V-set domain. This domain is found in antibodies as well as neural protein P0 and CTL4 amongst others.	.	.	GO:0003823|antigen binding;	.	.
ENSMUSG00000094689	95	6.259	11	0.757875	8.25862	3.0459	2.08301e-17	7.97938e-17	up	yes	Ighv1-81	IG_V_gene	chr12:115920279-115920712:-	gi|148668898|gb|EDL01060.1|	520	2e-65	mCG127631 [Mus musculus]	gi|754501554|dbj|LC026056.1|	339	3e-176	Mus musculus HC gene for mAb 31C6 heavy chain, complete cds	P06327	169	2e-53	Ig heavy chain V region VH558 A1/A4	.	.	.	.	pfam00047	ig	Immunoglobulin domain. Members of the immunoglobulin superfamily are found in hundreds of proteins of different functions. Examples include antibodies, the giant muscle kinase titin and receptor tyrosine kinases. Immunoglobulin-like domains may be involved in protein-protein and protein-ligand interactions. The Pfam alignments do not include the first and last strand of the immunoglobulin-like do…	GO:0050853|B cell receptor signaling pathway;GO:0006958|complement activation, classical pathway;GO:0042742|defense response to bacterium;GO:0045087|innate immune response;GO:0006911|phagocytosis, engulfment;GO:0006910|phagocytosis, recognition;GO:0050871|positive regulation of B cell activation;	GO:0072562|blood microparticle;GO:0009897|external side of plasma membrane;GO:0042571|immunoglobulin complex, circulating;	GO:0003823|antigen binding;GO:0034987|immunoglobulin receptor binding;	.	.
ENSMUSG00000085236	17	1.12003	2	0.137796	8.12822	3.02294	0.000345975	0.000456634	up	yes	2610206C17Rik	antisense_RNA	chr7:84689640-84779053:+	gi|12848305|dbj|BAB27903.1|	562	3e-66	unnamed protein product [Mus musculus]	gi|332309133|ref|NR_038175.1|	1717	0	Mus musculus RIKEN cDNA 2610206C17 gene (2610206C17Rik), long non-coding RNA	P16103	74.3	7e-14	Gag-Pol polyprotein (Fragment)	.	.	.	.	pfam00429	TLV_coat	ENV polyprotein (coat polyprotein).	GO:0015074|DNA integration;GO:0075713|establishment of integrated proviral latency;GO:0046718|viral entry into host cell;	.	GO:0046872|metal ion binding;	.	.
ENSMUSG00000102152	17	1.12003	2	0.137796	8.12822	3.02294	0.000345975	0.000456634	up	yes	Gm37475	TEC	chr9:108469346-108470360:+	.	.	.	.	gi|354788054|gb|JN952555.1|	1015	0	Mus musculus targeted KO-first, conditional ready, lacZ-tagged mutant allele Ccdc71:tm1a(KOMP)Wtsi; transgenic	.	.	.	.	.	.	.	.	pfam01239	PPTA	Protein prenyltransferase alpha subunit repeat. Both farnesyltransferase (FT) and geranylgeranyltransferase 1 (GGT1) recognize a CaaX motif on their substrates where 'a' stands for preferably aliphatic residues, whereas GGT2 recognizes a completely different motif. Important substrates for FT include, amongst others, many members of the Ras superfamily. GGT1 substrates include some of the other s…	.	.	.	.	.
ENSMUSG00000113045	17	1.12003	2	0.137796	8.12822	3.02294	0.000345975	0.000456634	up	yes	AC154219.1	TEC	chr13:17708603-17709864:-	.	.	.	.	gi|56847741|gb|AC154219.1|	1262	0	Mus musculus BAC clone RP24-362C22 from 13, complete sequence	.	.	.	.	.	.	.	.	pfam14897	EpsG	EpsG family. This family of proteins are related to the EpsG protein from B. subtilis. These proteins are likely glycosyl transferases belonging to the membrane protein GT-C clan.	.	.	.	.	.
ENSMUSG00000030270	65	4.28248	8	0.551182	7.76962	2.95784	4.39848e-12	1.23805e-11	up	yes	Cpne9	protein_coding	chr6:113282307-113305627:+	gi|123778910|sp|Q1RLL3.1|CPNE9_MOUSE	2864	0	RecName: Full=Copine-9; AltName: Full=Copine IX	gi|60360607|dbj|AK220550.1|	4143	0	Mus musculus mRNA for mKIAA4217 protein	Q1RLL3	1107	0	Copine-9	YOR086c	56.2	5e-07	COG5038	pfam07002	Copine	Copine. This family represents a conserved region approximately 180 residues long within eukaryotic copines. Copines are Ca(2+)-dependent phospholipid-binding proteins that are thought to be involved in membrane-trafficking, and may also be involved in cell division and growth.	GO:0030154|cell differentiation;	.	.	.	.
ENSMUSG00000038670	713	46.9755	89	6.1319	7.66083	2.9375	1.32679e-115	3.14083e-114	up	yes	Mybpc2	protein_coding	chr7:44501699-44524656:-	gi|268370244|ref|NP_666301.2|	5593	0	myosin-binding protein C, fast-type [Mus musculus]	gi|289666785|ref|NM_146189.3|	3611	0	Mus musculus myosin binding protein C, fast-type (Mybpc2), mRNA	Q5XKE0	2154	0	Myosin-binding protein C, fast-type	.	.	.	.	pfam07679	I-set	Immunoglobulin I-set domain.	GO:0007155|cell adhesion;GO:0006936|muscle contraction;	GO:0005856|cytoskeleton;GO:0032982|myosin filament;	GO:0005200|structural constituent of cytoskeleton;	K12558	MYBPC2; myosin-binding protein C, fast-type
ENSMUSG00000009614	16	1.05415	2	0.137796	7.65009	2.93548	0.000620706	0.00078565	up	yes	Sardh	protein_coding	chr2:27188393-27248337:-	gi|20149748|ref|NP_619606.1|	4878	0	sarcosine dehydrogenase, mitochondrial [Mus musculus]	gi|326381095|ref|NM_138665.2|	4521	0	Mus musculus sarcosine dehydrogenase (Sardh), mRNA	Q99LB7	372	1e-120	Sarcosine dehydrogenase, mitochondrial	mll5369_2	270	2e-80	COG0404	pfam01266	DAO	FAD dependent oxidoreductase. This family includes various FAD dependent oxidoreductases: Glycerol-3-phosphate dehydrogenase EC:1.1.99.5, Sarcosine oxidase beta subunit EC:1.5.3.1, D-alanine oxidase EC:1.4.99.1, D-aspartate oxidase EC:1.4.3.1.	.	GO:0005759|mitochondrial matrix;GO:0005739|mitochondrion;	GO:0008480|sarcosine dehydrogenase activity;	K00314	SARDH; sarcosine dehydrogenase [EC:1.5.8.3]
ENSMUSG00000082969	16	1.05415	2	0.137796	7.65009	2.93548	0.000620706	0.00078565	up	yes	Gm12630	processed_pseudogene	chr4:86817794-86818577:-	gi|7305443|ref|NP_038749.1|	814	7e-114	60S ribosomal protein L7a [Mus musculus]	gi|293336807|ref|NG_016907.1|	784	0	Mus musculus predicted gene 12630 (Gm12630) pseudogene on chromosome 4	P12970	318	2e-115	60S ribosomal protein L7a	SPBC29A3.04	176	7e-65	COG1358	pfam01248	Ribosomal_L7Ae	Ribosomal protein L7Ae/L30e/S12e/Gadd45 family. This family includes: Ribosomal L7A from metazoa, Ribosomal L8-A and L8-B from fungi, 30S ribosomal protein HS6 from archaebacteria, 40S ribosomal protein S12 from eukaryotes, Ribosomal protein L30 from eukaryotes and archaebacteria. Gadd45 and MyD118.	GO:0000470|maturation of LSU-rRNA;GO:0006412|translation;	GO:0005913|cell-cell adherens junction;GO:0005737|cytoplasm;GO:0022625|cytosolic large ribosomal subunit;GO:0070062|extracellular exosome;GO:0005925|focal adhesion;GO:0016020|membrane;GO:0005730|nucleolus;GO:0005634|nucleus;GO:0042788|polysomal ribosome;	GO:0098641|cadherin binding involved in cell-cell adhesion;GO:0044822|poly(A) RNA binding;GO:0003723|RNA binding;	K02936	RP-L7Ae, RPL7A; large subunit ribosomal protein L7Ae
ENSMUSG00000002012	8	0.527074	1	0.0688978	7.65009	2.93548	0.0155204	0.0147072	up	yes	Pnck	protein_coding	chrX:73655994-73660117:-	gi|148697942|gb|EDL29889.1|	1882	0	pregnancy upregulated non-ubiquitously expressed CaM kinase, isoform CRA_a, partial [Mus musculus]	gi|313569815|ref|NM_012040.3|	1536	0	Mus musculus pregnancy upregulated non-ubiquitously expressed CaM kinase (Pnck), transcript variant 2, mRNA	O70150	460	2e-161	Calcium/calmodulin-dependent protein kinase type 1B	.	.	.	.	pfam00069	Pkinase	Protein kinase domain.	.	GO:0005737|cytoplasm;GO:0005634|nucleus;	GO:0005524|ATP binding;GO:0004683|calmodulin-dependent protein kinase activity;	K08795	PNCK; pregnancy upregulated non-ubiquitously expressed CaM kinase [EC:2.7.11.17]
ENSMUSG00000027168	8	0.527074	1	0.0688978	7.65009	2.93548	0.0155204	0.0147072	up	yes	Pax6	protein_coding	chr2:105668900-105697364:+	gi|148695801|gb|EDL27748.1|	2053	0	paired box gene 6, isoform CRA_d, partial [Mus musculus]	gi|860610190|ref|NM_001244202.2|	3116	0	Mus musculus paired box 6 (Pax6), transcript variant 5, mRNA	O73917	156	1e-39	Paired box protein Pax-6	.	.	.	.	pfam00292	PAX	'Paired box' domain.	GO:0048708|astrocyte differentiation;GO:0007420|brain development;GO:0035690|cellular response to drug;GO:0044344|cellular response to fibroblast growth factor stimulus;GO:0071333|cellular response to glucose stimulus;GO:0032869|cellular response to insulin stimulus;GO:0071380|cellular response to prostaglandin E stimulus;GO:0007417|central nervous system development;GO:0021549|cerebellum develop…	GO:0000790|nuclear chromatin;GO:0005634|nucleus;	GO:0003680|AT DNA binding;GO:0003690|double-stranded DNA binding;GO:0000979|RNA polymerase II core promoter sequence-specific DNA binding;GO:0000981|RNA polymerase II transcription factor activity, sequence-specific DNA binding;GO:0043565|sequence-specific DNA binding;GO:0003700|transcription factor activity, sequence-specific DNA binding;GO:0004842|ubiquitin-protein transferase activity;	K08031	PAX6; paired box protein 6
ENSMUSG00000037712	8	0.527074	1	0.0688978	7.65009	2.93548	0.0155204	0.0147072	up	yes	Fermt2	protein_coding	chr14:45458792-45530118:-	gi|67906179|ref|NP_666166.2|	3402	0	fermitin family homolog 2 [Mus musculus]	gi|67906178|ref|NM_146054.2|	3243	0	Mus musculus fermitin family member 2 (Fermt2), mRNA	Q8CIB5	1311	0	Fermitin family homolog 2	.	.	.	.	pfam00373	FERM_M	FERM central domain. This domain is the central structural domain of the FERM domain.	GO:0034329|cell junction assembly;GO:0007160|cell-matrix adhesion;GO:0048041|focal adhesion assembly;GO:0033622|integrin activation;GO:0007229|integrin-mediated signaling pathway;GO:0072657|protein localization to membrane;GO:0008360|regulation of cell shape;GO:0034446|substrate adhesion-dependent cell spreading;GO:0007179|transforming growth factor beta receptor signaling pathway;GO:0016055|Wnt …	GO:0005938|cell cortex;GO:0009986|cell surface;GO:0005737|cytoplasm;GO:0005829|cytosol;GO:0031234|extrinsic component of cytoplasmic side of plasma membrane;GO:0031941|filamentous actin;GO:0005925|focal adhesion;GO:0031674|I band;GO:0031258|lamellipodium membrane;GO:0005654|nucleoplasm;GO:0005634|nucleus;GO:0001725|stress fiber;	GO:0005547|phosphatidylinositol-3,4,5-trisphosphate binding;	K17083	FERMT2, KIND2; kindlin 2
ENSMUSG00000042414	8	0.527074	1	0.0688978	7.65009	2.93548	0.0155204	0.0147072	up	yes	Prdm14	protein_coding	chr1:13113457-13127163:-	gi|163838627|ref|NP_001074678.2|	2826	0	PR domain zinc finger protein 14 [Mus musculus]	gi|163838626|ref|NM_001081209.2|	2564	0	Mus musculus PR domain containing 14 (Prdm14), mRNA	E9Q3T6	1091	0	PR domain zinc finger protein 14	.	.	.	.	pfam00856	SET	SET domain. SET domains are protein lysine methyltransferase enzymes. SET domains appear to be protein-protein interaction domains. It has been demonstrated that SET domains mediate interactions with a family of proteins that display similarity with dual-specificity phosphatases (dsPTPases). A subset of SET domains have been called PR domains. These domains are divergent in sequence from other SE…	GO:0001708|cell fate specification;GO:0000902|cell morphogenesis;GO:0007566|embryo implantation;GO:0009566|fertilization;GO:0007281|germ cell development;GO:0030718|germ-line stem cell population maintenance;GO:0034972|histone H3-R26 methylation;GO:0048873|homeostasis of number of cells within a tissue;GO:0060817|inactivation of paternal X chromosome;GO:0001827|inner cell mass cell fate commitmen…	GO:0005634|nucleus;	GO:0031490|chromatin DNA binding;GO:0046872|metal ion binding;GO:0008168|methyltransferase activity;GO:0003723|RNA binding;	.	.
ENSMUSG00000044139	8	0.527074	1	0.0688978	7.65009	2.93548	0.0155204	0.0147072	up	yes	Prss53	protein_coding	chr7:127885841-127890970:-	gi|60359900|dbj|BAD90169.1|	2825	0	mFLJ00289 protein [Mus musculus]	gi|124486910|ref|NM_001081268.1|	2134	0	Mus musculus protease, serine 53 (Prss53), mRNA	Q571E5	904	0	Serine protease 53	VC1649	75.1	3e-13	COG5640	pfam00089	Trypsin	Trypsin.	.	GO:0005737|cytoplasm;GO:0005576|extracellular region;	GO:0004252|serine-type endopeptidase activity;	.	.
ENSMUSG00000053358	8	0.527074	1	0.0688978	7.65009	2.93548	0.0155204	0.0147072	up	yes	Gm9905	TEC	chr7:121033252-121035096:-	gi|148685293|gb|EDL17240.1|	421	2e-44	mCG147583 [Mus musculus]	gi|354793171|gb|JN957672.1|	1845	0	Mus musculus targeted KO-first, conditional ready, lacZ-tagged mutant allele Mettl9:tm1a(EUCOMM)Hmgu tm2a(EUCOMM)Hmgu; transgenic	Q9EPL4	84.7	2e-16	Methyltransferase-like protein 9	.	.	.	.	pfam05284	DUF736	Protein of unknown function (DUF736). This family consists of several uncharacterized bacterial proteins of unknown function.	GO:0035356|cellular triglyceride homeostasis;GO:0007010|cytoskeleton organization;GO:0034389|lipid particle organization;GO:0008654|phospholipid biosynthetic process;GO:0010890|positive regulation of sequestering of triglyceride;GO:0022604|regulation of cell morphogenesis;GO:0010866|regulation of triglyceride biosynthetic process;GO:0030730|sequestering of triglyceride;	GO:0005789|endoplasmic reticulum membrane;GO:0030176|integral component of endoplasmic reticulum membrane;GO:0005739|mitochondrion;	.	.	.
ENSMUSG00000058589	8	0.527074	1	0.0688978	7.65009	2.93548	0.0155204	0.0147072	up	yes	Anks1b	protein_coding	chr10:89873509-90973300:+	gi|341940603|sp|Q8BIZ1.3|ANS1B_MOUSE	6183	0	RecName: Full=Ankyrin repeat and sterile alpha motif domain-containing protein 1B; AltName: Full=Amyloid-beta protein intracellular domain-associated protein 1; Short=AIDA-1; AltName: Full=E2A-PBX1-associated protein; Short=EB-1	gi|568968936|ref|XM_006514306.1|	7549	0	PREDICTED: Mus musculus ankyrin repeat and sterile alpha motif domain containing 1B (Anks1b), transcript variant X6, mRNA	P0C6S7	53.9	3e-08	Ankyrin repeat and sterile alpha motif domain-containing protein 1B	all2748	108	8e-24	COG0666	pfam00640	PID	Phosphotyrosine interaction domain (PTB/PID).	GO:1900383|regulation of synaptic plasticity by receptor localization to synapse;	GO:0015030|Cajal body;GO:0030054|cell junction;GO:0005737|cytoplasm;GO:0043197|dendritic spine;GO:0014069|postsynaptic density;GO:0045211|postsynaptic membrane;	GO:0046875|ephrin receptor binding;	.	.
ENSMUSG00000081434	8	0.527074	1	0.0688978	7.65009	2.93548	0.0155204	0.0147072	up	yes	Gm14165	processed_pseudogene	chr2:152353615-152354566:+	gi|610351283|gb|AHW68491.1|	863	2e-136	60S acidic ribosomal protein P0, partial [Microtus pennsylvanicus]	gi|354784897|gb|JN949398.1|	952	0	Mus musculus targeted non-conditional, lacZ-tagged mutant allele Trib3:tm1e(EUCOMM)Hmgu; transgenic	P14869	334	2e-136	60S acidic ribosomal protein P0	YLR340w	182	3e-66	COG0244	pfam00466	Ribosomal_L10	Ribosomal protein L10.	GO:0071320|cellular response to cAMP;GO:0071353|cellular response to interleukin-4;GO:1904628|cellular response to phorbol 13-acetate 12-myristate;GO:1904401|cellular response to Thyroid stimulating hormone;GO:0002181|cytoplasmic translation;GO:0007595|lactation;GO:0010269|response to selenium ion;GO:0042254|ribosome biogenesis;	GO:0005737|cytoplasm;GO:0036464|cytoplasmic ribonucleoprotein granule;GO:0022625|cytosolic large ribosomal subunit;GO:0030425|dendrite;GO:0070062|extracellular exosome;GO:0005925|focal adhesion;GO:0030529|ribonucleoprotein complex;GO:0016020|membrane;GO:0005634|nucleus;GO:0030687|preribosome, large subunit precursor;	GO:0070180|large ribosomal subunit rRNA binding;GO:0042277|peptide binding;GO:0044822|poly(A) RNA binding;GO:0003735|structural constituent of ribosome;	K02941	RP-LP0, RPLP0; large subunit ribosomal protein LP0
ENSMUSG00000083827	8	0.527074	1	0.0688978	7.65009	2.93548	0.0155204	0.0147072	up	yes	Gm15712	processed_pseudogene	chr16:43184573-43185728:+	gi|354494770|ref|XP_003509508.1|	436	2e-62	PREDICTED: 60S ribosomal protein L3 [Cricetulus griseus]	gi|295392653|ref|NG_017770.1|	1156	0	Mus musculus predicted gene 15712 (Gm15712) pseudogene on chromosome 16	P21531	58.5	4e-08	60S ribosomal protein L3	YOR063w	95.9	1e-37	COG0087	pfam00297	Ribosomal_L3	Ribosomal protein L3.	GO:0071353|cellular response to interleukin-4;GO:0000027|ribosomal large subunit assembly;GO:0006412|translation;	GO:0022625|cytosolic large ribosomal subunit;GO:0070062|extracellular exosome;GO:0005925|focal adhesion;GO:0005730|nucleolus;GO:0005654|nucleoplasm;GO:0005840|ribosome;	GO:0008097|5S rRNA binding;GO:0044822|poly(A) RNA binding;GO:0003735|structural constituent of ribosome;	K02925	RP-L3e, RPL3; large subunit ribosomal protein L3e
ENSMUSG00000087881	8	0.527074	1	0.0688978	7.65009	2.93548	0.0155204	0.0147072	up	yes	Gm22442	scaRNA	chr11:69350518-69350661:-	.	.	.	.	gi|354796744|gb|JN961245.1|	144	3e-68	Mus musculus targeted KO-first, conditional ready, lacZ-tagged mutant allele Chd3:tm1a(EUCOMM)Wtsi; transgenic	.	.	.	.	.	.	.	.	pfam00716	Peptidase_S21	Assemblin (Peptidase family S21).	.	.	.	.	.
ENSMUSG00000088151	8	0.527074	1	0.0688978	7.65009	2.93548	0.0155204	0.0147072	up	yes	Gm26347	scaRNA	chr10:128435914-128436044:+	.	.	.	.	gi|18376849|gb|AC090489.8|	131	4e-61	Genomic sequence for Mus musculus, clone RP23-104O10, complete sequence	.	.	.	.	.	.	.	.	pfam02053	Gene66	Gene 66 (IR5) protein.	.	.	.	.	.
ENSMUSG00000089265	8	0.527074	1	0.0688978	7.65009	2.93548	0.0155204	0.0147072	up	yes	Gm22888	snoRNA	chr4:41203057-41203133:-	.	.	.	.	gi|354789202|gb|JN953703.1|	77	2e-31	Mus musculus targeted deletion, lacZ-tagged mutant allele Ube2r2:tm1(KOMP)Wtsi; transgenic	.	.	.	.	.	.	.	.	pfam13006	Nterm_IS4	Insertion element 4 transposase N-terminal. This family represents the N-terminal region of proteins carrying the transposase enzyme, DDE_Tnp_1 (that was Transposase_11), pfam01609, at the C-terminus. The full-length members are Insertion Element 4, IS4. Within the collection of E.coli strains, ECOR, the number of IS4 elements varies from zero to 14, with an average of 5 copies/strain.	.	.	.	.	.
ENSMUSG00000090327	8	0.527074	1	0.0688978	7.65009	2.93548	0.0155204	0.0147072	up	yes	Gm17111	antisense_RNA	chr12:110664892-110665408:-	.	.	.	.	gi|644990624|tpe|HG981481.1|	411	0	TPA: Mus musculus long non-coding RNA OTTMUST00000092705.1 (RP23-60K23.3 gene), antisense	.	.	.	.	.	.	.	.	pfam15489	CTC1	CST, telomere maintenance, complex subunit CTC1. CTC1 is one of the three components of the CST complex that assists Shelterin to protect the ends of telomeres from attack by DNA-repair mechanisms. Mutations in human CTC1 have been recognized as contributing to cerebroretinal microangiopathy.	.	.	.	.	.
ENSMUSG00000094091	8	0.527074	1	0.0688978	7.65009	2.93548	0.0155204	0.0147072	up	yes	Gm21885	protein_coding	chr11:94281873-94286253:+	gi|568898084|ref|XP_006542952.1|	768	2e-100	PREDICTED: ankyrin repeat domain-containing protein 40-like [Mus musculus]	gi|755540702|ref|XR_880150.1|	775	0	PREDICTED: Mus musculus predicted gene, 21885 (Gm21885), transcript variant X6, misc_RNA	Q5SUE8	140	2e-37	Ankyrin repeat domain-containing protein 40	.	.	.	.	pfam10271	Tmp39	Putative transmembrane protein. This is a family of conserved proteins found from worms to humans. They are putative transmembrane proteins but the function is unknown.	GO:0043044|ATP-dependent chromatin remodeling;GO:0016569|covalent chromatin modification;GO:0006338|chromatin remodeling;GO:0045892|negative regulation of transcription, DNA-templated;GO:0022008|neurogenesis;GO:0006337|nucleosome disassembly;	GO:0090544|BAF-type complex;GO:0071565|nBAF complex;GO:0071564|npBAF complex;GO:0000790|nuclear chromatin;GO:0005654|nucleoplasm;GO:0005634|nucleus;GO:0043234|protein complex;GO:0016514|SWI/SNF complex;GO:0017053|transcriptional repressor complex;	GO:0016922|ligand-dependent nuclear receptor binding;GO:0008080|N-acetyltransferase activity;GO:0047485|protein N-terminus binding;GO:0003723|RNA binding;GO:0000978|RNA polymerase II core promoter proximal region sequence-specific DNA binding;GO:0000980|RNA polymerase II distal enhancer sequence-specific DNA binding;	.	.
ENSMUSG00000097416	8	0.527074	1	0.0688978	7.65009	2.93548	0.0155204	0.0147072	up	yes	Gm26670	antisense_RNA	chr1:191986836-191990122:-	gi|68062078|ref|XP_673041.1|	211	1e-16	hypothetical protein [Plasmodium berghei strain ANKA], partial [Plasmodium berghei ANKA]	gi|90992683|gb|AC182412.2|	3287	0	Mus musculus chromosome 1, clone wi1-2736D10, complete sequence	.	.	.	.	.	.	.	.	pfam09606	Med15	ARC105 or Med15 subunit of Mediator complex non-fungal. The approx. 70 residue Med15 domain of the ARC-Mediator co-activator is a three-helix bundle with marked similarity to the KIX domain. The sterol regulatory element binding protein (SREBP) family of transcription activators use the ARC105 subunit to activate target genes in the regulation of cholesterol and fatty acid homeostasis. In additio…	.	.	.	.	.
ENSMUSG00000059864	23	1.51534	3	0.206693	7.33134	2.87408	4.89758e-05	7.27044e-05	up	yes	Olfr1393	protein_coding	chr11:49278304-49282769:+	gi|33238936|ref|NP_666682.1|	1470	0	olfactory receptor 1393 [Mus musculus]	gi|20068543|emb|AL606829.13|	2664	0	Mouse DNA sequence from clone RP23-10M12 on chromosome 11, complete sequence	Q60883	500	3e-168	Olfactory receptor 10	.	.	.	.	pfam13853	7tm_4	Olfactory receptor. The members of this family are transmembrane olfactory receptors.	GO:0007186|G-protein coupled receptor signaling pathway;GO:0007608|sensory perception of smell;	GO:0016021|integral component of membrane;GO:0005886|plasma membrane;	GO:0004930|G-protein coupled receptor activity;GO:0004984|olfactory receptor activity;	K04257	OLFR; olfactory receptor
ENSMUSG00000023247	15	0.988264	2	0.137796	7.17196	2.84237	0.00111095	0.00135247	up	yes	Guca2a	protein_coding	chr4:119637704-119639471:+	gi|6680133|ref|NP_032216.1|	479	3e-58	guanylin precursor [Mus musculus]	gi|26344663|dbj|AK075814.1|	575	0	Mus musculus adult male small intestine cDNA, RIKEN full-length enriched library, clone:2010007F09 product:GUANYLIN PRECURSOR, full insert sequence	P33680	189	9e-60	Guanylin	.	.	.	.	pfam02058	Guanylin	Guanylin precursor.	.	GO:0070062|extracellular exosome;	GO:0030250|guanylate cyclase activator activity;	.	.
ENSMUSG00000096696	37	2.43772	5	0.344489	7.07633	2.823	3.33409e-07	6.36801e-07	up	yes	Zfp960	protein_coding	chr17:17064113-17089628:+	gi|255652928|ref|NP_001005358.2|	2906	0	zinc finger protein 960 isoform 1 [Mus musculus]	gi|255652927|ref|NM_001005358.2|	2667	0	Mus musculus zinc finger protein 960 (Zfp960), transcript variant 1, mRNA	Q8N972	97.8	1e-19	Zinc finger protein 709	.	.	.	.	pfam01352	KRAB	KRAB box. The KRAB domain (or Kruppel-associated box) is present in about a third of zinc finger proteins containing C2H2 fingers. The KRAB domain is found to be involved in protein-protein interactions. The KRAB domain is generally encoded by two exons. The regions coded by the two exons are known as KRAB-A and KRAB-B. The A box plays an important role in repression by binding to corepressors, w…	GO:0006355|regulation of transcription, DNA-templated;GO:0006351|transcription, DNA-templated;	GO:0005634|nucleus;	GO:0003677|DNA binding;GO:0046872|metal ion binding;	K09228	KRAB; KRAB domain-containing zinc finger protein
ENSMUSG00000096948	22	1.44945	3	0.206693	7.01258	2.80995	8.63751e-05	0.000123951	up	yes	Gm4221	lincRNA	chr18:54990310-55079414:+	gi|148677943|gb|EDL09890.1|	199	4e-25	mCG147327 [Mus musculus]	gi|26098256|dbj|AK079064.1|	2986	0	Mus musculus adult male diencephalon cDNA, RIKEN full-length enriched library, clone:9330120A15 product:unclassifiable, full insert sequence	Q4R8K5	55.8	1e-06	Eukaryotic initiation factor 4A-I	SPAC1006.07	63.5	1e-09	COG0513	pfam00271	Helicase_C	Helicase conserved C-terminal domain. The Prosite family is restricted to DEAD/H helicases, whereas this domain family is found in a wide variety of helicases and helicase related proteins. It may be that this is not an autonomously folding unit, but an integral part of the helicase.	GO:0006446|regulation of translational initiation;	.	GO:0005524|ATP binding;GO:0004004|ATP-dependent RNA helicase activity;GO:0003743|translation initiation factor activity;	K03257	EIF4A; translation initiation factor 4A
ENSMUSG00000030178	107	7.04962	15	1.03347	6.82133	2.77005	8.36057e-18	3.26357e-17	up	yes	Klra13-ps	transcribed_unprocessed_pseudogene	chr6:130290878-130306428:-	gi|71122380|gb|AAH99861.1|	1299	1e-179	Klra13 protein [Mus musculus]	gi|294345471|ref|NR_033451.1|	788	0	Mus musculus killer cell lectin-like receptor subfamily A, member 13, pseudogene (Klra13-ps), non-coding RNA	Q60654	331	4e-112	Killer cell lectin-like receptor 7	.	.	.	.	pfam08391	Ly49	Ly49-like protein, N-terminal region. The sequences making up this family are annotated as, or are similar to, Ly49 receptors. These are type II transmembrane receptors expressed by mouse natural killer (NK) cells. They are classified as being activating (e.g.Ly49D and H) or inhibitory (e.g. Ly49A and G), depending on their effect on NK cell function. They are members of the C-type lectin recepto…	GO:0007155|cell adhesion;	GO:0009897|external side of plasma membrane;GO:0016021|integral component of membrane;GO:0005886|plasma membrane;	GO:0030246|carbohydrate binding;	.	.
ENSMUSG00000040533	35	2.30595	5	0.344489	6.69383	2.74283	1.00751e-06	1.83273e-06	up	yes	Matn1	protein_coding	chr4:130944385-130955475:+	gi|171846231|ref|NP_034899.2|	2516	0	cartilage matrix protein precursor [Mus musculus]	gi|171846230|ref|NM_010769.2|	2001	0	Mus musculus matrilin 1, cartilage matrix protein (Matn1), mRNA	P51942	973	0	Cartilage matrix protein	.	.	.	.	pfam00092	VWA	von Willebrand factor type A domain.	GO:0002062|chondrocyte differentiation;GO:0003429|growth plate cartilage chondrocyte morphogenesis;GO:0030500|regulation of bone mineralization;	GO:0005578|proteinaceous extracellular matrix;	GO:0005509|calcium ion binding;GO:0005201|extracellular matrix structural constituent;	.	.
ENSMUSG00000101750	21	1.38357	3	0.206693	6.69383	2.74283	0.000151923	0.000211071	up	yes	Olfr1392	protein_coding	chr11:49285282-49295891:+	gi|22203771|ref|NP_666681.1|	1458	0	olfactory receptor 1392 [Mus musculus]	gi|20068543|emb|AL606829.13|	3003	0	Mouse DNA sequence from clone RP23-10M12 on chromosome 11, complete sequence	Q60883	527	9e-176	Olfactory receptor 10	.	.	.	.	pfam13853	7tm_4	Olfactory receptor. The members of this family are transmembrane olfactory receptors.	GO:0007186|G-protein coupled receptor signaling pathway;GO:0007608|sensory perception of smell;	GO:0016021|integral component of membrane;GO:0005886|plasma membrane;	GO:0004930|G-protein coupled receptor activity;GO:0004984|olfactory receptor activity;	K04257	OLFR; olfactory receptor
ENSMUSG00000062044	14	0.92238	2	0.137796	6.69383	2.74283	0.0019827	0.0023096	up	yes	Lmtk3	protein_coding	chr7:45783738-45804144:+	gi|568948028|ref|XP_006541024.1|	3280	0	PREDICTED: serine/threonine-protein kinase LMTK3 isoform X3 [Mus musculus]	gi|755521105|ref|XM_006540961.2|	5046	0	PREDICTED: Mus musculus lemur tyrosine kinase 3 (Lmtk3), transcript variant X2, mRNA	Q5XJV6	306	3e-94	Serine/threonine-protein kinase LMTK3	YAR019c	80.9	3e-14	COG0515	pfam07714	Pkinase_Tyr	Protein tyrosine kinase.	GO:0010923|negative regulation of phosphatase activity;	GO:0030424|axon;GO:0030425|dendrite;GO:0000139|Golgi membrane;GO:0016021|integral component of membrane;	GO:0005524|ATP binding;GO:0046872|metal ion binding;GO:0004674|protein serine/threonine kinase activity;	K08899	LMTK3; lemur tyrosine kinase 3 [EC:2.7.10.1]
ENSMUSG00000113819	14	0.92238	2	0.137796	6.69383	2.74283	0.0019827	0.0023096	up	yes	CT009546.4	processed_pseudogene	chr13:14041392-14041599:+	gi|530667402|gb|EQB77703.1|	209	1e-22	hypothetical protein CB1_000429039 [Camelus ferus]	gi|354783988|gb|JN948489.1|	208	1e-103	Mus musculus targeted KO-first, conditional ready, lacZ-tagged mutant allele Ggps1:tm1a(EUCOMM)Wtsi; transgenic	Q5RBU9	45.8	3e-23	Barrier-to-autointegration factor	.	.	.	.	pfam02961	BAF	Barrier to autointegration factor. The BAF protein has a SAM-domain-like bundle of orthogonally packed alpha-hairpins - one classic and one pseudo helix-hairpin-helix motif. The protein is involved in the prevention of retroviral DNA integration.	GO:0015074|DNA integration;	GO:0005694|chromosome;GO:0005737|cytoplasm;GO:0070062|extracellular exosome;GO:0005654|nucleoplasm;	GO:0003677|DNA binding;	.	.
ENSMUSG00000029491	7	0.46119	1	0.0688978	6.69383	2.74283	0.0287463	0.0251784	up	yes	Pde6b	protein_coding	chr5:108388391-108432397:+	gi|113930735|ref|NP_032832.2|	4489	0	rod cGMP-specific 3',5'-cyclic phosphodiesterase subunit beta precursor [Mus musculus]	gi|37589155|gb|BC058803.1|	4082	0	Mus musculus phosphodiesterase 6B, cGMP, rod receptor, beta polypeptide, mRNA (cDNA clone IMAGE:6493884), partial cds	P23440	196	3e-50	Rod cGMP-specific 3',5'-cyclic phosphodiesterase subunit beta	.	.	.	.	pfam00233	PDEase_I	3'5'-cyclic nucleotide phosphodiesterase.	GO:0009583|detection of light stimulus;GO:0046037|GMP metabolic process;GO:0051480|cytosolic calcium ion homeostasis;GO:0060041|retina development in camera-type eye;GO:0007601|visual perception;GO:0007223|Wnt signaling pathway, calcium modulating pathway;	GO:0001750|photoreceptor outer segment;GO:0005886|plasma membrane;	GO:0047555|3',5'-cyclic-GMP phosphodiesterase activity;GO:0046872|metal ion binding;	K13756	PDE6B; rod cGMP-specific 3',5'-cyclic phosphodiesterase subunit beta [EC:3.1.4.35]
ENSMUSG00000030228	7	0.46119	1	0.0688978	6.69383	2.74283	0.0287463	0.0251784	up	yes	Pik3c2g	protein_coding	chr6:139587221-139969284:+	gi|223462583|gb|AAI50814.1|	5291	0	Phosphatidylinositol 3-kinase, C2 domain containing, gamma polypeptide [Mus musculus]	gi|46849778|ref|NM_207683.2|	4338	0	Mus musculus phosphatidylinositol 3-kinase, C2 domain containing, gamma polypeptide (Pik3c2g), transcript variant 1, mRNA	O70167	449	1e-134	Phosphatidylinositol 4-phosphate 3-kinase C2 domain-containing subunit gamma	SPAC458.05	205	1e-53	COG5032	pfam00454	PI3_PI4_kinase	Phosphatidylinositol 3- and 4-kinase. Some members of this family probably do not have lipid kinase activity and are protein kinases.	GO:0006935|chemotaxis;GO:0048015|phosphatidylinositol-mediated signaling;	GO:0005622|intracellular;GO:0005942|phosphatidylinositol 3-kinase complex;GO:0005886|plasma membrane;	GO:0016303|1-phosphatidylinositol-3-kinase activity;GO:0035005|1-phosphatidylinositol-4-phosphate 3-kinase activity;GO:0005524|ATP binding;GO:0035091|phosphatidylinositol binding;	.	.
ENSMUSG00000035295	7	0.46119	1	0.0688978	6.69383	2.74283	0.0287463	0.0251784	up	yes	Wdr38	protein_coding	chr2:38997476-39006168:+	gi|58037455|ref|NP_083963.1|	1591	0	WD repeat-containing protein 38 [Mus musculus]	gi|26345847|dbj|AK077027.1|	2693	0	Mus musculus adult male testis cDNA, RIKEN full-length enriched library, clone:4932415P20 product:hypothetical protein, full insert sequence	Q9D994	617	0	WD repeat-containing protein 38	.	.	.	.	pfam00400	WD40	WD domain, G-beta repeat.	GO:0002244|hematopoietic progenitor cell differentiation;	.	.	.	.
ENSMUSG00000056468	7	0.46119	1	0.0688978	6.69383	2.74283	0.0287463	0.0251784	up	yes	5730596B20Rik	protein_coding	chr6:52177498-52180851:+	gi|26342194|dbj|BAC34759.1|	863	2e-104	unnamed protein product [Mus musculus]	gi|354790690|gb|JN955191.1|	3354	0	Mus musculus targeted KO-first, conditional ready, lacZ-tagged mutant allele Hoxa3:tm1a(KOMP)Wtsi tm2a(KOMP)Wtsi; transgenic	.	.	.	.	.	.	.	.	pfam12771	SusD-like_2	Starch-binding associating with outer membrane. SusD is a secreted starch-binding protein with an N-terminal lipid tail that allows it to associate with the outer membrane.	.	.	.	.	.
ENSMUSG00000065642	7	0.46119	1	0.0688978	6.69383	2.74283	0.0287463	0.0251784	up	yes	Snora69	snoRNA	chrX:37082912-37083042:-	.	.	.	.	gi|908663331|tpe|LN872536.1|	131	4e-61	TPA: Mus musculus SNORA69 (U69) gene for small nucleolar RNA SNORA69 (U69)	.	.	.	.	.	.	.	.	pfam01306	LacY_symp	LacY proton/sugar symporter. This family is closely related to the sugar transporter family.	.	.	.	.	.
ENSMUSG00000079889	7	0.46119	1	0.0688978	6.69383	2.74283	0.0287463	0.0251784	up	yes	Gm11951	processed_pseudogene	chr11:3633012-3633442:-	gi|13540634|ref|NP_110460.1|	521	5e-65	interferon-induced transmembrane protein 2 [Rattus norvegicus]	gi|22204416|emb|AL691413.5|	431	0	Mouse DNA sequence from clone RP23-309E11 on chromosome 11, complete sequence	Q99J93	57.8	5e-10	Interferon-induced transmembrane protein 2	.	.	.	.	pfam04505	Dispanin	Interferon-induced transmembrane protein. This family includes the human leukocyte antigen CD225, which is an interferon inducible transmembrane protein, and is associated with interferon induced cell growth suppression.	GO:0051607|defense response to virus;GO:0046597|negative regulation of viral entry into host cell;GO:0045071|negative regulation of viral genome replication;GO:0035455|response to interferon-alpha;GO:0035456|response to interferon-beta;GO:0034341|response to interferon-gamma;GO:0009615|response to virus;	GO:0016021|integral component of membrane;GO:0005886|plasma membrane;	.	K06566	IFITM; interferon induced transmembrane protein
ENSMUSG00000084755	7	0.46119	1	0.0688978	6.69383	2.74283	0.0287463	0.0251784	up	yes	Gm16276	processed_pseudogene	chr17:56014283-56014544:-	gi|30424938|ref|NP_780486.1|	431	9e-53	bolA-like protein 3 [Mus musculus]	gi|354797895|gb|JN962396.1|	262	2e-133	Mus musculus targeted non-conditional, lacZ-tagged mutant allele Stap2:tm1e(EUCOMM)Hmgu; transgenic	Q8CEI1	170	3e-54	BolA-like protein 3	SPCC4B3.11c	76.6	3e-18	COG0271	pfam01722	BolA	BolA-like protein. This family consist of the morphoprotein BolA from Escherichia coli and its various homologues. In Escherichia coli over expression of this protein causes round morphology and may be involved in switching the cell between elongation and septation systems during cell division. The expression of BolA is growth rate regulated and is induced during the transition into the the stati…	.	GO:0005576|extracellular region;	.	.	.
ENSMUSG00000085663	7	0.46119	1	0.0688978	6.69383	2.74283	0.0287463	0.0251784	up	yes	Gm15718	antisense_RNA	chr7:132979582-132983552:-	.	.	.	.	gi|644989300|tpe|HG980235.1|	311	1e-160	TPA: Mus musculus long non-coding RNA OTTMUST00000063203.1 (AC119806.2 gene), antisense	.	.	.	.	.	.	.	.	pfam02673	BacA	Bacitracin resistance protein BacA. Bacitracin resistance protein (BacA) is a putative undecaprenol kinase. BacA confers resistance to bacitracin, probably by phosphorylation of undecaprenol.	.	.	.	.	.
ENSMUSG00000093465	7	0.46119	1	0.0688978	6.69383	2.74283	0.0287463	0.0251784	up	yes	Gm20682	sense_intronic	chr12:99292608-99296620:-	gi|148686971|gb|EDL18918.1|	496	1e-54	mCG146210, partial [Mus musculus]	gi|26092207|dbj|AK047489.1|	3506	0	Mus musculus 10 days neonate cerebellum cDNA, RIKEN full-length enriched library, clone:B930077I21 product:unclassifiable, full insert sequence	.	.	.	.	.	.	.	.	pfam01924	HypD	Hydrogenase formation hypA family. HypD is involved in hydrogenase formation. It contains many possible metal binding residues, which may bind to nickel. Transposon Tn5 insertions into hypD resulted in R. leguminosarum mutants that lacked any hydrogenase activity in symbiosis with peas.	.	.	.	.	.
ENSMUSG00000094505	7	0.46119	1	0.0688978	6.69383	2.74283	0.0287463	0.0251784	up	yes	Ighv8-6	IG_V_gene	chr12:115165777-115166220:-	gi|50365871|gb|AAT76237.1|	512	3e-64	immunoglobulin heavy chain variable region [Mus musculus]	gi|50365870|gb|AY648648.1|	327	2e-169	Mus musculus clone SPLH26 immunoglobulin heavy chain variable region mRNA, partial cds	P01814	151	5e-46	Immunoglobulin heavy variable 2-70	.	.	.	.	pfam02953	zf-Tim10_DDP	Tim10/DDP family zinc finger. Putative zinc binding domain with four conserved cysteine residues. This domain is found in the human disease protein TIMM8A. Members of this family such as Tim9 and Tim10 are involved in mitochondrial protein import. Members of this family seem to be localized to the mitochondrial intermembrane space.	GO:0006956|complement activation;GO:0006958|complement activation, classical pathway;GO:0038095|Fc-epsilon receptor signaling pathway;GO:0038096|Fc-gamma receptor signaling pathway involved in phagocytosis;GO:0006955|immune response;GO:0006898|receptor-mediated endocytosis;GO:0050776|regulation of immune response;	GO:0005576|extracellular region;GO:0005886|plasma membrane;	GO:0003823|antigen binding;GO:0004252|serine-type endopeptidase activity;	.	.
ENSMUSG00000099384	7	0.46119	1	0.0688978	6.69383	2.74283	0.0287463	0.0251784	up	yes	1700110C19Rik	lincRNA	chr17:10324602-10329307:+	gi|148670138|gb|EDL02085.1|	794	1e-104	mCG144526, partial [Mus musculus]	gi|644985495|tpe|HG982044.1|	717	0	TPA: Mus musculus long non-coding RNA OTTMUST00000119175.1 (RP24-162O23.1 gene), lincRNA	.	.	.	.	.	.	.	.	pfam06680	DUF1181	Protein of unknown function (DUF1181). This family consists of several hypothetical proteins of around 120 residues in length which are found specifically in Trypanosoma brucei. The function of this family is unknown.	.	.	.	.	.
ENSMUSG00000100720	7	0.46119	1	0.0688978	6.69383	2.74283	0.0287463	0.0251784	up	yes	Gm10075	processed_pseudogene	chr1:19153422-19153966:-	gi|826287458|ref|XP_012497573.1|	419	6e-82	PREDICTED: high mobility group protein B1 [Propithecus coquereli]	gi|21536190|gb|AC098736.4|	545	0	Mus musculus BAC clone RP23-122B3 from 1, complete sequence	P63159	164	2e-82	High mobility group protein B1	YBR089c-a	64.7	6e-13	COG5648	pfam09011	HMG_box_2	HMG-box domain. This short 71 residue domain is an HMG-box domain. HMG-box domains mediate re-modelling of chromatin-structure. Mammalian HMG-box proteins are of two types: those that are non-sequence-specific DNA-binding proteins with two HMG-box domains and a long highly acidic C-tail; and a diverse group of sequence-specific transcription factor-proteins with either a single HMG-box or up to s…	GO:0031532|actin cytoskeleton reorganization;GO:0002250|adaptive immune response;GO:0043277|apoptotic cell clearance;GO:0006914|autophagy;GO:0000902|cell morphogenesis;GO:0071347|cellular response to interleukin-1;GO:0006935|chemotaxis;GO:0007623|circadian rhythm;GO:0032392|DNA geometric change;GO:0006310|DNA recombination;GO:0006281|DNA repair;GO:0050930|induction of positive chemotaxis;GO:00069…	GO:0005694|chromosome;GO:0005737|cytoplasm;GO:0005793|endoplasmic reticulum-Golgi intermediate compartment;GO:0005768|endosome;GO:0005615|extracellular space;GO:0005634|nucleus;GO:0005886|plasma membrane;	GO:0008097|5S rRNA binding;GO:0003681|bent DNA binding;GO:0000405|bubble DNA binding;GO:0000402|crossed form four-way junction DNA binding;GO:0005125|cytokine activity;GO:0008301|DNA binding, bending;GO:0003690|double-stranded DNA binding;GO:0000400|four-way junction DNA binding;GO:0051861|glycolipid binding;GO:0008201|heparin binding;GO:0000401|open form four-way junction DNA binding;GO:0042277|…	K10802	HMGB1; high mobility group protein B1
ENSMUSG00000102881	7	0.46119	1	0.0688978	6.69383	2.74283	0.0287463	0.0251784	up	yes	Gm3807	TEC	chr11:120581670-120582837:+	.	.	.	.	gi|354800150|gb|JN964651.1|	1168	0	Mus musculus targeted non-conditional, lacZ-tagged mutant allele Thoc4:tm1e(EUCOMM)Hmgu; transgenic	.	.	.	.	.	.	.	.	pfam14496	NEL	C-terminal novel E3 ligase, LRR-interacting. This NEL or novel E3 ligase domain is found at the C-terminus of bacterial virulence factors. Its sequence is different from those of the eukaryotic HECT and RING-finger E3 ligases, and it subverts the host ubiquitination process. At the N-terminus of the family-members there is a series of LRR repeats, and the NEL domain interacts with the most N-term…	.	.	.	.	.
ENSMUSG00000103937	7	0.46119	1	0.0688978	6.69383	2.74283	0.0287463	0.0251784	up	yes	Gm37186	TEC	chr16:4170776-4173636:-	.	.	.	.	gi|46240955|gb|AC132575.3|	2861	0	Mus musculus BAC clone RP24-425F2 from chromosome 16, complete sequence	.	.	.	.	.	.	.	.	pfam13928	Flocculin_t3	Flocculin type 3 repeat. This repeat is found in the Flocculation protein FLO9, close to its C-terminus.	.	.	.	.	.
ENSMUSG00000105228	7	0.46119	1	0.0688978	6.69383	2.74283	0.0287463	0.0251784	up	yes	Gm43340	TEC	chr5:124300484-124301827:-	gi|68062078|ref|XP_673041.1|	222	4e-19	hypothetical protein [Plasmodium berghei strain ANKA], partial [Plasmodium berghei ANKA]	gi|354794241|gb|JN958742.1|	1344	0	Mus musculus targeted KO-first, conditional ready, lacZ-tagged mutant allele Mphosph9:tm1a(EUCOMM)Hmgu; transgenic	.	.	.	.	.	.	.	.	pfam13900	GVQW	Putative binding domain. This short domain is often found nested inside other longer domains. The function is not known, but the domain carries a highly conserved GVQW motif. The members are rich in proline and cysteine. This may be a binding domain.	.	.	.	.	.
ENSMUSG00000105542	7	0.46119	1	0.0688978	6.69383	2.74283	0.0287463	0.0251784	up	yes	Gm34248	processed_pseudogene	chr5:146199985-146200458:-	gi|928139165|ref|XP_013970478.1|	225	4e-56	PREDICTED: LOW QUALITY PROTEIN: uncharacterized protein LOC106558991 [Canis lupus familiaris]	gi|354797468|gb|JN961969.1|	474	0	Mus musculus targeted non-conditional, lacZ-tagged mutant allele Rnf6:tm1e(KOMP)Wtsi; transgenic	P46778	141	3e-41	60S ribosomal protein L21	YBR191w	68.9	4e-16	COG2139	pfam01157	Ribosomal_L21e	Ribosomal protein L21e.	GO:0000184|nuclear-transcribed mRNA catabolic process, nonsense-mediated decay;GO:0006364|rRNA processing;GO:0006614|SRP-dependent cotranslational protein targeting to membrane;GO:0006412|translation;GO:0006413|translational initiation;GO:0019083|viral transcription;	GO:0005737|cytoplasm;GO:0005829|cytosol;GO:0022625|cytosolic large ribosomal subunit;GO:0016020|membrane;GO:0005730|nucleolus;	GO:0044822|poly(A) RNA binding;GO:0003723|RNA binding;GO:0003735|structural constituent of ribosome;	K02889	RP-L21e, RPL21; large subunit ribosomal protein L21e
ENSMUSG00000111301	7	0.46119	1	0.0688978	6.69383	2.74283	0.0287463	0.0251784	up	yes	AC151971.7	processed_pseudogene	chr9:44610405-44610722:-	gi|148676585|gb|EDL08532.1|	263	3e-27	mCG17441 [Mus musculus]	gi|354792384|gb|JN956885.1|	318	1e-164	Mus musculus targeted KO-first, conditional ready, lacZ-tagged mutant allele Ddx6:tm1a(EUCOMM)Wtsi; transgenic	P39032	47.4	8e-07	60S ribosomal protein L36	SPCC970.05	47.4	2e-07	COG5051	pfam01158	Ribosomal_L36e	Ribosomal protein L36e.	GO:0002181|cytoplasmic translation;	GO:0022625|cytosolic large ribosomal subunit;	GO:0003735|structural constituent of ribosome;	K02920	RP-L36e, RPL36; large subunit ribosomal protein L36e
ENSMUSG00000112239	7	0.46119	1	0.0688978	6.69383	2.74283	0.0287463	0.0251784	up	yes	AC153524.3	processed_pseudogene	chr10:53299137-53300142:-	gi|33859640|ref|NP_035658.1|	1371	0	transaldolase [Mus musculus]	gi|291291602|ref|NG_016771.1|	1006	0	Mus musculus predicted gene, 17823 (Gm17823) pseudogene on chromosome 10	Q93092	532	0	Transaldolase	STM0007	308	6e-102	COG0176	pfam00923	Transaldolase	Transaldolase.	GO:0005975|carbohydrate metabolic process;GO:0006002|fructose 6-phosphate metabolic process;GO:0009052|pentose-phosphate shunt, non-oxidative branch;	GO:0005829|cytosol;GO:0070062|extracellular exosome;GO:0005634|nucleus;	GO:0048029|monosaccharide binding;GO:0004801|sedoheptulose-7-phosphate:D-glyceraldehyde-3-phosphate glyceronetransferase activity;	K00616	E2.2.1.2, talA, talB; transaldolase [EC:2.2.1.2]
ENSMUSG00000076581	41	2.70125	6	0.413387	6.53445	2.70807	1.46231e-07	2.9009e-07	up	yes	Igkv8-26	IG_V_gene	chr6:70193228-70193797:+	gi|3355816|emb|CAA75915.1|	634	7e-83	variable region of immunoglobulin kappa light chain [Mus musculus]	gi|111815141|ref|NG_005612.1|	323	3e-167	Mus musculus immunoglobulin kappa chain complex (Igk) on chromosome 6	P06312	170	2e-53	Immunoglobulin kappa variable 4-1	.	.	.	.	pfam07686	V-set	Immunoglobulin V-set domain. This domain is found in antibodies as well as neural protein P0 and CTL4 amongst others.	GO:0006956|complement activation;GO:0006958|complement activation, classical pathway;GO:0038095|Fc-epsilon receptor signaling pathway;GO:0038096|Fc-gamma receptor signaling pathway involved in phagocytosis;GO:0006955|immune response;GO:0002377|immunoglobulin production;GO:0006898|receptor-mediated endocytosis;GO:0050776|regulation of immune response;	GO:0072562|blood microparticle;GO:0005576|extracellular region;GO:0005886|plasma membrane;	GO:0003823|antigen binding;GO:0004252|serine-type endopeptidase activity;	.	.
ENSMUSG00000106372	34	2.24006	5	0.344489	6.50258	2.70101	1.7457e-06	3.09335e-06	up	yes	Igkv14-126-1	IG_V_pseudogene	chr6:67876011-67876477:+	gi|148664782|gb|EDK97198.1|	397	3e-47	mCG1037963 [Mus musculus]	gi|111815141|ref|NG_005612.1|	294	3e-151	Mus musculus immunoglobulin kappa chain complex (Igk) on chromosome 6	P01638	116	1e-32	Ig kappa chain V-V region L6 (Fragment)	.	.	.	.	pfam05273	Pox_RNA_Pol_22	Poxvirus RNA polymerase 22 kDa subunit. This family consists of several poxvirus DNA-dependent RNA polymerase 22 kDa subunits.	.	.	GO:0003823|antigen binding;	.	.
ENSMUSG00000094930	1063	70.035	157	10.8169	6.47456	2.69478	4.77468e-157	1.53307e-155	up	yes	Igkv6-25	IG_V_gene	chr6:70215400-70215957:+	gi|423476|pir||S30751	648	2e-84	Ig kappa chain precursor V region - mouse	gi|52195|emb|X05877.1|	358	0	Mouse mRNA for immunoglobulin kappa variable region	P01633	229	4e-76	Ig kappa chain V19-17	.	.	.	.	pfam07686	V-set	Immunoglobulin V-set domain. This domain is found in antibodies as well as neural protein P0 and CTL4 amongst others.	GO:0006955|immune response;GO:0002377|immunoglobulin production;	GO:0005615|extracellular space;GO:0005886|plasma membrane;	GO:0003823|antigen binding;	.	.
ENSMUSG00000050195	88	5.79781	13	0.895671	6.47315	2.69447	1.57262e-14	5.1678e-14	up	yes	Scd4	protein_coding	chr19:44333092-44346743:+	gi|38261958|ref|NP_899039.2|	1915	0	acyl-CoA desaturase 4 [Mus musculus]	gi|118130727|ref|NM_183216.3|	3072	0	Mus musculus stearoyl-coenzyme A desaturase 4 (Scd4), mRNA	Q6T707	742	0	Acyl-CoA desaturase 4	SPCC1281.06c_1	192	2e-52	COG1398	pfam00487	FA_desaturase	Fatty acid desaturase.	GO:0031670|cellular response to nutrient;GO:0006633|fatty acid biosynthetic process;GO:0042759|long-chain fatty acid biosynthetic process;GO:1903966|monounsaturated fatty acid biosynthetic process;GO:0006636|unsaturated fatty acid biosynthetic process;	GO:0005789|endoplasmic reticulum membrane;GO:0016021|integral component of membrane;GO:0031090|organelle membrane;	GO:0005506|iron ion binding;GO:0032896|palmitoyl-CoA 9-desaturase activity;GO:0004768|stearoyl-CoA 9-desaturase activity;	K00507	SCD, desC; stearoyl-CoA desaturase (delta-9 desaturase) [EC:1.14.19.1]
ENSMUSG00000104520	20	1.31769	3	0.206693	6.37507	2.67244	0.000266403	0.000356947	up	yes	Gm37336	lincRNA	chr1:180202303-180212401:-	gi|148681212|gb|EDL13159.1|	380	4e-43	mCG1029151, partial [Mus musculus]	gi|755496199|ref|XR_865771.1|	468	0	PREDICTED: Mus musculus uncharacterized LOC105244023 (LOC105244023), transcript variant X4, ncRNA	.	.	.	.	.	.	.	.	pfam10022	DUF2264	Uncharacterized protein conserved in bacteria (DUF2264). Members of this family of hypothetical bacterial proteins have no known function.	.	.	.	.	.
ENSMUSG00000109899	20	1.31769	3	0.206693	6.37507	2.67244	0.000266403	0.000356947	up	yes	Gm6012	processed_pseudogene	chr8:57520157-57520886:-	gi|395838580|ref|XP_003792191.1|	817	1e-106	PREDICTED: UPF0568 protein C14orf166 homolog [Otolemur garnettii]	gi|56806730|gb|AC116758.11|	730	0	Mus musculus chromosome 8, clone RP23-383A10, complete sequence	Q5R8I2	317	2e-107	UPF0568 protein C14orf166 homolog	.	.	.	.	pfam10036	RLL	Putative carnitine deficiency-associated protein. This family of proteins conserved from nematodes to humans is of approximately 250 amino acids. It is purported to be carnitine deficiency-associated protein but this could not be confirmed. It carries a characteristic RLL sequence-motif. The function is unknown.	GO:0045944|positive regulation of transcription from RNA polymerase II promoter;GO:0006351|transcription, DNA-templated;GO:0006388|tRNA splicing, via endonucleolytic cleavage and ligation;	GO:0005737|cytoplasm;GO:0005829|cytosol;GO:0005815|microtubule organizing center;GO:0005654|nucleoplasm;GO:0005634|nucleus;GO:0048471|perinuclear region of cytoplasm;GO:0072669|tRNA-splicing ligase complex;	GO:0044822|poly(A) RNA binding;GO:0003723|RNA binding;GO:0000993|RNA polymerase II core binding;	K15433	CGI99, CLE7, RLLM1; RLL motif containing protein 1
ENSMUSG00000111088	20	1.31769	3	0.206693	6.37507	2.67244	0.000266403	0.000356947	up	yes	AC122428.3	TEC	chr9:44378633-44379450:-	gi|68061395|ref|XP_672697.1|	135	1e-07	hypothetical protein [Plasmodium berghei strain ANKA] [Plasmodium berghei ANKA]	gi|28475672|gb|AC122428.4|	818	0	Mus musculus BAC clone RP24-175C20 from chromosome 9, complete sequence	.	.	.	.	.	.	.	.	pfam15332	LIME1	Lck-interacting transmembrane adapter 1. LIME1 is a family of eukaryotic transmembrane adaptors. It plays an important role in linking BCR stimulation to B-cell activation and is expressed in primary B cells. LIME localizes to lipid rafts in T cells in response to TCR stimulation, and is phosphorylated by Lck and recruits signalling molecules such as Lck, PI3K, Grb2, Gads, and SHP-2. LIME acts as…	.	.	.	.	.
ENSMUSG00000025020	39	2.56949	6	0.413387	6.2157	2.63592	4.33567e-07	8.19239e-07	up	yes	Slit1	protein_coding	chr19:41600257-41743665:-	gi|148709913|gb|EDL41859.1|	7732	0	slit homolog 1 (Drosophila), isoform CRA_b, partial [Mus musculus]	gi|256355215|ref|NM_015748.3|	5045	0	Mus musculus slit homolog 1 (Drosophila) (Slit1), mRNA	Q80TR4	2695	0	Slit homolog 1 protein	SPy1798	63.5	7e-09	COG4886	pfam02210	Laminin_G_2	Laminin G domain. This family includes the Thrombospondin N-terminal-like domain, a Laminin G subfamily.	GO:0048846|axon extension involved in axon guidance;GO:0007411|axon guidance;GO:0007409|axonogenesis;GO:0033563|dorsal/ventral axon guidance;GO:0040023|establishment of nucleus localization;GO:0008045|motor neuron axon guidance;GO:0050919|negative chemotaxis;GO:0051964|negative regulation of synapse assembly;GO:0048812|neuron projection morphogenesis;GO:0021772|olfactory bulb development;GO:00507…	GO:0005623|cell;GO:0005615|extracellular space;GO:0005578|proteinaceous extracellular matrix;	GO:0005509|calcium ion binding;GO:0008201|heparin binding;GO:0005102|receptor binding;GO:0048495|Roundabout binding;	K06838	SLIT1; slit 1
ENSMUSG00000093622	13	0.856495	2	0.137796	6.2157	2.63592	0.0035263	0.00390132	up	yes	Gm20703	antisense_RNA	chr17:70834664-70836044:+	.	.	.	.	gi|644985626|tpe|HG982175.1|	385	0	TPA: Mus musculus long non-coding RNA OTTMUST00000104221.1 (RP23-349B16.3 gene), antisense	.	.	.	.	.	.	.	.	pfam11527	ARL2_Bind_BART	The ARF-like 2 binding protein BART. BART binds specifically to ARL2.GTP with a high affinity however it does not bind to ARL2.GDP. It is thought that this specific interaction is due to BART being the first identified ARL2-specific effector. The function is not completely characterized. BART is predominantly cytosolic but can also be found to be associated with mitochondria. BART is also involve…	.	.	.	.	.
ENSMUSG00000105471	13	0.856495	2	0.137796	6.2157	2.63592	0.0035263	0.00390132	up	yes	A430073D23Rik	lincRNA	chr5:109769407-109796298:-	gi|2193870|dbj|BAA20419.1|	362	4e-52	reverse transcriptase [Mus musculus]	gi|74218323|dbj|AK138792.1|	665	0	Mus musculus 0 day neonate thymus cDNA, RIKEN full-length enriched library, clone:A430073D23 product:hypothetical protein, full insert sequence	P11369	105	6e-41	LINE-1 retrotransposable element ORF2 protein	.	.	.	.	pfam02994	Transposase_22	L1 transposable element.	GO:0006310|DNA recombination;	.	GO:0004519|endonuclease activity;GO:0046872|metal ion binding;GO:0003964|RNA-directed DNA polymerase activity;	.	.
ENSMUSG00000038526	32	2.1083	5	0.344489	6.12007	2.61355	5.20283e-06	8.67936e-06	up	yes	Car14	protein_coding	chr3:95897768-95904691:-	gi|6753264|ref|NP_035927.1|	1678	0	carbonic anhydrase 14 precursor [Mus musculus]	gi|74180497|dbj|AK157764.1|	1647	0	Mus musculus 9.5 days embryo parthenogenote cDNA, RIKEN full-length enriched library, clone:B130021C15 product:carbonic anhydrase 14, full insert sequence	Q9WVT6	336	1e-112	Carbonic anhydrase 14	BH0360	100	2e-22	COG3338	pfam00194	Carb_anhydrase	Eukaryotic-type carbonic anhydrase.	GO:0015670|carbon dioxide transport;GO:0006885|regulation of pH;	GO:0016021|integral component of membrane;	GO:0004089|carbonate dehydratase activity;GO:0046872|metal ion binding;	K01672	E4.2.1.1; carbonic anhydrase [EC:4.2.1.1]
ENSMUSG00000003279	93	6.12724	15	1.03347	5.92882	2.56774	1.44423e-14	4.75653e-14	up	yes	Dlgap1	protein_coding	chr17:69969073-70821413:+	gi|51339023|ref|NP_808307.2|	4619	0	disks large-associated protein 1 isoform 1 [Mus musculus]	gi|569000085|ref|XM_006524175.1|	7163	0	PREDICTED: Mus musculus discs, large (Drosophila) homolog-associated protein 1 (Dlgap1), transcript variant X9, mRNA	Q9D415	614	0	Disks large-associated protein 1	.	.	.	.	pfam03359	GKAP	Guanylate-kinase-associated protein (GKAP) protein.	GO:0007268|synaptic transmission;	GO:0030054|cell junction;GO:0014069|postsynaptic density;GO:0045211|postsynaptic membrane;GO:0045202|synapse;	.	K15008	DLGAP1, GKAP; discs, large-associated protein 1
ENSMUSG00000027408	62	4.08482	10	0.688978	5.92882	2.56774	3.36837e-10	8.35449e-10	up	yes	Cpxm1	protein_coding	chr2:130390775-130397574:-	gi|228008326|ref|NP_062670.2|	3670	0	probable carboxypeptidase X1 precursor [Mus musculus]	gi|228008325|ref|NM_019696.2|	2366	0	Mus musculus carboxypeptidase X 1 (M14 family) (Cpxm1), mRNA	Q9Z100	1413	0	Probable carboxypeptidase X1	.	.	.	.	pfam00246	Peptidase_M14	Zinc carboxypeptidase.	.	GO:0005615|extracellular space;	GO:0016787|hydrolase activity;GO:0008270|zinc ion binding;	K08638	CPXM1; carboxypeptidase X1 [EC:3.4.17.-]
ENSMUSG00000094787	55	3.62363	9	0.62008	5.84382	2.54691	3.88902e-09	8.84802e-09	up	yes	Ighv1-54	IG_V_gene	chr12:115193675-115194134:-	gi|2906088|gb|AAC04530.1|	618	5e-80	monoclonal antibody heavy chain [Mus musculus]	gi|72679511|gb|BC100582.1|	377	0	Mus musculus cDNA clone IMAGE:30075692	P01746	204	2e-66	Ig heavy chain V region 93G7	.	.	.	.	pfam07686	V-set	Immunoglobulin V-set domain. This domain is found in antibodies as well as neural protein P0 and CTL4 amongst others.	.	.	GO:0003823|antigen binding;	.	.
ENSMUSG00000035275	48	3.16244	8	0.551182	5.73757	2.52044	4.52064e-08	9.39205e-08	up	yes	Raver2	protein_coding	chr4:101068983-101152370:+	gi|33942106|ref|NP_898845.1|	3231	0	ribonucleoprotein PTB-binding 2 [Mus musculus]	gi|33942105|ref|NM_183024.1|	3990	0	Mus musculus ribonucleoprotein, PTB-binding 2 (Raver2), mRNA	Q7TPD6	1250	0	Ribonucleoprotein PTB-binding 2	.	.	.	.	pfam00076	RRM_1	RNA recognition motif. (a.k.a. RRM, RBD, or RNP domain). The RRM motif is probably diagnostic of an RNA binding protein. RRMs are found in a variety of RNA binding proteins, including various hnRNP proteins, proteins implicated in regulation of alternative splicing, and protein components of snRNPs. The motif also appears in a few single stranded DNA binding proteins. The RRM structure consists o…	GO:0000398|mRNA splicing, via spliceosome;	GO:0005737|cytoplasm;GO:0005634|nucleus;	GO:0003676|nucleic acid binding;GO:0000166|nucleotide binding;GO:0044822|poly(A) RNA binding;	.	.
ENSMUSG00000024647	24	1.58122	4	0.275591	5.73757	2.52044	0.000110043	0.000155764	up	yes	Cbln2	protein_coding	chr18:86711110-86718283:+	gi|148677398|gb|EDL09345.1|	1188	5e-154	cerebellin 2 precursor protein, isoform CRA_b, partial [Mus musculus]	gi|697271944|ref|NM_172633.4|	2549	0	Mus musculus cerebellin 2 precursor protein (Cbln2), transcript variant 1, mRNA	Q8BGU2	389	5e-128	Cerebellin-2	.	.	.	.	pfam00386	C1q	C1q domain. C1q is a subunit of the C1 enzyme complex that activates the serum complement system.	GO:0051965|positive regulation of synapse assembly;	GO:0005615|extracellular space;	.	.	.
ENSMUSG00000071867	18	1.18592	3	0.206693	5.73757	2.52044	0.000810488	0.00100667	up	yes	Gm6304	processed_pseudogene	chr18:15011246-15011692:+	gi|16716447|ref|NP_444391.1|	641	5e-83	39S ribosomal protein L27, mitochondrial [Mus musculus]	gi|289063449|ref|NG_007143.2|	447	0	Mus musculus predicted gene 6304 (Gm6304) pseudogene on chromosome 18	Q99N92	251	2e-84	39S ribosomal protein L27, mitochondrial	RC1163	65.5	1e-13	COG0211	pfam01016	Ribosomal_L27	Ribosomal L27 protein.	GO:0006412|translation;	GO:0005762|mitochondrial large ribosomal subunit;GO:0005739|mitochondrion;	GO:0044822|poly(A) RNA binding;GO:0003735|structural constituent of ribosome;	K02899	RP-L27, MRPL27, rpmA; large subunit ribosomal protein L27
ENSMUSG00000102817	18	1.18592	3	0.206693	5.73757	2.52044	0.000810488	0.00100667	up	yes	Gm6185	transcribed_unprocessed_pseudogene	chr1:161176936-161237307:+	gi|672027233|ref|XP_008760790.1|	4029	0	PREDICTED: sodium/hydrogen exchanger 11 isoform X2 [Rattus norvegicus]	gi|672027232|ref|XM_008762568.1|	1886	0	PREDICTED: Rattus norvegicus solute carrier family 9, member C2 (putative) (Slc9c2), transcript variant X2, mRNA	Q5TAH2	1027	0	Sodium/hydrogen exchanger 11	.	.	.	.	pfam00027	cNMP_binding	Cyclic nucleotide-binding domain.	GO:0071805|potassium ion transmembrane transport;GO:0051453|regulation of intracellular pH;GO:0098719|sodium ion import across plasma membrane;	GO:0016021|integral component of membrane;GO:0005886|plasma membrane;	GO:0015386|potassium:proton antiporter activity;GO:0015385|sodium:proton antiporter activity;	K14726	SLC9A10_11; solute carrier family 9 (sodium/hydrogen exchanger), member 10/11
ENSMUSG00000003410	12	0.790611	2	0.137796	5.73757	2.52044	0.00624561	0.00654918	up	yes	Elavl3	protein_coding	chr9:22015005-22052023:-	gi|27229298|ref|NP_758827.1|	1712	0	ELAV-like protein 3 [Rattus norvegicus]	gi|216548076|ref|NM_010487.2|	5014	0	Mus musculus ELAV (embryonic lethal, abnormal vision, Drosophila)-like 3 (Hu antigen C) (Elavl3), mRNA	Q14576	168	9e-50	ELAV-like protein 3	.	.	.	.	pfam00076	RRM_1	RNA recognition motif. (a.k.a. RRM, RBD, or RNP domain). The RRM motif is probably diagnostic of an RNA binding protein. RRMs are found in a variety of RNA binding proteins, including various hnRNP proteins, proteins implicated in regulation of alternative splicing, and protein components of snRNPs. The motif also appears in a few single stranded DNA binding proteins. The RRM structure consists o…	GO:0030154|cell differentiation;GO:0007399|nervous system development;	.	GO:0017091|AU-rich element binding;GO:0000166|nucleotide binding;	K13208	ELAVL2_3_4; ELAV like protein 2/3/4
ENSMUSG00000006576	12	0.790611	2	0.137796	5.73757	2.52044	0.00624561	0.00654918	up	yes	Slc4a3	protein_coding	chr1:75546266-75562172:+	gi|165377246|ref|NP_033234.2|	4826	0	anion exchange protein 3 [Mus musculus]	gi|74180990|dbj|AK147218.1|	6224	0	Mus musculus 15 days embryo brain cDNA, RIKEN full-length enriched library, clone:M421010G17 product:solute carrier family 4 (anion exchanger), member 3, full insert sequence	P16283	186	7e-46	Anion exchange protein 3	.	.	.	.	pfam00955	HCO3_cotransp	HCO3- transporter family. This family contains Band 3 anion exchange proteins that exchange CL-/HCO3-. This family also includes cotransporters of Na+/HCO3-.	GO:1902476|chloride transmembrane transport;GO:0051453|regulation of intracellular pH;	GO:0005887|integral component of plasma membrane;GO:0005886|plasma membrane;	GO:0015301|anion:anion antiporter activity;GO:0005452|inorganic anion exchanger activity;	K13856	SLC4A3, AE3; solute carrier family 4 (anion exchanger), member 3
ENSMUSG00000022656	12	0.790611	2	0.137796	5.73757	2.52044	0.00624561	0.00654918	up	yes	Nectin3	protein_coding	chr16:46387706-46498525:-	gi|12957492|ref|NP_067470.1|	2731	0	nectin-3 isoform alpha [Mus musculus]	gi|52546838|gb|AC113113.18|	7567	0	Mus musculus chromosome 16, clone RP23-334P10, complete sequence	Q9JLB9	414	3e-141	Nectin-3	.	.	.	.	pfam08205	C2-set_2	CD80-like C2-set immunoglobulin domain. These domains belong to the immunoglobulin superfamily.	GO:0007155|cell adhesion;GO:0008037|cell recognition;GO:0009566|fertilization;GO:0007157|heterophilic cell-cell adhesion via plasma membrane cell adhesion molecules;GO:0007156|homophilic cell adhesion via plasma membrane adhesion molecules;GO:0002089|lens morphogenesis in camera-type eye;GO:1902414|protein localization to cell junction;GO:0060042|retina morphogenesis in camera-type eye;GO:0016337…	GO:0043296|apical junction complex;GO:0005913|cell-cell adherens junction;GO:0044291|cell-cell contact zone;GO:0005911|cell-cell junction;GO:0005887|integral component of plasma membrane;GO:0005886|plasma membrane;GO:0045211|postsynaptic membrane;	GO:0050839|cell adhesion molecule binding;GO:0042803|protein homodimerization activity;GO:0004872|receptor activity;GO:0005102|receptor binding;	K06592	PVRL3; poliovirus receptor-related protein 3
ENSMUSG00000031452	12	0.790611	2	0.137796	5.73757	2.52044	0.00624561	0.00654918	up	yes	1700029H14Rik	protein_coding	chr8:13550733-13562461:-	gi|13385056|ref|NP_079877.1|	1236	4e-167	uncharacterized protein LOC66501 isoform 1 [Mus musculus]	gi|556503369|ref|NM_001080781.2|	1408	0	Mus musculus RIKEN cDNA 1700029H14 gene (1700029H14Rik), transcript variant 2, mRNA	.	.	.	.	.	.	.	.	pfam15482	CCER1	Coiled-coil domain-containing glutamate-rich protein family 1. This is a family of coiled-coil family proteins found in eukaryotes. Proteins in this family are typically between 160 and 397 amino acids in length.	.	.	.	.	.
ENSMUSG00000096647	12	0.790611	2	0.137796	5.73757	2.52044	0.00624561	0.00654918	up	yes	Gm6223	processed_pseudogene	chr9:90118937-90119807:+	gi|148688958|gb|EDL20905.1|	1517	0	mCG1032781 [Mus musculus]	gi|310616721|ref|NG_005466.4|	871	0	Mus musculus predicted gene 6223 (Gm6223) pseudogene on chromosome 9	Q8K1A5	588	0	Transmembrane protein 41B	VC1723	82.4	7e-18	COG0398	pfam09335	SNARE_assoc	SNARE associated Golgi protein. This is a family of SNARE associated Golgi proteins. The yeast member of this family localizes with the t-SNARE Tlg2.	GO:0007399|nervous system development;	GO:0016021|integral component of membrane;	.	.	.
ENSMUSG00000104279	12	0.790611	2	0.137796	5.73757	2.52044	0.00624561	0.00654918	up	yes	Gm38300	TEC	chr1:178339601-178341470:+	gi|148670098|gb|EDL02045.1|	203	1e-15	mCG142215, isoform CRA_a [Mus musculus]	gi|354788966|gb|JN953467.1|	1870	0	Mus musculus targeted non-conditional, lacZ-tagged mutant allele Hnrnpu:tm1e(EUCOMM)Wtsi; transgenic	.	.	.	.	.	.	.	.	pfam12749	Metallothio_Euk	Eukaryotic metallothionein. This is a family of eukaryotic metallothioneins.	.	.	.	.	.
ENSMUSG00000022548	6	0.395306	1	0.0688978	5.73757	2.52044	0.0531557	0.0427034	up	no	Apod	protein_coding	chr16:31296192-31314808:-	gi|75677437|ref|NP_031496.2|	1013	2e-135	apolipoprotein D precursor [Mus musculus]	gi|672424477|ref|NM_007470.4|	2074	0	Mus musculus apolipoprotein D (Apod), transcript variant 1, mRNA	P51910	394	5e-132	Apolipoprotein D	STM4339	85.1	8e-18	COG3040	pfam08212	Lipocalin_2	Lipocalin-like domain. Lipocalins are transporters for small hydrophobic molecules, such as lipids, steroid hormones, bilins, and retinoids. The structure is an eight-stranded beta barrel.	GO:0007568|aging;GO:0007420|brain development;GO:0006006|glucose metabolic process;GO:0006629|lipid metabolic process;GO:1900016|negative regulation of cytokine production involved in inflammatory response;GO:0051895|negative regulation of focal adhesion assembly;GO:0060588|negative regulation of lipoprotein lipid oxidation;GO:0071638|negative regulation of monocyte chemotactic protein-1 producti…	GO:0022626|cytosolic ribosome;GO:0030425|dendrite;GO:0005783|endoplasmic reticulum;GO:0070062|extracellular exosome;GO:0005615|extracellular space;GO:0005622|intracellular;GO:0043025|neuronal cell body;GO:0048471|perinuclear region of cytoplasm;	GO:0015485|cholesterol binding;GO:0005215|transporter activity;	K03098	APOD; apolipoprotein D and lipocalin family protein
ENSMUSG00000022902	6	0.395306	1	0.0688978	5.73757	2.52044	0.0531557	0.0427034	up	no	Stfa2	protein_coding	chr16:36403946-36408363:-	gi|127139252|ref|NP_001076014.1|	535	1e-67	stefin-2 [Mus musculus]	gi|127139251|ref|NM_001082545.1|	423	0	Mus musculus stefin A2 (Stfa2), mRNA	P35174	203	2e-66	Stefin-2	.	.	.	.	pfam00031	Cystatin	Cystatin domain. Very diverse family. Attempts to define separate sub-families failed. Typically, either the N-terminal or C-terminal end is very divergent. But splitting into two domains would make very short families. pfam00666 are related to this family but have not been included.	GO:0010951|negative regulation of endopeptidase activity;	GO:0005737|cytoplasm;	GO:0004869|cysteine-type endopeptidase inhibitor activity;GO:0004866|endopeptidase inhibitor activity;	.	.
ENSMUSG00000025727	6	0.395306	1	0.0688978	5.73757	2.52044	0.0531557	0.0427034	up	no	A930017K11Rik	protein_coding	chr17:25946387-25952565:-	gi|148690529|gb|EDL22476.1|	2267	0	mCG48762 [Mus musculus]	gi|755488591|ref|XR_397360.2|	2538	0	PREDICTED: Mus musculus RIKEN cDNA A930017K11 gene (A930017K11Rik), transcript variant X3, misc_RNA	P0CG20	498	1e-164	Proline-rich protein 35	.	.	.	.	pfam15269	zf-C2H2_7	Zinc-finger. this is a family of eukaryotic zinc-fingers.	GO:0015855|pyrimidine nucleobase transport;	GO:0016324|apical plasma membrane;GO:0005887|integral component of plasma membrane;GO:0016020|membrane;	GO:0005350|pyrimidine nucleobase transmembrane transporter activity;GO:0015389|pyrimidine- and adenine-specific:sodium symporter activity;	.	.
ENSMUSG00000027750	6	0.395306	1	0.0688978	5.73757	2.52044	0.0531557	0.0427034	up	no	Postn	protein_coding	chr3:54361109-54391037:+	gi|568923152|ref|XP_006501716.1|	4241	0	PREDICTED: periostin isoform X1 [Mus musculus]	gi|51372056|gb|AC139043.6|	4994	0	Mus musculus chromosome 3, clone RP23-321I11, complete sequence	Q62009	281	2e-86	Periostin	all4647	79	1e-15	COG2335	pfam02469	Fasciclin	Fasciclin domain. This extracellular domain is found repeated four times in grasshopper fasciclin I as well as in proteins from mammals, sea urchins, plants, yeast and bacteria.	GO:1990523|bone regeneration;GO:0007155|cell adhesion;GO:0044344|cellular response to fibroblast growth factor stimulus;GO:0071560|cellular response to transforming growth factor beta stimulus;GO:0071356|cellular response to tumor necrosis factor;GO:0071307|cellular response to vitamin K;GO:0030198|extracellular matrix organization;GO:0001953|negative regulation of cell-matrix adhesion;GO:1900025…	GO:0031012|extracellular matrix;GO:0005615|extracellular space;GO:0031594|neuromuscular junction;GO:0005578|proteinaceous extracellular matrix;GO:0005802|trans-Golgi network;	GO:0050839|cell adhesion molecule binding;GO:0008201|heparin binding;GO:0046872|metal ion binding;	.	.
ENSMUSG00000031775	6	0.395306	1	0.0688978	5.73757	2.52044	0.0531557	0.0427034	up	no	Pllp	protein_coding	chr8:94674894-94696278:-	gi|20279132|ref|NP_080661.1|	773	1e-95	plasmolipin [Mus musculus]	gi|142382577|ref|NM_026385.4|	1889	0	Mus musculus plasma membrane proteolipid (Pllp), mRNA	Q9DCU2	261	3e-85	Plasmolipin	.	.	.	.	pfam01284	MARVEL	Membrane-associating domain. MARVEL domain-containing proteins are often found in lipid-associating proteins - such as Occludin and MAL family proteins. It may be part of the machinery of membrane apposition events, such as transport vesicle biogenesis.	GO:0006811|ion transport;GO:0042552|myelination;GO:0009611|response to wounding;	GO:0043218|compact myelin;GO:0070062|extracellular exosome;GO:0016021|integral component of membrane;GO:0045121|membrane raft;	.	.	.
ENSMUSG00000039683	6	0.395306	1	0.0688978	5.73757	2.52044	0.0531557	0.0427034	up	no	Sdk1	protein_coding	chr5:141241490-142215586:+	gi|164518930|ref|NP_808547.3|	10928	0	protein sidekick-1 [Mus musculus]	gi|568938738|ref|XM_006504712.1|	8618	0	PREDICTED: Mus musculus sidekick homolog 1 (chicken) (Sdk1), transcript variant X1, mRNA	Q3UH53	3753	0	Protein sidekick-1	.	.	.	.	pfam07679	I-set	Immunoglobulin I-set domain.	GO:0048148|behavioral response to cocaine;GO:0007156|homophilic cell adhesion via plasma membrane adhesion molecules;GO:0060998|regulation of dendritic spine development;GO:0010842|retina layer formation;GO:0007416|synapse assembly;	GO:0030054|cell junction;GO:0070062|extracellular exosome;GO:0016021|integral component of membrane;GO:0005886|plasma membrane;GO:0045202|synapse;	GO:0042802|identical protein binding;	K16353	SDK; protein sidekick
ENSMUSG00000041737	6	0.395306	1	0.0688978	5.73757	2.52044	0.0531557	0.0427034	up	no	Tmem45b	protein_coding	chr9:31426196-31464462:-	gi|21450349|ref|NP_659185.1|	1475	0	transmembrane protein 45B [Mus musculus]	gi|77020636|gb|AC167244.2|	2839	0	Mus musculus BAC clone RP24-84C23 from chromosome 9, complete sequence	Q8VCZ2	447	4e-158	Transmembrane protein 45B	.	.	.	.	pfam04819	DUF716	Family of unknown function (DUF716). This family is equally distributed in both metazoa and plants. Annotation associated with a member from Nicotiana tabacum suggest that it may be involved in response to viral attack in plants. However, no clear function has been assigned to this family.	.	GO:0016021|integral component of membrane;	.	.	.
ENSMUSG00000054006	6	0.395306	1	0.0688978	5.73757	2.52044	0.0531557	0.0427034	up	no	D630008O14Rik	antisense_RNA	chr1:106541943-106575045:+	gi|26342955|dbj|BAC35134.1|	576	1e-68	unnamed protein product [Mus musculus]	gi|644987073|tpe|HG978050.1|	1568	0	TPA: Mus musculus long non-coding RNA OTTMUST00000052533.1 (AC162916.2 gene), antisense	.	.	.	.	.	.	.	.	pfam02479	Herpes_IE68	Herpesvirus immediate early protein. This regulatory protein is expressed from an immediate early gene in the cell cycle of herpesvirus. The protein is known by various names including IE-68, US1, ICP22 and IR4.	.	.	.	.	.
ENSMUSG00000063895	6	0.395306	1	0.0688978	5.73757	2.52044	0.0531557	0.0427034	up	no	Nupl1	protein_coding	chr14:60184612-60251431:-	gi|26352053|dbj|BAC39663.1|	1274	1e-158	unnamed protein product [Mus musculus]	gi|26325619|dbj|AK029688.1|	3593	0	Mus musculus adult male testis cDNA, RIKEN full-length enriched library, clone:4930470D10 product:NUCLEOPORIN P58 homolog [Rattus norvegicus], full insert sequence	Q8R332	494	4e-159	Nucleoporin p58/p45	.	.	.	.	pfam02321	OEP	Outer membrane efflux protein. The OEP family (Outer membrane efflux protein) form trimeric channels that allow export of a variety of substrates in Gram negative bacteria. Each member of this family is composed of two repeats. The trimeric channel is composed of a 12 stranded all beta sheet barrel that spans the outer membrane, and a long all helical barrel that spans the periplasm.	GO:0051028|mRNA transport;GO:0051290|protein heterotetramerization;GO:0070208|protein heterotrimerization;GO:0051260|protein homooligomerization;GO:0006606|protein import into nucleus;GO:0042306|regulation of protein import into nucleus;	GO:0031965|nuclear membrane;GO:0005643|nuclear pore;	GO:0008139|nuclear localization sequence binding;GO:0005487|nucleocytoplasmic transporter activity;	K14307	NUPL1, NUP49; nucleoporin p58/p45
ENSMUSG00000074805	6	0.395306	1	0.0688978	5.73757	2.52044	0.0531557	0.0427034	up	no	Il1bos	antisense_RNA	chr2:129369897-129375748:+	gi|148696292|gb|EDL28239.1|	516	2e-58	hypothetical protein 9430083I22, partial [Mus musculus]	gi|644987695|tpe|HG978640.1|	2425	0	TPA: Mus musculus long non-coding RNA OTTMUST00000036874.1 (RP23-384K11.4 gene), antisense	.	.	.	.	.	.	.	.	pfam12333	Ipi1_N	Rix1 complex component involved in 60S ribosome maturation. This domain family is found in eukaryotes, and is typically between 91 and 105 amino acids in length. This family is the N terminal of Ipi1, a component of the Rix1 complex which works in conjunction with Rea1 to mature the 60S ribosome.	.	.	.	.	.
ENSMUSG00000085992	6	0.395306	1	0.0688978	5.73757	2.52044	0.0531557	0.0427034	up	no	Gm11515	lincRNA	chr11:95223290-95225632:-	gi|568898099|ref|XP_006542956.1|	463	1e-53	PREDICTED: collagen alpha-1(II) chain-like [Mus musculus]	gi|644990243|tpe|HG981178.1|	701	0	TPA: Mus musculus long non-coding RNA OTTMUST00000003180.1 (RP23-265A5.1 gene), lincRNA	.	.	.	.	.	.	.	.	pfam02479	Herpes_IE68	Herpesvirus immediate early protein. This regulatory protein is expressed from an immediate early gene in the cell cycle of herpesvirus. The protein is known by various names including IE-68, US1, ICP22 and IR4.	.	.	.	.	.
ENSMUSG00000086586	6	0.395306	1	0.0688978	5.73757	2.52044	0.0531557	0.0427034	up	no	Gm11192	antisense_RNA	chr11:78278738-78279066:-	.	.	.	.	gi|563501|emb|X81717.1|	151	4e-72	M.musculus D11Bhm178e exon	.	.	.	.	.	.	.	.	pfam04339	DUF482	Protein of unknown function, DUF482. This family contains several proteins of uncharacterized function.	.	.	.	.	.
ENSMUSG00000088217	6	0.395306	1	0.0688978	5.73757	2.52044	0.0531557	0.0427034	up	no	Gm22079	snRNA	chr12:108862564-108862669:-	.	.	.	.	gi|354782094|gb|JN946595.1|	106	3e-47	Mus musculus targeted deletion, lacZ-tagged mutant allele Slc25a47:tm1(KOMP)Ucd; transgenic	.	.	.	.	.	.	.	.	pfam10530	Toxin_35	Toxin with inhibitor cystine knot ICK or Knottin scaffold. Spider toxins of the CSTX family are ion channel toxins containing an inhibitor cystine knot (ICK) structural motif or Knottin scaffold. The four disulfide bonds present in the CSTX spider toxin family are arranged in the following pattern: 1-4, 2-5, 3-8 and 6-7. CSTX-1 is the most important component of C. salei venom in terms of relativ…	.	.	.	.	.
ENSMUSG00000090322	6	0.395306	1	0.0688978	5.73757	2.52044	0.0531557	0.0427034	up	no	Gm17090	antisense_RNA	chr1:91305092-91321101:-	gi|26331470|dbj|BAC29465.1|	278	6e-27	unnamed protein product [Mus musculus]	gi|644987022|tpe|HG978003.1|	490	0	TPA: Mus musculus long non-coding RNA OTTMUST00000091856.1 (RP24-500O1.1 gene), antisense	Q9JLI6	111	7e-28	Selenocysteine lyase	.	.	.	.	pfam15435	UNC119_bdg	UNC119-binding protein C5orf30 homologue. UNC119_bdg is a family of eukaryotic proteins that probably plays a role in trafficking of proteins, via interaction with unc119 family cargo adapters. The family may play a role in ciliary membrane localisation.	GO:0006629|lipid metabolic process;GO:1900408|negative regulation of cellular response to oxidative stress;GO:0032868|response to insulin;GO:0001887|selenium compound metabolic process;	GO:0005829|cytosol;	GO:0009000|selenocysteine lyase activity;GO:0016740|transferase activity;	K01763	SCLY; selenocysteine lyase [EC:4.4.1.16]
ENSMUSG00000094306	6	0.395306	1	0.0688978	5.73757	2.52044	0.0531557	0.0427034	up	no	Gm24924	snRNA	chr18:14647767-14647930:-	gi|927196956|ref|XP_013836555.1|	271	5e-26	PREDICTED: inactive serine/threonine-protein kinase TEX14 [Sus scrofa]	gi|32964962|gb|AC102692.6|	164	3e-79	Mus musculus chromosome 18, clone RP24-491K18, complete sequence	.	.	.	.	.	.	.	.	pfam02317	Octopine_DH	NAD/NADP octopine/nopaline dehydrogenase, alpha-helical domain. This group of enzymes act on the CH-NH substrate bond using NAD(+) or NADP(+) as an acceptor. The Pfam family consists mainly of octopine and nopaline dehydrogenases from Ti plasmids.	.	.	.	.	.
ENSMUSG00000094374	6	0.395306	1	0.0688978	5.73757	2.52044	0.0531557	0.0427034	up	no	Gm5435	processed_pseudogene	chr12:82495388-82496537:-	gi|148670779|gb|EDL02726.1|	1063	1e-139	mCG50192 [Mus musculus]	gi|331028789|ref|NG_028423.1|	1150	0	Mus musculus predicted gene 5435 (Gm5435) pseudogene on chromosome 12	Q99PM3	332	4e-109	Transcription initiation factor IIA subunit 1	YOR194c	62.4	4e-10	COG5149	pfam03153	TFIIA	Transcription factor IIA, alpha/beta subunit. Transcription initiation factor IIA (TFIIA) is a heterotrimer, the three subunits being known as alpha, beta, and gamma, in order of molecular weight. The N and C-terminal domains of the gamma subunit are represented in pfam02268 and pfam02751, respectively. This family represents the precursor that yields both the alpha and beta subunits. The TFIIA h…	GO:0006355|regulation of transcription, DNA-templated;GO:0006366|transcription from RNA polymerase II promoter;GO:0006367|transcription initiation from RNA polymerase II promoter;	GO:0005737|cytoplasm;GO:0005654|nucleoplasm;GO:0005634|nucleus;GO:0005672|transcription factor TFIIA complex;	GO:0003677|DNA binding;GO:0046982|protein heterodimerization activity;GO:0001103|RNA polymerase II repressing transcription factor binding;GO:0017025|TBP-class protein binding;GO:0008134|transcription factor binding;	K03122	TFIIA1, GTF2A1, TOA1; transcription initiation factor TFIIA large subunit
ENSMUSG00000096924	6	0.395306	1	0.0688978	5.73757	2.52044	0.0531557	0.0427034	up	no	Gm26824	lincRNA	chr10:39864859-39866332:-	gi|148672986|gb|EDL04933.1|	282	6e-28	mCG147135 [Mus musculus]	gi|26087451|dbj|AK039858.1|	1164	0	Mus musculus 0 day neonate thymus cDNA, RIKEN full-length enriched library, clone:A430021C02 product:unclassifiable, full insert sequence	.	.	.	.	.	.	.	.	pfam11249	DUF3047	Protein of unknown function (DUF3047). This bacterial family of proteins has no known function.	.	.	.	.	.
ENSMUSG00000097791	6	0.395306	1	0.0688978	5.73757	2.52044	0.0531557	0.0427034	up	no	Gm17315	lincRNA	chr17:79354699-79358022:+	gi|569002882|ref|XP_006525324.1|	290	3e-25	PREDICTED: uncharacterized protein LOC102639145 [Mus musculus]	gi|26088367|dbj|AK041283.1|	2499	0	Mus musculus adult male aorta and vein cDNA, RIKEN full-length enriched library, clone:A530096P14 product:unclassifiable, full insert sequence	.	.	.	.	.	.	.	.	pfam04632	FUSC	Fusaric acid resistance protein family. This family includes a conserved region found in two proteins associated with fusaric acid resistance, from Burkholderia cepacia and Klebsiella oxytoca. These proteins are likely to be membrane transporter proteins.	.	.	.	.	.
ENSMUSG00000099349	6	0.395306	1	0.0688978	5.73757	2.52044	0.0531557	0.0427034	up	no	1700047G03Rik	lincRNA	chr15:11964276-11970083:+	gi|148671329|gb|EDL03276.1|	296	2e-30	mCG1026161, isoform CRA_b [Mus musculus]	gi|644985284|tpe|HG981833.1|	992	0	TPA: Mus musculus long non-coding RNA OTTMUST00000118832.1 (RP24-105K16.1 gene), lincRNA	.	.	.	.	.	.	.	.	pfam06126	Herpes_LAMP2	Herpesvirus Latent membrane protein 2. Family of Kaposi's sarcoma-associated herpesvirus (HHV8) latent membrane protein.	.	.	.	.	.
ENSMUSG00000100764	6	0.395306	1	0.0688978	5.73757	2.52044	0.0531557	0.0427034	up	no	Gm29155	antisense_RNA	chr1:43741961-43743895:-	.	.	.	.	gi|644986826|tpe|HG977810.1|	269	2e-137	TPA: Mus musculus long non-coding RNA OTTMUST00000120865.1 (RP23-103C13.1 gene), antisense	.	.	.	.	.	.	.	.	pfam13265	DUF4056	Protein of unknown function (DUF4056). This family of proteins is functionally uncharacterized. This family of proteins is found in bacteria. Proteins in this family are typically between 355 and 380 amino acids in length.	.	.	.	.	.
ENSMUSG00000104970	6	0.395306	1	0.0688978	5.73757	2.52044	0.0531557	0.0427034	up	no	Gm43137	antisense_RNA	chr5:110230608-110231201:-	gi|74140960|dbj|BAE22068.1|	475	7e-57	unnamed protein product [Mus musculus]	gi|56382115|gb|AC118260.7|	594	0	Mus musculus chromosome 5, clone RP24-374B14, complete sequence	.	.	.	.	.	.	.	.	pfam12004	DUF3498	Domain of unknown function (DUF3498). This presumed domain is functionally uncharacterized. This domain is found in eukaryotes. This domain is typically between 433 to 538 amino acids in length. This domain is found associated with pfam00616, pfam00168. This domain has two conserved sequence motifs: DLQ and PLSFQNP.	.	.	.	.	.
ENSMUSG00000105466	6	0.395306	1	0.0688978	5.73757	2.52044	0.0531557	0.0427034	up	no	Gm42998	TEC	chr3:130703579-130705949:-	gi|149066508|gb|EDM16381.1|	143	7e-08	rCG63686 [Rattus norvegicus]	gi|73120401|gb|AC154993.9|	2371	0	Mus musculus chromosome 3, clone RP23-246L14, complete sequence	.	.	.	.	.	.	.	.	pfam00016	RuBisCO_large	Ribulose bisphosphate carboxylase large chain, catalytic domain. The C-terminal domain of RuBisCO large chain is the catalytic domain adopting a TIM barrel fold.	.	.	.	.	.
ENSMUSG00000105630	6	0.395306	1	0.0688978	5.73757	2.52044	0.0531557	0.0427034	up	no	Gm42543	IG_V_gene	chr6:68880178-68880674:-	gi|148666432|gb|EDK98848.1|	628	5e-82	mCG141626 [Mus musculus]	gi|111815141|ref|NG_005612.1|	301	4e-155	Mus musculus immunoglobulin kappa chain complex (Igk) on chromosome 6	P01638	150	6e-46	Ig kappa chain V-V region L6 (Fragment)	.	.	.	.	pfam07686	V-set	Immunoglobulin V-set domain. This domain is found in antibodies as well as neural protein P0 and CTL4 amongst others.	.	.	GO:0003823|antigen binding;	.	.
ENSMUSG00000105866	6	0.395306	1	0.0688978	5.73757	2.52044	0.0531557	0.0427034	up	no	Gm6745	processed_pseudogene	chr5:24009887-24010412:-	gi|755476121|ref|XP_011250267.1|	836	5e-112	PREDICTED: 60S ribosomal protein L11-like [Mus musculus]	gi|755476120|ref|XM_011251965.1|	526	0	PREDICTED: Mus musculus predicted gene 6745 (Gm6745), mRNA	P62914	292	8e-100	60S ribosomal protein L11	SPBC17G9.10	224	8e-74	COG0094	pfam00673	Ribosomal_L5_C	ribosomal L5P family C-terminus. This region is found associated with pfam00281.	GO:0043433|negative regulation of sequence-specific DNA binding transcription factor activity;GO:0034504|protein localization to nucleus;GO:0000027|ribosomal large subunit assembly;GO:0006412|translation;	GO:0022625|cytosolic large ribosomal subunit;GO:0022626|cytosolic ribosome;GO:0005730|nucleolus;	GO:0042975|peroxisome proliferator activated receptor binding;GO:0019843|rRNA binding;GO:0003735|structural constituent of ribosome;	.	.
ENSMUSG00000106692	6	0.395306	1	0.0688978	5.73757	2.52044	0.0531557	0.0427034	up	no	Gm36447	lincRNA	chr5:150822859-150866601:+	gi|26343457|dbj|BAC35385.1|	144	5e-07	unnamed protein product [Mus musculus]	gi|755477277|ref|XR_403134.2|	1978	0	PREDICTED: Mus musculus predicted gene, 36447 (Gm36447), ncRNA	.	.	.	.	.	.	.	.	pfam03638	TCR	Tesmin/TSO1-like CXC domain, cysteine-rich domain. This family includes proteins that have two copies of a cysteine rich motif as follows: C-X-C-X4-C-X3-YC-X-C-X6-C-X3-C-X-C-X2-C. The family includes Tesmin and TSO1. This family is called a CXC domain in.	.	.	.	.	.
ENSMUSG00000107276	6	0.395306	1	0.0688978	5.73757	2.52044	0.0531557	0.0427034	up	no	Gm42858	TEC	chr5:38134394-38136097:-	gi|68073695|ref|XP_678762.1|	402	5e-38	Pb-fam-2 protein [Plasmodium berghei strain ANKA], partial [Plasmodium berghei ANKA]	gi|57222476|gb|AC115931.7|	1704	0	Mus musculus chromosome 5, clone RP24-535K22, complete sequence	Q4VBI7	65.1	5e-10	Syntaxin-18	.	.	.	.	pfam15352	K1377	Susceptibility to monomelic amyotrophy. This family of proteins is associated with a susceptibility to monomelic amyotrophy.	GO:0006888|ER to Golgi vesicle-mediated transport;GO:0006886|intracellular protein transport;GO:0061025|membrane fusion;GO:0006890|retrograde vesicle-mediated transport, Golgi to ER;	GO:0005783|endoplasmic reticulum;GO:0005789|endoplasmic reticulum membrane;GO:0016021|integral component of membrane;GO:0031201|SNARE complex;	.	K08492	STX18; syntaxin 18
ENSMUSG00000108892	6	0.395306	1	0.0688978	5.73757	2.52044	0.0531557	0.0427034	up	no	Gm9449	processed_pseudogene	chr7:107951346-107952356:-	gi|148684933|gb|EDL16880.1|	1274	4e-174	mCG19923 [Mus musculus]	gi|295389812|ref|NG_019105.1|	1011	0	Mus musculus predicted gene 9449 (Gm9449) pseudogene on chromosome 7	Q9JLY0	457	9e-160	Suppressor of cytokine signaling 6	.	.	.	.	pfam07222	PBP_sp32	Proacrosin binding protein sp32. This family consists of several mammalian specific proacrosin binding protein sp32 sequences. sp32 is a sperm specific protein which is known to bind with with 55- and 53-kDa proacrosins and the 49-kDa acrosin intermediate. The exact function of sp32 is unclear, it is thought however that the binding of sp32 to proacrosin may be involved in packaging the acrosin z…	GO:0019221|cytokine-mediated signaling pathway;GO:0035556|intracellular signal transduction;GO:0046426|negative regulation of JAK-STAT cascade;GO:0006469|negative regulation of protein kinase activity;GO:0050868|negative regulation of T cell activation;GO:0010498|proteasomal protein catabolic process;GO:0016567|protein ubiquitination;GO:0040008|regulation of growth;	GO:0005737|cytoplasm;GO:0005829|cytosol;GO:0001772|immunological synapse;	GO:0004860|protein kinase inhibitor activity;	K04699	SOCS6_7; suppressor of cytokine signaling 6/7
ENSMUSG00000109452	6	0.395306	1	0.0688978	5.73757	2.52044	0.0531557	0.0427034	up	no	Gm44530	TEC	chr7:83874362-83877920:+	gi|344238898|gb|EGV95001.1|	147	4e-08	E3 ubiquitin-protein ligase NEDD4 [Cricetulus griseus]	gi|68051863|gb|AC154141.7|	3559	0	Mus musculus chromosome 7, clone RP24-343G19, complete sequence	.	.	.	.	.	.	.	.	pfam13968	DUF4220	Domain of unknown function (DUF4220). This family is found in plants and is often associated with DUF294, pfam04578.	.	.	.	.	.
ENSMUSG00000110079	6	0.395306	1	0.0688978	5.73757	2.52044	0.0531557	0.0427034	up	no	Gm45292	TEC	chr8:91450306-91452512:+	.	.	.	.	gi|46849806|gb|AC105989.14|	2207	0	Mus musculus chromosome 8, clone RP24-95N3, complete sequence	.	.	.	.	.	.	.	.	pfam14897	EpsG	EpsG family. This family of proteins are related to the EpsG protein from B. subtilis. These proteins are likely glycosyl transferases belonging to the membrane protein GT-C clan.	.	.	.	.	.
ENSMUSG00000113423	6	0.395306	1	0.0688978	5.73757	2.52044	0.0531557	0.0427034	up	no	AC132954.2	processed_pseudogene	chr12:83875115-83875882:-	gi|524938566|ref|XP_005071697.1|	318	8e-94	PREDICTED: endothelin-converting enzyme 2 isoform X7 [Mesocricetus auratus]	gi|426214228|ref|NG_018262.2|	768	0	Mus musculus predicted gene 3791 (Gm3791) pseudogene on chromosome 12	Q80Z60	53.5	2e-57	Endothelin-converting enzyme 2	.	.	.	.	pfam08124	Lyase_8_N	Polysaccharide lyase family 8, N terminal alpha-helical domain. This family consists of a group of secreted bacterial lyase enzymes EC:4.2.2.1 capable of acting on hyaluronan and chondroitin in the extracellular matrix of host tissues, contributing to the invasive capacity of the pathogen.	GO:0007420|brain development;GO:0010002|cardioblast differentiation;GO:0007507|heart development;GO:0016486|peptide hormone processing;	GO:0030659|cytoplasmic vesicle membrane;GO:0000139|Golgi membrane;GO:0016021|integral component of membrane;GO:0005802|trans-Golgi network;	GO:0046872|metal ion binding;GO:0004222|metalloendopeptidase activity;GO:0008168|methyltransferase activity;	K01415	ECE; endothelin-converting enzyme [EC:3.4.24.71]
ENSMUSG00000114193	6	0.395306	1	0.0688978	5.73757	2.52044	0.0531557	0.0427034	up	no	AC122828.4	TEC	chr13:96605677-96609591:+	gi|440909262|gb|ELR59187.1|	549	4e-73	hypothetical protein M91_00785, partial [Bos mutus]	gi|27901945|gb|AC122828.3|	3915	0	Mus musculus BAC clone RP23-215B8 from 13, complete sequence	P11369	286	8e-103	LINE-1 retrotransposable element ORF2 protein	.	.	.	.	pfam12488	DUF3704	Protein of unknown function (DUF3704). This domain family is found in eukaryotes, and is approximately 30 amino acids in length.	GO:0006310|DNA recombination;	.	GO:0004519|endonuclease activity;GO:0046872|metal ion binding;GO:0003964|RNA-directed DNA polymerase activity;	.	.
ENSMUSG00000114951	6	0.395306	1	0.0688978	5.73757	2.52044	0.0531557	0.0427034	up	no	AC238811.4	processed_pseudogene	chr13:119962244-119963489:+	gi|71051085|gb|AAH98464.1|	1550	0	Protein phosphatase 4, regulatory subunit 2 [Mus musculus]	gi|290965538|gb|AC238811.3|	1246	0	Mus musculus BAC clone RP24-482L4 from chromosome 13, complete sequence	Q0VGB7	144	6e-37	Serine/threonine-protein phosphatase 4 regulatory subunit 2	.	.	.	.	pfam09184	PPP4R2	PPP4R2. PPP4R2 (protein phosphatase 4 core regulatory subunit R2) is the regulatory subunit of the histone H2A phosphatase complex. It has been shown to confer resistance to the anticancer drug cisplatin in yeast, and may confer resistance in higher eukaryotes.	GO:0002244|hematopoietic progenitor cell differentiation;GO:0006397|mRNA processing;GO:0010569|regulation of double-strand break repair via homologous recombination;GO:0008380|RNA splicing;	GO:0005737|cytoplasm;GO:0005815|microtubule organizing center;GO:0005654|nucleoplasm;GO:0005634|nucleus;GO:0030289|protein phosphatase 4 complex;	GO:0030674|protein binding, bridging;GO:0030362|protein phosphatase type 4 regulator activity;	K15425	PPP4R2; serine/threonine-protein phosphatase 4 regulatory subunit 2
ENSMUSG00000096459	238	15.6805	41	2.82481	5.55098	2.47274	2.00708e-33	1.39544e-32	up	yes	Ighv9-3	IG_V_gene	chr12:114140692-114141122:-	gi|31322176|gb|AAO21969.1|	502	6e-63	immunoglobulin heavy chain variable region precursor [Mus musculus]	gi|2906091|gb|AF045504.1|AF045504	351	0	Mus musculus 5G6 monoclonal antibody heavy chain variable region, (IgH) mRNA, partial cds	P01743	125	4e-36	Immunoglobulin heavy variable 1-46	.	.	.	.	pfam00047	ig	Immunoglobulin domain. Members of the immunoglobulin superfamily are found in hundreds of proteins of different functions. Examples include antibodies, the giant muscle kinase titin and receptor tyrosine kinases. Immunoglobulin-like domains may be involved in protein-protein and protein-ligand interactions. The Pfam alignments do not include the first and last strand of the immunoglobulin-like do…	GO:0006956|complement activation;GO:0006958|complement activation, classical pathway;GO:0038095|Fc-epsilon receptor signaling pathway;GO:0038096|Fc-gamma receptor signaling pathway involved in phagocytosis;GO:0006955|immune response;GO:0006898|receptor-mediated endocytosis;GO:0050776|regulation of immune response;	GO:0005576|extracellular region;GO:0005886|plasma membrane;	GO:0003823|antigen binding;GO:0004252|serine-type endopeptidase activity;	.	.
ENSMUSG00000004885	29	1.91064	5	0.344489	5.54631	2.47153	2.62127e-05	4.03367e-05	up	yes	Crabp2	protein_coding	chr3:87948666-87953376:+	gi|33469075|ref|NP_031785.1|	729	7e-94	cellular retinoic acid-binding protein 2 [Mus musculus]	gi|118131164|ref|NM_007759.2|	900	0	Mus musculus cellular retinoic acid binding protein II (Crabp2), mRNA	P22935	285	2e-95	Cellular retinoic acid-binding protein 2	.	.	.	.	pfam00061	Lipocalin	Lipocalin / cytosolic fatty-acid binding protein family. Lipocalins are transporters for small hydrophobic molecules, such as lipids, steroid hormones, bilins, and retinoids. The family also encompasses the enzyme prostaglandin D synthase (EC:5.3.99.2). Alignment subsumes both the lipocalin and fatty acid binding protein signatures from PROSITE. This is supported on structural and functional grou…	GO:0035115|embryonic forelimb morphogenesis;GO:0048672|positive regulation of collateral sprouting;GO:0048385|regulation of retinoic acid receptor signaling pathway;GO:0042573|retinoic acid metabolic process;	GO:0005737|cytoplasm;GO:0005783|endoplasmic reticulum;GO:0070062|extracellular exosome;GO:0005654|nucleoplasm;GO:0005634|nucleus;	GO:0030332|cyclin binding;GO:0016918|retinal binding;GO:0001972|retinoic acid binding;GO:0019841|retinol binding;GO:0005215|transporter activity;	K17289	CRABP2; cellular retinoic acid-binding protein 2
ENSMUSG00000059213	23	1.51534	4	0.275591	5.4985	2.45904	0.000189089	0.000259055	up	yes	Ddn	protein_coding	chr15:98803782-98807925:-	gi|169234955|ref|NP_001013763.1|	2932	0	dendrin [Mus musculus]	gi|169234954|ref|NM_001013741.1|	3740	0	Mus musculus dendrin (Ddn), mRNA	Q80TS7	1134	0	Dendrin	.	.	.	.	pfam15498	Dendrin	Nephrin and CD2AP-binding protein, Dendrin. Dendrin is a family of eukaryotic proteins found in the podocytes of the kidneys. Dendrin, originally identified in telencephalic dendrites, is a constituent of the slit diaphragm, SD, complex of podocytes, where it directly binds to nephrin and CD2AP. Kidney podocytes and their slit diaphragms (SDs) form the final barrier to urinary protein loss. SD pr…	GO:0045944|positive regulation of transcription from RNA polymerase II promoter;	GO:0042995|cell projection;GO:0005737|cytoplasm;GO:0030425|dendrite;GO:0032591|dendritic spine membrane;GO:0005789|endoplasmic reticulum membrane;GO:0005634|nucleus;GO:0043204|perikaryon;GO:0005886|plasma membrane;	GO:0000978|RNA polymerase II core promoter proximal region sequence-specific DNA binding;GO:0000982|transcription factor activity, RNA polymerase II core promoter proximal region sequence-specific binding;	.	.
ENSMUSG00000098931	23	1.51534	4	0.275591	5.4985	2.45904	0.000189089	0.000259055	up	yes	Mir8099-2	miRNA	chr12:93927338-93927464:+	.	.	.	.	gi|563320048|ref|NR_106201.1|	127	7e-59	Mus musculus microRNA 8099-2 (Mir8099-2), microRNA	.	.	.	.	.	.	.	.	pfam01970	TctA	Tripartite tricarboxylate transporter TctA family. This family, formerly known as DUF112, is a family of bacterial and archaeal tripartite tricarboxylate transporters of the extracytoplasmic solute binding receptor-dependent transporter group of families, distinct from the ABC and TRAP-T families. TctA is part of the tripartite TctABC system which, as characterized in S. typhimurium, is a seconda…	.	.	.	.	.
ENSMUSG00000004988	57	3.7554	10	0.688978	5.45069	2.44644	4.63978e-09	1.04751e-08	up	yes	Fxyd4	protein_coding	chr6:117933559-117937692:-	gi|755515763|ref|XP_011239414.1|	581	5e-70	PREDICTED: FXYD domain-containing ion transport regulator 4 isoform X2 [Mus musculus]	gi|26096112|dbj|AK054004.1|	1189	0	Mus musculus 2 days pregnant adult female oviduct cDNA, RIKEN full-length enriched library, clone:E230011N14 product:FXYD domain-containing ion transport regulator 4, full insert sequence	Q9D2W0	99.4	2e-25	FXYD domain-containing ion transport regulator 4	.	.	.	.	pfam02038	ATP1G1_PLM_MAT8	ATP1G1/PLM/MAT8 family.	GO:2000649|regulation of sodium ion transmembrane transporter activity;	GO:0005887|integral component of plasma membrane;	GO:0051117|ATPase binding;GO:0005267|potassium channel activity;GO:0017080|sodium channel regulator activity;	K13359	FXYD4, CHIF; FXYD domain containing ion transport regulator 4
ENSMUSG00000033368	74	4.87543	13	0.895671	5.44333	2.44449	2.49941e-11	6.72842e-11	up	yes	Trim69	protein_coding	chr2:122160700-122179027:+	gi|160333353|ref|NP_536771.2|	2588	0	E3 ubiquitin-protein ligase TRIM69 [Mus musculus]	gi|160333352|ref|NM_080510.2|	1758	0	Mus musculus tripartite motif-containing 69 (Trim69), mRNA	Q80X56	309	4e-96	E3 ubiquitin-protein ligase TRIM69	SPBC1734.06	52	3e-06	COG5432	pfam13765	PRY	SPRY-associated domain. SPRY and PRY domains occur on PYRIN proteins. Their function is not known.	GO:0006915|apoptotic process;	GO:0005737|cytoplasm;GO:0016607|nuclear speck;GO:0005634|nucleus;GO:0005886|plasma membrane;	GO:0016874|ligase activity;GO:0004842|ubiquitin-protein transferase activity;GO:0008270|zinc ion binding;	K12034	TRIM69; tripartite motif-containing protein 69 [EC:2.3.2.27]
ENSMUSG00000095583	68	4.48013	12	0.826773	5.41881	2.43798	1.6884e-10	4.28029e-10	up	yes	Ighv14-2	IG_V_gene	chr12:113994469-113994898:-	gi|295907|emb|CAA27252.1|	590	3e-76	immunoglobulin heavy chain [Mus musculus]	gi|51868|emb|X02568.1|	342	7e-178	Mouse mRNA for idiotypic anti-NP IgG(1) heavy chain V-D-J (hybridoma P.4.16.25; group V)	P01753	172	1e-54	Ig heavy chain V region 186-1	.	.	.	.	pfam07686	V-set	Immunoglobulin V-set domain. This domain is found in antibodies as well as neural protein P0 and CTL4 amongst others.	.	.	GO:0003823|antigen binding;	.	.
ENSMUSG00000042567	34	2.24006	6	0.413387	5.41881	2.43798	6.28699e-06	1.03704e-05	up	yes	Nek10	protein_coding	chr14:14803415-15012059:+	gi|304766813|ref|NP_001182158.1|	5387	0	serine/threonine-protein kinase Nek10 [Mus musculus]	gi|755547031|ref|XM_006518092.2|	9379	0	PREDICTED: Mus musculus NIMA (never in mitosis gene a)- related kinase 10 (Nek10), transcript variant X1, mRNA	Q3UGM2	2069	0	Serine/threonine-protein kinase Nek10	.	.	.	.	pfam00069	Pkinase	Protein kinase domain.	GO:0007059|chromosome segregation;GO:0007017|microtubule-based process;GO:0006468|protein phosphorylation;	GO:0005813|centrosome;GO:0005737|cytoplasm;GO:0005634|nucleus;	GO:0005524|ATP binding;GO:0046872|metal ion binding;GO:0004674|protein serine/threonine kinase activity;	K08857	NEK; NIMA (never in mitosis gene a)-related kinase [EC:2.7.11.1]
ENSMUSG00000063820	17	1.12003	3	0.206693	5.41881	2.43798	0.00140488	0.00167405	up	yes	Arl9	protein_coding	chr5:77004055-77010606:+	gi|755512612|ref|XP_006535113.2|	908	1e-122	PREDICTED: ADP-ribosylation factor-like protein 9 isoform X1 [Mus musculus]	gi|755512615|ref|XM_011249495.1|	534	0	PREDICTED: Mus musculus ADP-ribosylation factor-like 9 (Arl9), transcript variant X3, mRNA	Q6T311	199	5e-64	ADP-ribosylation factor-like protein 9	YBR164c	82.8	2e-19	COG1100	pfam00025	Arf	ADP-ribosylation factor family. Pfam combines a number of different Prosite families together	GO:0007264|small GTPase mediated signal transduction;	GO:0005622|intracellular;	GO:0005525|GTP binding;	K07957	ARL9; ADP-ribosylation factor-like protein 9
ENSMUSG00000103220	17	1.12003	3	0.206693	5.41881	2.43798	0.00140488	0.00167405	up	yes	Gm37728	TEC	chr6:31145128-31147419:-	.	.	.	.	gi|26096072|dbj|AK053950.1|	2292	0	Mus musculus 2 days pregnant adult female oviduct cDNA, RIKEN full-length enriched library, clone:E230006L21 product:unclassifiable, full insert sequence	.	.	.	.	.	.	.	.	pfam10739	DUF2550	Protein of unknown function (DUF2550). This family is conserved in Corynebacterineae. The function is not known though most members are annotated as either secreted, or membrane, proteins.	.	.	.	.	.
ENSMUSG00000076525	45	2.96479	8	0.551182	5.37897	2.42733	2.1851e-07	4.25915e-07	up	yes	Igkv1-99	IG_V_gene	chr6:68541644-68542422:+	gi|148666420|gb|EDK98836.1|	560	1e-71	mCG1036430, partial [Mus musculus]	gi|18255698|gb|BC021781.1|	370	0	Mus musculus cDNA clone MGC:28600 IMAGE:4216859, complete cds	P01631	171	4e-54	Ig kappa chain V-II region 26-10	.	.	.	.	pfam07686	V-set	Immunoglobulin V-set domain. This domain is found in antibodies as well as neural protein P0 and CTL4 amongst others.	.	.	GO:0003823|antigen binding;	.	.
ENSMUSG00000061769	55	3.62363	10	0.688978	5.25944	2.39491	1.30671e-08	2.84676e-08	up	yes	Klra6	protein_coding	chr6:130013033-130026954:-	gi|6680592|ref|NP_032490.1|	1437	0	killer cell lectin-like receptor 6 [Mus musculus]	gi|118130779|ref|NM_008464.2|	1116	0	Mus musculus killer cell lectin-like receptor, subfamily A, member 6 (Klra6), mRNA	Q60653	558	0	Killer cell lectin-like receptor 6	.	.	.	.	pfam08391	Ly49	Ly49-like protein, N-terminal region. The sequences making up this family are annotated as, or are similar to, Ly49 receptors. These are type II transmembrane receptors expressed by mouse natural killer (NK) cells. They are classified as being activating (e.g.Ly49D and H) or inhibitory (e.g. Ly49A and G), depending on their effect on NK cell function. They are members of the C-type lectin recepto…	GO:0007155|cell adhesion;	GO:0016021|integral component of membrane;GO:0005886|plasma membrane;	GO:0030246|carbohydrate binding;	.	.
ENSMUSG00000055430	11	0.724727	2	0.137796	5.25944	2.39491	0.0110066	0.0108394	up	yes	Nap1l5	protein_coding	chr6:58905233-58907076:-	gi|148666333|gb|EDK98749.1|	747	8e-91	mCG123507 [Mus musculus]	gi|148277107|ref|NM_021432.2|	1844	0	Mus musculus nucleosome assembly protein 1-like 5 (Nap1l5), mRNA	Q9JJF0	220	2e-66	Nucleosome assembly protein 1-like 5	.	.	.	.	pfam00956	NAP	Nucleosome assembly protein (NAP). NAP proteins are involved in moving histones into the nucleus, nucleosome assembly and chromatin fluidity. They affect the transcription of many genes.	GO:0006334|nucleosome assembly;	GO:0005634|nucleus;	.	K11283	NAP1L5; nucleosome assembly protein 1-like 5
ENSMUSG00000056822	11	0.724727	2	0.137796	5.25944	2.39491	0.0110066	0.0108394	up	yes	Olfr166	protein_coding	chr16:19483694-19489882:+	gi|22128825|ref|NP_667279.1|	1542	0	olfactory receptor 166 [Mus musculus]	gi|34556290|gb|AC115731.11|	3082	0	Mus musculus chromosome 16, clone RP23-184A15, complete sequence	Q8N349	496	2e-162	Olfactory receptor 2L13	.	.	.	.	pfam13853	7tm_4	Olfactory receptor. The members of this family are transmembrane olfactory receptors.	GO:0007186|G-protein coupled receptor signaling pathway;GO:0007608|sensory perception of smell;	GO:0016021|integral component of membrane;GO:0005886|plasma membrane;	GO:0004930|G-protein coupled receptor activity;GO:0004984|olfactory receptor activity;	K04257	OLFR; olfactory receptor
ENSMUSG00000060727	11	0.724727	2	0.137796	5.25944	2.39491	0.0110066	0.0108394	up	yes	Gm12571	processed_pseudogene	chr11:78149196-78149438:-	gi|700437585|ref|XP_009957909.1|	410	7e-50	PREDICTED: U6 snRNA-associated Sm-like protein LSm6 [Leptosomus discolor]	gi|354799667|gb|JN964168.1|	243	5e-123	Mus musculus targeted non-conditional, lacZ-tagged mutant allele BC017647:tm2e(KOMP)Wtsi; transgenic	P62313	160	8e-51	U6 snRNA-associated Sm-like protein LSm6	SPAC2F3.17c	108	7e-31	COG1958	pfam01423	LSM	LSM domain. The LSM domain contains Sm proteins as well as other related LSM (Like Sm) proteins. The U1, U2, U4/U6, and U5 small nuclear ribonucleoprotein particles (snRNPs) involved in pre-mRNA splicing contain seven Sm proteins (B/B', D1, D2, D3, E, F and G) in common, which assemble around the Sm site present in four of the major spliceosomal small nuclear RNAs. The U6 snRNP binds to the LSM (…	GO:0030490|maturation of SSU-rRNA;GO:0006402|mRNA catabolic process;GO:0000398|mRNA splicing, via spliceosome;GO:0008033|tRNA processing;	GO:0005737|cytoplasm;GO:0000932|cytoplasmic mRNA processing body;GO:0070062|extracellular exosome;GO:0005730|nucleolus;GO:0005732|small nucleolar ribonucleoprotein complex;GO:0005681|spliceosomal complex;GO:0046540|U4/U6 x U5 tri-snRNP complex;GO:0005688|U6 snRNP;	GO:0044822|poly(A) RNA binding;GO:0046982|protein heterodimerization activity;GO:0003723|RNA binding;	K12625	LSM6; U6 snRNA-associated Sm-like protein LSm6
ENSMUSG00000070577	11	0.724727	2	0.137796	5.25944	2.39491	0.0110066	0.0108394	up	yes	Gm572	protein_coding	chr4:148643317-148671572:+	gi|148227852|ref|NP_001078974.1|	2075	0	uncharacterized protein C1orf127 homolog precursor [Mus musculus]	gi|148227851|ref|NM_001085505.1|	1385	0	Mus musculus predicted gene 572 (Gm572), mRNA	Q8N9H9	260	2e-77	Uncharacterized protein C1orf127	.	.	.	.	pfam15094	DUF4556	Domain of unknown function (DUF4556). This family of proteins is functionally uncharacterized. This family of proteins is found in vertebrates. This family includes human protein C1orf127.	GO:0001957|intramembranous ossification;GO:0007275|multicellular organismal development;GO:0006355|regulation of transcription, DNA-templated;GO:0006351|transcription, DNA-templated;	.	.	.	.
ENSMUSG00000102184	11	0.724727	2	0.137796	5.25944	2.39491	0.0110066	0.0108394	up	yes	Gm37192	TEC	chr9:32971037-32972384:+	.	.	.	.	gi|67906349|gb|AC159812.2|	1348	0	Mus musculus BAC clone RP24-86O15 from chromosome 9, complete sequence	.	.	.	.	.	.	.	.	pfam03094	Mlo	Mlo family. A family of plant integral membrane proteins, first discovered in barley. Mutants lacking wild-type Mlo proteins show broad spectrum resistance to the powdery mildew fungus, and dysregulated cell death control, with spontaneous cell death in response to developmental or abiotic stimuli. Thus wild-type Mlo proteins are thought to be inhibitors of cell death whose deficiency lowers the …	.	.	.	.	.
ENSMUSG00000106149	11	0.724727	2	0.137796	5.25944	2.39491	0.0110066	0.0108394	up	yes	Gm43430	TEC	chr3:135650670-135654566:-	.	.	.	.	gi|354798680|gb|JN963181.1|	3897	0	Mus musculus targeted non-conditional, lacZ-tagged mutant allele Nfkb1:tm1e(KOMP)Wtsi; transgenic	.	.	.	.	.	.	.	.	pfam08733	PalH	PalH/RIM21. PalH (also known as RIM21) is a transmembrane protein required for proteolytic cleavage of Rim101/PacC transcription factors which are activated by C terminal proteolytic processing. Rim101/PacC family proteins play a key role in pH-dependent responses and PalH has been implicated as a pH sensor.	.	.	.	.	.
ENSMUSG00000113514	11	0.724727	2	0.137796	5.25944	2.39491	0.0110066	0.0108394	up	yes	AC154231.3	processed_pseudogene	chr13:93420604-93421316:-	gi|26986609|ref|NP_758497.1|	710	4e-88	PC-esterase domain-containing protein 1B [Mus musculus]	gi|295390840|ref|NG_019432.1|	713	0	Mus musculus predicted gene, 18960 (Gm18960) pseudogene on chromosome 13	Q8BGX1	278	1e-89	PC-esterase domain-containing protein 1B	.	.	.	.	pfam15361	RIC3	Resistance to inhibitors of cholinesterase homologue 3. RIC3 is a protein associated with nicotinic acetylcholine receptors (nAChRs), neurotransmitter-gated ion channels expressed at the neuromuscular junction and within the central and peripheral nervous systems. It can enhance functional expression of multiple nAChR subtypes. RIC3 promotes functional expression of homomeric alpha-7 and alpha-8 …	.	GO:0005763|mitochondrial small ribosomal subunit;GO:0005739|mitochondrion;GO:0005654|nucleoplasm;	GO:0044822|poly(A) RNA binding;	.	.
ENSMUSG00000112234	38	2.5036	7	0.482284	5.19113	2.37605	2.55472e-06	4.43001e-06	up	yes	AC153938.1	lincRNA	chr10:96309345-96320725:+	.	.	.	.	gi|67906206|gb|AC153938.4|	1249	0	Mus musculus 10 BAC RP24-447J10 (Roswell Park Cancer Institute (C57BL/6J Male) Mouse BAC Library) complete sequence	.	.	.	.	.	.	.	.	pfam14885	GHL15	Hypothetical glycosyl hydrolase family 15. GHL15 is a family of hypothetical glycoside hydrolases.	.	.	.	.	.
ENSMUSG00000063903	65	4.28248	12	0.826773	5.17975	2.37288	7.895e-10	1.89535e-09	up	yes	Klk1	protein_coding	chr7:44225360-44229618:+	gi|148690756|gb|EDL22703.1|	1474	0	mCG146228, partial [Mus musculus]	gi|998614213|ref|NM_010639.8|	954	0	Mus musculus kallikrein 1 (Klk1), transcript variant 1, mRNA	P15947	397	1e-138	Kallikrein-1	mlr3307	105	4e-25	COG5640	pfam00089	Trypsin	Trypsin.	.	GO:0070062|extracellular exosome;GO:0005615|extracellular space;GO:0005634|nucleus;GO:0043234|protein complex;	GO:0004175|endopeptidase activity;GO:0016811|hydrolase activity, acting on carbon-nitrogen (but not peptide) bonds, in linear amides;GO:0004252|serine-type endopeptidase activity;	K01325	KLK1_2; tissue kallikrein [EC:3.4.21.35]
ENSMUSG00000071112	27	1.77887	5	0.344489	5.16381	2.36844	7.57698e-05	0.000109551	up	yes	Spx	protein_coding	chr6:142413441-142419730:+	gi|393715075|ref|NP_001229274.1|	407	2e-48	spexin precursor [Mus musculus]	gi|26091012|dbj|AK045625.1|	1588	0	Mus musculus adult male corpora quadrigemina cDNA, RIKEN full-length enriched library, clone:B230216G23 product:unclassifiable, full insert sequence	D3Z752	157	3e-44	Spexin	.	.	.	.	pfam15171	Spexin	Neuropeptide secretory protein family, NPQ, spexin. Spexin, alternatively named NPQ, is a peptide hormone and is derived from a pro-hormone. This family of proteins has a role in inducing stomach wall contraction and is expressed in the submucosal layer of the mouse oesophagus and stomach. Spexin, like most peptide hormones, is a ligand for G-protein coupled receptors. Spexin is also thought to h…	GO:0044539|long-chain fatty acid import;GO:0032099|negative regulation of appetite;GO:0010459|negative regulation of heart rate;GO:0035814|negative regulation of renal sodium excretion;GO:0003084|positive regulation of systemic arterial blood pressure;GO:0045944|positive regulation of transcription from RNA polymerase II promoter;GO:0051930|regulation of sensory perception of pain;	GO:0005615|extracellular space;GO:0030133|transport vesicle;	GO:0005184|neuropeptide hormone activity;GO:0031765|type 2 galanin receptor binding;GO:0031766|type 3 galanin receptor binding;	.	.
ENSMUSG00000095280	27	1.77887	5	0.344489	5.16381	2.36844	7.57698e-05	0.000109551	up	yes	Gm21738	protein_coding	chr14:19415857-19418930:-	gi|74220936|dbj|BAE33644.1|	467	1e-54	unnamed protein product [Mus musculus]	gi|78190153|gb|AC131780.5|	530	0	Mus musculus BAC clone RP24-340I7 from chromosome 9, complete sequence	.	.	.	.	.	.	.	.	pfam10318	7TM_GPCR_Srh	Serpentine type 7TM GPCR chemoreceptor Srh. Chemoreception is mediated in Caenorhabditis elegans by members of the seven-transmembrane G-protein-coupled receptor class (7TM GPCRs) of proteins which are of the serpentine type. Srh is part of the Str superfamily of chemoreceptors. Chemoperception is one of the central senses of soil nematodes like C. elegans which are otherwise 'blind' and 'deaf'.	.	.	.	.	.
ENSMUSG00000112616	43	2.83302	8	0.551182	5.1399	2.36174	6.16982e-07	1.14763e-06	up	yes	AC160028.4	TEC	chr10:118832588-118835106:-	.	.	.	.	gi|78189999|gb|AC154039.17|	2519	0	Mus musculus 10 BAC RP23-282M20 (Roswell Park Cancer Institute (C57BL/6J Female) Mouse BAC Library) complete sequence	.	.	.	.	.	.	.	.	pfam03739	YjgP_YjgQ	Predicted permease YjgP/YjgQ family. Members of this family are predicted integral membrane proteins of unknown function. They are about 350 amino acids long and contain about 6 transmembrane regions. They are predicted to be permeases although there is no verification of this.	.	.	.	.	.
ENSMUSG00000042828	16	1.05415	3	0.206693	5.10006	2.35051	0.00242328	0.00277631	up	yes	Trim72	protein_coding	chr7:128003949-128011033:+	gi|121247302|ref|NP_001073401.1|	2428	0	tripartite motif-containing protein 72 [Mus musculus]	gi|755522883|ref|XM_006508002.2|	2134	0	PREDICTED: Mus musculus tripartite motif-containing 72 (Trim72), transcript variant X1, mRNA	Q1XH17	938	0	Tripartite motif-containing protein 72	.	.	.	.	pfam15227	zf-C3HC4_4	zinc finger of C3HC4-type, RING. This is a family of primate-specific Ret finger protein-like (RFPL) zinc-fingers of the C3HC4 type. Ret finger protein-like proteins are primate-specific target genes of Pax6, a key transcription factor for pancreas, eye and neocortex development. This domain is likely to be DNA-binding. This zinc-finger domain together with the RDM domain, pfam11002, forms a larg…	GO:0006887|exocytosis;GO:0006900|membrane budding;GO:0006936|muscle contraction;GO:0007517|muscle organ development;GO:0003012|muscle system process;GO:0046627|negative regulation of insulin receptor signaling pathway;GO:0043569|negative regulation of insulin-like growth factor receptor signaling pathway;GO:0010832|negative regulation of myotube differentiation;GO:0001778|plasma membrane repair;G…	GO:0030659|cytoplasmic vesicle membrane;GO:0042383|sarcolemma;	GO:0001786|phosphatidylserine binding;GO:0031624|ubiquitin conjugating enzyme binding;GO:0061630|ubiquitin protein ligase activity;GO:0008270|zinc ion binding;	K12036	TRIM72; tripartite motif-containing protein 72
ENSMUSG00000114794	281	18.5135	53	3.65158	5.06999	2.34198	7.4188e-37	5.64224e-36	up	yes	AC158388.3	lincRNA	chr14:15697956-15911315:-	gi|432099498|gb|ELK28646.1|	239	5e-21	Rho GTPase-activating protein 1 [Myotis davidii]	gi|77020656|gb|AC154354.2|	326	1e-168	Mus musculus BAC clone RP23-203C5 from chromosome 14, complete sequence	Q5FWK3	77.4	6e-16	Rho GTPase-activating protein 1	.	.	.	.	pfam06717	DUF1202	Protein of unknown function (DUF1202). This family consists of several hypothetical bacterial proteins of around 335 residues in length. Members of this family are found exclusively in Escherichia coli and Salmonella species and are often referred to as YggM proteins. The function of this family is unknown.	GO:0043087|regulation of GTPase activity;GO:0007264|small GTPase mediated signal transduction;	GO:0031252|cell leading edge;GO:0005913|cell-cell adherens junction;GO:0005737|cytoplasm;GO:0070062|extracellular exosome;GO:0005886|plasma membrane;GO:0001726|ruffle;	GO:0098641|cadherin binding involved in cell-cell adhesion;GO:0005096|GTPase activator activity;	K18470	ARHGAP1, CDC42GAP; Rho GTPase-activating protein 1
ENSMUSG00000076594	328	21.61	62	4.27166	5.05893	2.33883	1.1506e-42	9.96033e-42	up	yes	Igkv6-13	IG_V_gene	chr6:70457501-70458036:-	gi|554093|gb|AAA38781.1|	634	1e-82	kappa-tnp V-J [Mus musculus]	gi|111815141|ref|NG_005612.1|	300	2e-154	Mus musculus immunoglobulin kappa chain complex (Igk) on chromosome 6	P01633	199	2e-64	Ig kappa chain V19-17	.	.	.	.	pfam07686	V-set	Immunoglobulin V-set domain. This domain is found in antibodies as well as neural protein P0 and CTL4 amongst others.	.	GO:0005576|extracellular region;	GO:0003823|antigen binding;	.	.
ENSMUSG00000046108	58	3.82129	11	0.757875	5.0421	2.33403	8.91867e-09	1.97319e-08	up	yes	Il17c	protein_coding	chr8:122422020-122423639:+	gi|164420675|ref|NP_665833.3|	928	2e-124	interleukin-17C precursor [Mus musculus]	gi|148877890|gb|BC145853.1|	719	0	Mus musculus interleukin 17C, mRNA (cDNA clone MGC:175740 IMAGE:40131156), complete cds	Q8K4C5	362	8e-126	Interleukin-17C	.	.	.	.	pfam06083	IL17	Interleukin-17. IL-17 is a potent proinflammatory cytokine produced by activated memory T cells. The IL-17 family is thought to represent a distinct signaling system that appears to have been highly conserved across vertebrate evolution.	GO:0007166|cell surface receptor signaling pathway;GO:0006954|inflammatory response;GO:0030223|neutrophil differentiation;GO:1900017|positive regulation of cytokine production involved in inflammatory response;	GO:0005615|extracellular space;	GO:0005125|cytokine activity;GO:0005126|cytokine receptor binding;	K05491	IL17C, CX2; interleukin 17C
ENSMUSG00000111933	42	2.76714	8	0.551182	5.02037	2.32779	1.03253e-06	1.87546e-06	up	yes	AC108401.1	lincRNA	chr12:80018415-80081434:-	gi|148670706|gb|EDL02653.1|	310	1e-32	mCG147039 [Mus musculus]	gi|26080966|dbj|AK028654.1|	3871	0	Mus musculus 10 days neonate skin cDNA, RIKEN full-length enriched library, clone:4732427F18 product:unclassifiable, full insert sequence	.	.	.	.	.	.	.	.	pfam03573	OprD	outer membrane porin, OprD family. This family includes outer membrane proteins related to OprD. OprD has been described as a serine type peptidase. However the proposed catalytic residues are not conserved suggesting that many of these proteins are not peptidases.	.	.	.	.	.
ENSMUSG00000086075	21	1.38357	4	0.275591	5.02037	2.32779	0.000551411	0.000702472	up	yes	Gm15728	lincRNA	chr5:117389139-117393498:+	gi|68061643|ref|XP_672821.1|	212	4e-16	hypothetical protein [Plasmodium berghei strain ANKA] [Plasmodium berghei ANKA]	gi|74186526|dbj|AK158973.1|	3470	0	Mus musculus visual cortex cDNA, RIKEN full-length enriched library, clone:K530022E24 product:unclassifiable, full insert sequence	.	.	.	.	.	.	.	.	pfam08393	DHC_N2	Dynein heavy chain, N-terminal region 2. Dyneins are described as motor proteins of eukaryotic cells, as they can convert energy derived from the hydrolysis of ATP to force and movement along cytoskeletal polymers, such as microtubules. This region is found C-terminal to the dynein heavy chain N-terminal region 1 (pfam08385) in many members of this family. No functions seem to have been attribute…	.	.	.	.	.
ENSMUSG00000094087	21	1.38357	4	0.275591	5.02037	2.32779	0.000551411	0.000702472	up	yes	Ighv1-61	IG_V_gene	chr12:115359140-115359572:-	gi|123783|sp|P01749.1|HVM05_MOUSE	623	3e-81	RecName: Full=Ig heavy chain V region 3; Flags: Precursor	gi|50365770|gb|AY648598.1|	311	1e-160	Mus musculus clone BMH10 immunoglobulin heavy chain variable region mRNA, partial cds	P01749	244	9e-83	Ig heavy chain V region 3	.	.	.	.	pfam07686	V-set	Immunoglobulin V-set domain. This domain is found in antibodies as well as neural protein P0 and CTL4 amongst others.	GO:0050853|B cell receptor signaling pathway;GO:0006958|complement activation, classical pathway;GO:0042742|defense response to bacterium;GO:0045087|innate immune response;GO:0006911|phagocytosis, engulfment;GO:0006910|phagocytosis, recognition;GO:0050871|positive regulation of B cell activation;	GO:0072562|blood microparticle;GO:0009897|external side of plasma membrane;GO:0042571|immunoglobulin complex, circulating;	GO:0003823|antigen binding;GO:0034987|immunoglobulin receptor binding;	.	.
ENSMUSG00000076575	89	5.8637	17	1.17126	5.00631	2.32375	1.21039e-12	3.54126e-12	up	yes	Igkv7-33	IG_V_gene	chr6:70058632-70059199:-	gi|148666474|gb|EDK98890.1|	642	5e-84	mCG1050270, partial [Mus musculus]	gi|111815141|ref|NG_005612.1|	317	6e-164	Mus musculus immunoglobulin kappa chain complex (Igk) on chromosome 6	P01632	211	1e-69	Ig kappa chain V-I region S107A	.	.	.	.	pfam07686	V-set	Immunoglobulin V-set domain. This domain is found in antibodies as well as neural protein P0 and CTL4 amongst others.	GO:0006955|immune response;GO:0002377|immunoglobulin production;	GO:0005615|extracellular space;	GO:0003823|antigen binding;	.	.
ENSMUSG00000074252	26	1.71299	5	0.344489	4.97256	2.31399	0.000128083	0.000179458	up	yes	Gm10654	TEC	chr8:70931405-70933037:+	gi|74148706|dbj|BAE24293.1|	856	2e-109	unnamed protein product [Mus musculus]	gi|755526166|ref|XR_105223.3|	1633	0	PREDICTED: Mus musculus predicted gene 10654 (Gm10654), misc_RNA	Q9CS00	159	3e-40	Cactin	.	.	.	.	pfam09732	CactinC_cactus	Cactus-binding C-terminus of cactin protein. CactinC_cactus is the C-terminal 200 residues of the cactin protein which are necessary for the association of cactin with IkappaB-cactus as one of the intracellular members of the Rel complex. The Rel (NF-kappaB) pathway is conserved in invertebrates and vertebrates. In mammals, it controls the activities of the immune and inflammatory response genes …	GO:0071347|cellular response to interleukin-1;GO:0071222|cellular response to lipopolysaccharide;GO:0071356|cellular response to tumor necrosis factor;GO:0045087|innate immune response;GO:0006397|mRNA processing;GO:0007275|multicellular organismal development;GO:0032688|negative regulation of interferon-beta production;GO:0032717|negative regulation of interleukin-8 production;GO:0031665|negative…	GO:0071013|catalytic step 2 spliceosome;GO:0005737|cytoplasm;GO:0070062|extracellular exosome;GO:0005654|nucleoplasm;GO:0005634|nucleus;	GO:0044822|poly(A) RNA binding;	.	.
ENSMUSG00000095700	26	1.71299	5	0.344489	4.97256	2.31399	0.000128083	0.000179458	up	yes	Ighv10-3	IG_V_gene	chr12:114523441-114523905:-	gi|2906050|gb|AAC04511.1|	642	8e-84	anti-poly(dC) monoclonal antibody heavy chain [Mus musculus]	gi|194548|gb|M60021.1|MUSIGHAAAB	371	0	Mouse Ig heavy chain mRNA V-D-J region, 5' end	P01764	180	2e-57	Immunoglobulin heavy variable 3-23	.	.	.	.	pfam07686	V-set	Immunoglobulin V-set domain. This domain is found in antibodies as well as neural protein P0 and CTL4 amongst others.	GO:0050853|B cell receptor signaling pathway;GO:0006956|complement activation;GO:0006958|complement activation, classical pathway;GO:0042742|defense response to bacterium;GO:0038095|Fc-epsilon receptor signaling pathway;GO:0038096|Fc-gamma receptor signaling pathway involved in phagocytosis;GO:0006955|immune response;GO:0045087|innate immune response;GO:0006911|phagocytosis, engulfment;GO:0006910…	GO:0072562|blood microparticle;GO:0009897|external side of plasma membrane;GO:0070062|extracellular exosome;GO:0005576|extracellular region;GO:0005615|extracellular space;GO:0042571|immunoglobulin complex, circulating;GO:0005886|plasma membrane;	GO:0003823|antigen binding;GO:0034987|immunoglobulin receptor binding;GO:0004252|serine-type endopeptidase activity;	.	.
ENSMUSG00000020658	31	2.04241	6	0.413387	4.94068	2.30471	3.01744e-05	4.59446e-05	up	yes	Efr3b	protein_coding	chr12:3962554-4038915:-	gi|126723102|ref|NP_001075952.1|	4113	0	protein EFR3 homolog B [Mus musculus]	gi|126723101|ref|NM_001082483.1|	6547	0	Mus musculus EFR3 homolog B (Efr3b), mRNA	Q6ZQ18	219	3e-64	Protein EFR3 homolog B	.	.	.	.	pfam05327	RRN3	RNA polymerase I specific transcription initiation factor RRN3. This family consists of several eukaryotic proteins which are homologous to the yeast RRN3 protein. RRN3 is one of the RRN genes specifically required for the transcription of rDNA by RNA polymerase I (Pol I) in Saccharomyces cerevisiae.	GO:0090002|establishment of protein localization to plasma membrane;GO:0046854|phosphatidylinositol phosphorylation;	GO:0005829|cytosol;GO:0005886|plasma membrane;	.	.	.
ENSMUSG00000027857	31	2.04241	6	0.413387	4.94068	2.30471	3.01744e-05	4.59446e-05	up	yes	Tshb	protein_coding	chr3:102775465-102782718:-	gi|568922418|ref|XP_006501363.1|	741	1e-97	PREDICTED: thyrotropin subunit beta isoform X3 [Mus musculus]	gi|49458037|gb|AC134871.3|	4396	0	Mus musculus BAC clone RP23-183L19 from chromosome 3, complete sequence	P12656	85.1	5e-17	Thyrotropin subunit beta	.	.	.	.	pfam00007	Cys_knot	Cystine-knot domain. The family comprises glycoprotein hormones and the C-terminal domain of various extracellular proteins. It is believed to be involved in disulfide-linked dimerization.	.	GO:0005737|cytoplasm;GO:0005576|extracellular region;	.	.	.
ENSMUSG00000104388	41	2.70125	8	0.551182	4.90084	2.29303	1.72296e-06	3.05734e-06	up	yes	Gm37033	TEC	chr1:180357649-180364998:+	gi|149018768|gb|EDL77409.1|	180	6e-12	rCG25260 [Rattus norvegicus]	gi|22138613|gb|AC121838.2|	7350	0	Mus musculus BAC clone RP24-74O18 from 1, complete sequence	.	.	.	.	.	.	.	.	pfam14997	CECR6_TMEM121	CECR6/TMEM121 family. This family includes Cat eye syndrome critical region protein 6, a protein which has been identified in a screen for candidate genes for the developmental disorder Cat Eye Syndrome (CES). It also includes the TMEM121 transmembrane proteins. The function of this family is unknown.	.	.	.	.	.
ENSMUSG00000095519	45	2.96479	9	0.62008	4.78131	2.2574	6.90297e-07	1.27701e-06	up	yes	Ighv1-66	IG_V_gene	chr12:115593110-115593591:-	gi|148671120|gb|EDL03067.1|	564	2e-71	mCG128231 [Mus musculus]	gi|92447466|gb|BC092295.1|	374	0	Mus musculus cDNA clone IMAGE:5065801, **** WARNING: chimeric clone ****	P06327	201	3e-65	Ig heavy chain V region VH558 A1/A4	.	.	.	.	pfam07686	V-set	Immunoglobulin V-set domain. This domain is found in antibodies as well as neural protein P0 and CTL4 amongst others.	GO:0050853|B cell receptor signaling pathway;GO:0006958|complement activation, classical pathway;GO:0042742|defense response to bacterium;GO:0045087|innate immune response;GO:0006911|phagocytosis, engulfment;GO:0006910|phagocytosis, recognition;GO:0050871|positive regulation of B cell activation;	GO:0072562|blood microparticle;GO:0009897|external side of plasma membrane;GO:0042571|immunoglobulin complex, circulating;	GO:0003823|antigen binding;GO:0034987|immunoglobulin receptor binding;	.	.
ENSMUSG00000106636	35	2.30595	7	0.482284	4.78131	2.2574	1.19828e-05	1.91572e-05	up	yes	Gm43813	processed_transcript	chr5:123406487-123411864:+	gi|148687691|gb|EDL19638.1|	401	1e-42	mCG147690 [Mus musculus]	gi|77627944|gb|AC157931.11|	5378	0	Mus musculus chromosome 5, clone RP24-159I10, complete sequence	.	.	.	.	.	.	.	.	pfam09224	DUF1961	Domain of unknown function (DUF1961). Members of this family are found in a set of hypothetical bacterial proteins. Their exact function has not, as yet, been determined.	.	.	.	.	.
ENSMUSG00000114869	30	1.97653	6	0.413387	4.78131	2.2574	5.05329e-05	7.48774e-05	up	yes	AC159196.3	lincRNA	chr13:112424222-112426340:-	gi|148686466|gb|EDL18413.1|	271	1e-25	mCG147610 [Mus musculus]	gi|26088955|dbj|AK042309.1|	1838	0	Mus musculus 3 days neonate thymus cDNA, RIKEN full-length enriched library, clone:A630081B11 product:unclassifiable, full insert sequence	.	.	.	.	.	.	.	.	pfam03659	Glyco_hydro_71	Glycosyl hydrolase family 71. Family of alpha-1,3-glucanases.	.	.	.	.	.
ENSMUSG00000104819	25	1.64711	5	0.344489	4.78131	2.2574	0.000215599	0.000292633	up	yes	4930515G16Rik	processed_pseudogene	chr6:67565191-67566446:-	gi|674066053|ref|XP_008839957.1|	507	1e-115	PREDICTED: bifunctional lysine-specific demethylase and histidyl-hydroxylase MINA [Nannospalax galili]	gi|111815141|ref|NG_005612.1|	1256	0	Mus musculus immunoglobulin kappa chain complex (Igk) on chromosome 6	Q8IUF8	140	4e-112	Bifunctional lysine-specific demethylase and histidyl-hydroxylase MINA	.	.	.	.	pfam08007	Cupin_4	Cupin superfamily protein. This family contains many hypothetical proteins that belong to the cupin superfamily.	GO:0045892|negative regulation of transcription, DNA-templated;GO:0018193|peptidyl-amino acid modification;GO:0043687|post-translational protein modification;GO:0042254|ribosome biogenesis;GO:0006351|transcription, DNA-templated;	GO:0005737|cytoplasm;GO:0005829|cytosol;GO:0005730|nucleolus;GO:0005634|nucleus;GO:0005667|transcription factor complex;	GO:0005506|iron ion binding;GO:0016706|oxidoreductase activity, acting on paired donors, with incorporation or reduction of molecular oxygen, 2-oxoglutarate as one donor, and incorporation of one atom each of oxygen into both donors;GO:0001191|transcriptional repressor activity, RNA polymerase II transcription factor binding;	.	.
ENSMUSG00000087429	20	1.31769	4	0.275591	4.78131	2.2574	0.000935024	0.00115115	up	yes	Gm16235	antisense_RNA	chr10:88444236-88449887:-	.	.	.	.	gi|644989878|tpe|HG980813.1|	342	7e-178	TPA: Mus musculus long non-coding RNA OTTMUST00000079210.1 (RP23-21G7.4 gene), antisense	.	.	.	.	.	.	.	.	pfam03666	NPR3	Nitrogen Permease regulator of amino acid transport activity 3. This family, also known in yeasts as Rmd11, complexes with NPR2, pfam06218. This complex heterodimer is responsible for inactivating TORC1. an evolutionarily conserved protein complex that controls cell size via nutritional input signals, specifically, in response to amino acid starvation.	.	.	.	.	.
ENSMUSG00000078452	15	0.988264	3	0.206693	4.78131	2.2574	0.00415684	0.00453695	up	yes	Raet1d	protein_coding	chr10:22360552-22374139:+	gi|9910522|ref|NP_064414.1|	1149	3e-153	retinoic acid early-inducible protein 1-delta precursor [Mus musculus]	gi|6679616|ref|NM_009016.1|	1323	0	Mus musculus retinoic acid early transcript 1, alpha (Raet1a), mRNA	Q9JI58	447	2e-155	Retinoic acid early-inducible protein 1-delta	.	.	.	.	pfam14586	MHC_I_2	Class I Histocompatibility antigen, NKG2D ligand, domains 1 and 2. Members of this family are known as retinoic-acid-inducible proteins. They are ligands for the activating immunoreceptor NKG2D, which is widely expressed on natural killer cells, T cells, and macrophages.	GO:0019882|antigen processing and presentation;GO:0042267|natural killer cell mediated cytotoxicity;GO:0001913|T cell mediated cytotoxicity;	GO:0046658|anchored component of plasma membrane;GO:0009897|external side of plasma membrane;	GO:0003823|antigen binding;GO:0046703|natural killer cell lectin-like receptor binding;	K07987	RAET1; retinoic acid early transcript 1
ENSMUSG00000105936	15	0.988264	3	0.206693	4.78131	2.2574	0.00415684	0.00453695	up	yes	Gm43544	TEC	chr1:139070213-139072684:+	.	.	.	.	gi|51870865|gb|AC138741.7|	2472	0	Mus musculus chromosome 1, clone RP24-260D21, complete sequence	.	.	.	.	.	.	.	.	pfam06836	DUF1240	Protein of unknown function (DUF1240). This family consists of a number of hypothetical putative membrane proteins which seem to be specific to Yersinia pestis. The function of this family is unknown.	.	.	.	.	.
ENSMUSG00000032443	10	0.658843	2	0.137796	4.78131	2.2574	0.0192793	0.0177844	up	yes	Zcwpw2	transcribed_unprocessed_pseudogene	chr9:117876000-118040259:-	gi|755531760|ref|XP_006512068.2|	1209	2e-158	PREDICTED: RNA-binding motif, single-stranded-interacting protein 3 isoform X2 [Mus musculus]	gi|12853518|dbj|AK015254.1|	1500	0	Mus musculus adult male testis cDNA, RIKEN full-length enriched library, clone:4930430K04 product:hypothetical protein, full insert sequence	Q08EN7	261	3e-88	Zinc finger CW-type PWWP domain protein 2 homolog	.	.	.	.	pfam07496	zf-CW	CW-type Zinc Finger. This domain appears to be a zinc finger. The alignment shows four conserved cysteine residues and a conserved tryptophan. It was first identified by, and is predicted to be a "highly specialized mononuclear four-cysteine zinc finger...that plays a role in DNA binding and/or promoting protein-protein interactions in complicated eukaryotic processes including...chromatin methyl…	.	.	GO:0008270|zinc ion binding;	.	.
ENSMUSG00000051251	10	0.658843	2	0.137796	4.78131	2.2574	0.0192793	0.0177844	up	yes	Nhlh1	protein_coding	chr1:172052292-172057573:-	gi|6754852|ref|NP_035046.1|	341	1e-33	helix-loop-helix protein 1 [Mus musculus]	gi|162287038|ref|NM_010916.2|	2464	0	Mus musculus nescient helix loop helix 1 (Nhlh1), mRNA	Q02576	135	3e-35	Helix-loop-helix protein 1	.	.	.	.	pfam00010	HLH	Helix-loop-helix DNA-binding domain.	GO:0030154|cell differentiation;GO:0007275|multicellular organismal development;GO:0045944|positive regulation of transcription from RNA polymerase II promoter;	GO:0005634|nucleus;	GO:0000977|RNA polymerase II regulatory region sequence-specific DNA binding;GO:0000981|RNA polymerase II transcription factor activity, sequence-specific DNA binding;GO:0001228|transcriptional activator activity, RNA polymerase II transcription regulatory region sequence-specific binding;	K09075	NHLH, HEN, NSCL; nescient helix-loop-helix protein
ENSMUSG00000055271	10	0.658843	2	0.137796	4.78131	2.2574	0.0192793	0.0177844	up	yes	9330161L09Rik	protein_coding	chr12:103406822-103407820:-	gi|12860950|dbj|BAB32087.1|	704	7e-90	unnamed protein product [Mus musculus]	gi|354789248|gb|JN953749.1|	999	0	Mus musculus targeted non-conditional, lacZ-tagged mutant allele Otub2:tm1e(EUCOMM)Wtsi; transgenic	.	.	.	.	.	.	.	.	pfam04217	DUF412	Protein of unknown function, DUF412. This family consists of bacterial uncharacterized proteins.	.	.	.	.	.
ENSMUSG00000082315	10	0.658843	2	0.137796	4.78131	2.2574	0.0192793	0.0177844	up	yes	Gm16523	transcribed_processed_pseudogene	chr2:39157486-39162235:-	gi|67846004|ref|NP_001020036.1|	320	2e-33	39S ribosomal protein L40, mitochondrial precursor [Rattus norvegicus]	gi|294979221|ref|NR_033526.1|	4750	0	Mus musculus predicted gene, 16523 (Gm16523), non-coding RNA	P83565	67.8	6e-11	39S ribosomal protein L40, mitochondrial	.	.	.	.	pfam09812	MRP-L28	Mitochondrial ribosomal protein L28. Members of this family are components of the mitochondrial large ribosomal subunit. Mature mitochondrial ribosomes consist of a small (37S) and a large (54S) subunit. The 37S subunit contains at least 33 different proteins and 1 molecule of RNA (15S). The 54S subunit contains at least 45 different proteins and 1 molecule of RNA (21S).	.	GO:0005761|mitochondrial ribosome;GO:0005730|nucleolus;	GO:0044822|poly(A) RNA binding;	K17421	MRPL40; large subunit ribosomal protein L40
ENSMUSG00000102652	10	0.658843	2	0.137796	4.78131	2.2574	0.0192793	0.0177844	up	yes	Gm37078	TEC	chr3:65969914-65971922:+	gi|148668290|gb|EDL00620.1|	256	3e-23	mCG1042693, partial [Mus musculus]	gi|77627937|gb|AC165307.6|	2009	0	Mus musculus chromosome 3, clone RP24-372I24, complete sequence	.	.	.	.	.	.	.	.	pfam13900	GVQW	Putative binding domain. This short domain is often found nested inside other longer domains. The function is not known, but the domain carries a highly conserved GVQW motif. The members are rich in proline and cysteine. This may be a binding domain.	.	.	.	.	.
ENSMUSG00000104488	10	0.658843	2	0.137796	4.78131	2.2574	0.0192793	0.0177844	up	yes	Gm38062	TEC	chr1:80728809-80730664:-	.	.	.	.	gi|37951405|gb|AC124672.9|	1856	0	Mus musculus chromosome 1, clone RP23-328G14, complete sequence	.	.	.	.	.	.	.	.	pfam02572	CobA_CobO_BtuR	ATP:corrinoid adenosyltransferase BtuR/CobO/CobP. This family consists of the BtuR, CobO, CobP proteins all of which are Cob(I)alamin adenosyltransferase, EC:2.5.1.17, involved in cobalamin (vitamin B12) biosynthesis. These enzymes catalyse the adenosylation reaction: ATP + cob(I)alamin + H2O <=> phosphate + diphosphate + adenosylcobalamin.	.	.	.	.	.
ENSMUSG00000111197	10	0.658843	2	0.137796	4.78131	2.2574	0.0192793	0.0177844	up	yes	AC055818.1	processed_pseudogene	chr9:119162730-119163405:+	gi|51593617|gb|AAH80802.1|	1078	3e-146	Ywhaq protein, partial [Mus musculus]	gi|291042668|ref|NG_016724.1|	676	0	Mus musculus predicted gene 10608 (Gm10608) pseudogene on chromosome 9	Q52M98	419	1e-147	14-3-3 protein theta	SPAC8E11.02c	268	6e-89	COG5040	pfam00244	2014-03-03	14-3-3 protein.	.	GO:0005737|cytoplasm;	.	.	.
ENSMUSG00000111997	10	0.658843	2	0.137796	4.78131	2.2574	0.0192793	0.0177844	up	yes	AC166253.1	transcribed_processed_pseudogene	chr10:111500739-111501965:+	gi|444728659|gb|ELW69107.1|	421	1e-48	High mobility group protein B1 [Tupaia chinensis]	gi|354792920|gb|JN957421.1|	1227	0	Mus musculus targeted non-conditional, lacZ-tagged mutant allele Nap1l1:tm1e(EUCOMM)Hmgu; transgenic	P26583	80.5	6e-40	High mobility group protein B2	.	.	.	.	pfam09011	HMG_box_2	HMG-box domain. This short 71 residue domain is an HMG-box domain. HMG-box domains mediate re-modelling of chromatin-structure. Mammalian HMG-box proteins are of two types: those that are non-sequence-specific DNA-binding proteins with two HMG-box domains and a long highly acidic C-tail; and a diverse group of sequence-specific transcription factor-proteins with either a single HMG-box or up to s…	GO:0006309|apoptotic DNA fragmentation;GO:0060326|cell chemotaxis;GO:0071222|cellular response to lipopolysaccharide;GO:0006325|chromatin organization;GO:0050829|defense response to Gram-negative bacterium;GO:0050830|defense response to Gram-positive bacterium;GO:0032392|DNA geometric change;GO:0051103|DNA ligation involved in DNA repair;GO:0006265|DNA topological change;GO:0002437|inflammatory r…	GO:0005623|cell;GO:0000793|condensed chromosome;GO:0005737|cytoplasm;GO:0005615|extracellular space;GO:0000790|nuclear chromatin;GO:0005730|nucleolus;GO:0005654|nucleoplasm;GO:0005634|nucleus;GO:0048471|perinuclear region of cytoplasm;GO:0043234|protein complex;	GO:0042056|chemoattractant activity;GO:0003684|damaged DNA binding;GO:0003677|DNA binding;GO:0008301|DNA binding, bending;GO:0003690|double-stranded DNA binding;GO:0008144|drug binding;GO:0001158|enhancer sequence-specific DNA binding;GO:0000400|four-way junction DNA binding;GO:0044378|non-sequence-specific DNA binding, bending;GO:0044822|poly(A) RNA binding;GO:0050786|RAGE receptor binding;GO:00…	K11295	HMGB2; high mobility group protein B2
ENSMUSG00000001948	5	0.329421	1	0.0688978	4.78131	2.2574	0.0979873	0.0725297	up	no	Spa17	protein_coding	chr9:37603290-37613722:-	gi|6755614|ref|NP_035579.1|	574	2e-71	sperm surface protein Sp17 [Mus musculus]	gi|755528503|ref|XM_006510123.2|	730	0	PREDICTED: Mus musculus sperm autoantigenic protein 17 (Spa17), transcript variant X2, mRNA	P36425	99.4	3e-25	Sperm surface protein Sp17	.	.	.	.	pfam02197	RIIa	Regulatory subunit of type II PKA R-subunit.	GO:0007339|binding of sperm to zona pellucida;	GO:0005737|cytoplasm;GO:0009897|external side of plasma membrane;GO:0072372|primary cilium;GO:0035686|sperm fibrous sheath;GO:0097228|sperm principal piece;	GO:0008201|heparin binding;	.	.
ENSMUSG00000002831	5	0.329421	1	0.0688978	4.78131	2.2574	0.0979873	0.0725297	up	no	Plin4	protein_coding	chr17:56100591-56109803:-	gi|157041252|ref|NP_065593.2|	6604	0	perilipin-4 [Mus musculus]	gi|157041251|ref|NM_020568.3|	5755	0	Mus musculus perilipin 4 (Plin4), mRNA	O88492	2548	0	Perilipin-4	.	.	.	.	pfam03036	Perilipin	Perilipin family. The perilipin family includes lipid droplet-associated protein (perilipin) and adipose differentiation-related protein (adipophilin).	.	GO:0005737|cytoplasm;GO:0043231|intracellular membrane-bounded organelle;GO:0005811|lipid particle;GO:0005886|plasma membrane;	.	.	.
ENSMUSG00000006784	5	0.329421	1	0.0688978	4.78131	2.2574	0.0979873	0.0725297	up	no	Ttc25	protein_coding	chr11:100545607-100572568:+	gi|124358957|ref|NP_083194.2|	2969	0	tetratricopeptide repeat protein 25 [Mus musculus]	gi|74184165|dbj|AK162855.1|	4331	0	Mus musculus adult male hypothalamus cDNA, RIKEN full-length enriched library, clone:A230052H15 product:hypothetical TPR repeat/TPR-like containing protein, full insert sequence	Q9D4B2	166	8e-42	Tetratricopeptide repeat protein 25	.	.	.	.	pfam13414	TPR_11	TPR repeat.	.	GO:0005737|cytoplasm;	.	.	.
ENSMUSG00000022044	5	0.329421	1	0.0688978	4.78131	2.2574	0.0979873	0.0725297	up	no	Stmn4	protein_coding	chr14:66344296-66361680:+	gi|12025538|ref|NP_062049.1|	1130	1e-151	stathmin-4 isoform a [Rattus norvegicus]	gi|755548622|ref|XM_006519316.2|	1361	0	PREDICTED: Mus musculus stathmin-like 4 (Stmn4), transcript variant X2, mRNA	P63043	380	5e-130	Stathmin-4	.	.	.	.	pfam00836	Stathmin	Stathmin family. The Stathmin family of proteins play an important role in the regulation of the microtubule cytoskeleton. They regulate microtubule dynamics by promoting depolymerization of microtubules and/or preventing polymerization of tubulin heterodimers.	GO:0007019|microtubule depolymerization;GO:0031175|neuron projection development;GO:0051493|regulation of cytoskeleton organization;GO:0031110|regulation of microtubule polymerization or depolymerization;	GO:0030424|axon;GO:0005737|cytoplasm;GO:0005794|Golgi apparatus;GO:0030426|growth cone;GO:0043005|neuron projection;	GO:0015631|tubulin binding;	.	.
ENSMUSG00000022227	5	0.329421	1	0.0688978	4.78131	2.2574	0.0979873	0.0725297	up	no	Mcpt1	protein_coding	chr14:56017964-56020391:+	gi|6678836|ref|NP_032596.1|	1198	8e-163	mast cell protease 1 precursor [Mus musculus]	gi|6678835|ref|NM_008570.1|	1028	0	Mus musculus mast cell protease 1 (Mcpt1), mRNA	P11034	466	3e-164	Mast cell protease 1	VC1200	75.1	3e-14	COG5640	pfam00089	Trypsin	Trypsin.	GO:0035690|cellular response to drug;GO:0006955|immune response;GO:0016485|protein processing;	GO:0005737|cytoplasm;GO:0005615|extracellular space;GO:0005622|intracellular;GO:0043231|intracellular membrane-bounded organelle;	GO:0004252|serine-type endopeptidase activity;	K08661	MCPT1; mast cell peptidase 1 [EC:3.4.21.-]
ENSMUSG00000026697	5	0.329421	1	0.0688978	4.78131	2.2574	0.0979873	0.0725297	up	no	Myoc	protein_coding	chr1:162639155-162649693:+	gi|190610029|ref|NP_034995.3|	2452	0	myocilin precursor [Mus musculus]	gi|190610028|ref|NM_010865.3|	2074	0	Mus musculus myocilin (Myoc), mRNA	O70624	949	0	Myocilin	.	.	.	.	pfam02191	OLF	Olfactomedin-like domain.	GO:0060348|bone development;GO:0045162|clustering of voltage-gated sodium channels;GO:0038133|ERBB2-ERBB3 signaling pathway;GO:0022011|myelination in peripheral nervous system;GO:0001953|negative regulation of cell-matrix adhesion;GO:0035024|negative regulation of Rho protein signal transduction;GO:0051497|negative regulation of stress fiber assembly;GO:0031175|neuron projection development;GO:00…	GO:0005929|cilium;GO:0031410|cytoplasmic vesicle;GO:0016023|cytoplasmic membrane-bounded vesicle;GO:0005783|endoplasmic reticulum;GO:0070062|extracellular exosome;GO:0031012|extracellular matrix;GO:0005615|extracellular space;GO:0005794|Golgi apparatus;GO:0005743|mitochondrial inner membrane;GO:0005758|mitochondrial intermembrane space;GO:0005741|mitochondrial outer membrane;GO:0033268|node of Ra…	GO:0001968|fibronectin binding;GO:0005109|frizzled binding;GO:0046872|metal ion binding;GO:0032027|myosin light chain binding;GO:0030971|receptor tyrosine kinase binding;	.	.
ENSMUSG00000027702	5	0.329421	1	0.0688978	4.78131	2.2574	0.0979873	0.0725297	up	no	Lrrc34	protein_coding	chr3:30624267-30647869:-	gi|110625843|ref|NP_082217.1|	2155	0	leucine-rich repeat-containing protein 34 [Mus musculus]	gi|12838442|dbj|AK005720.1|	1882	0	Mus musculus adult male testis cDNA, RIKEN full-length enriched library, clone:1700007J06 product:hypothetical RNI-like structure containing protein, full insert sequence	Q9DAM1	834	0	Leucine-rich repeat-containing protein 34	.	.	.	.	pfam13855	LRR_8	Leucine rich repeat.	GO:0090630|activation of GTPase activity;GO:0032147|activation of protein kinase activity;GO:0070830|bicellular tight junction assembly;GO:0000902|cell morphogenesis;GO:0071277|cellular response to calcium ion;GO:0070301|cellular response to hydrogen peroxide;GO:0071479|cellular response to ionizing radiation;GO:0000910|cytokinesis;GO:0035556|intracellular signal transduction;GO:0043065|positive …	GO:0005923|bicellular tight junction;GO:0005911|cell-cell junction;GO:0097149|centralspindlin complex;GO:0032154|cleavage furrow;GO:0005737|cytoplasm;GO:0030496|midbody;GO:0072686|mitotic spindle;GO:0005634|nucleus;	GO:0005096|GTPase activator activity;GO:0042803|protein homodimerization activity;GO:0017048|Rho GTPase binding;GO:0005089|Rho guanyl-nucleotide exchange factor activity;GO:0004871|signal transducer activity;	.	.
ENSMUSG00000031802	5	0.329421	1	0.0688978	4.78131	2.2574	0.0979873	0.0725297	up	no	Phxr4	TEC	chr9:13431361-13432751:+	gi|141401|sp|P15974.1|PHXR4_MOUSE	392	1e-42	RecName: Full=Putative per-hexamer repeat protein 4	gi|307078189|gb|AC241616.3|	1391	0	Mus musculus BAC clone CH25-309J2 from chromosome 9, complete sequence	P15974	155	4e-44	Putative per-hexamer repeat protein 4	.	.	.	.	pfam04499	SAPS	SIT4 phosphatase-associated protein. This family includes a conserved region from a group of yeast proteins that associate with the SIT4 phosphatase. This association is required for SIT4's role in G1 cyclin transcription and for bud formation. This family also includes homologous regions from other eukaryotes.	GO:0001649|osteoblast differentiation;	GO:0030863|cortical cytoskeleton;GO:0005737|cytoplasm;GO:0070062|extracellular exosome;GO:0005925|focal adhesion;GO:0016020|membrane;GO:0002102|podosome;GO:0001725|stress fiber;	GO:0046872|metal ion binding;	.	.
ENSMUSG00000037159	5	0.329421	1	0.0688978	4.78131	2.2574	0.0979873	0.0725297	up	no	Wee2	protein_coding	chr6:40439088-40466813:+	gi|148681638|gb|EDL13585.1|	2983	0	cDNA sequence BC052883, isoform CRA_b, partial [Mus musculus]	gi|171846234|ref|NM_201370.2|	2884	0	Mus musculus WEE1 homolog 2 (S. pombe) (Wee2), mRNA	Q66JT0	400	1e-135	Wee1-like protein kinase 2	.	.	.	.	pfam00069	Pkinase	Protein kinase domain.	GO:0007143|female meiotic division;GO:0035038|female pronucleus assembly;GO:0007067|mitotic nuclear division;GO:0045736|negative regulation of cyclin-dependent protein serine/threonine kinase activity;GO:1900194|negative regulation of oocyte maturation;GO:0060631|regulation of meiosis I;	GO:0005737|cytoplasm;GO:0005654|nucleoplasm;GO:0005634|nucleus;	GO:0005524|ATP binding;GO:0000287|magnesium ion binding;GO:0004715|non-membrane spanning protein tyrosine kinase activity;GO:0004713|protein tyrosine kinase activity;	K06632	WEE1; wee1-like protein kinase [EC:2.7.11.1]
ENSMUSG00000037625	5	0.329421	1	0.0688978	4.78131	2.2574	0.0979873	0.0725297	up	no	Cldn11	protein_coding	chr3:31149920-31164324:+	gi|148703035|gb|EDL34982.1|	1029	2e-133	claudin 11, partial [Mus musculus]	gi|302393551|ref|NM_008770.3|	1870	0	Mus musculus claudin 11 (Cldn11), mRNA	Q60771	351	7e-116	Claudin-11	.	.	.	.	pfam00822	PMP22_Claudin	PMP-22/EMP/MP20/Claudin family.	GO:0008366|axon ensheathment;GO:0016338|calcium-independent cell-cell adhesion via plasma membrane cell-adhesion molecules;GO:0007155|cell adhesion;GO:0007283|spermatogenesis;	GO:0045178|basal part of cell;GO:0005923|bicellular tight junction;GO:0070062|extracellular exosome;GO:0005887|integral component of plasma membrane;GO:0043209|myelin sheath;	GO:0042802|identical protein binding;GO:0005198|structural molecule activity;	K06087	CLDN; claudin
ENSMUSG00000045326	5	0.329421	1	0.0688978	4.78131	2.2574	0.0979873	0.0725297	up	no	Fndc7	protein_coding	chr3:108853678-108890008:-	gi|260166640|ref|NP_796065.2|	3629	0	fibronectin type III domain-containing protein 7 isoform 1 precursor [Mus musculus]	gi|260166639|ref|NM_177091.5|	4787	0	Mus musculus fibronectin type III domain containing 7 (Fndc7), transcript variant 1, mRNA	A2AED3	629	0	Fibronectin type III domain-containing protein 7	.	.	.	.	pfam00041	fn3	Fibronectin type III domain.	.	GO:0005576|extracellular region;	.	.	.
ENSMUSG00000047085	5	0.329421	1	0.0688978	4.78131	2.2574	0.0979873	0.0725297	up	no	Lrrc4b	protein_coding	chr7:44429018-44463351:+	gi|38016190|ref|NP_937893.1|	2792	0	leucine-rich repeat-containing protein 4B precursor [Mus musculus]	gi|38016189|ref|NM_198250.1|	2726	0	Mus musculus leucine rich repeat containing 4B (Lrrc4b), mRNA	P0C192	361	2e-118	Leucine-rich repeat-containing protein 4B	SPy1798	66.2	1e-11	COG4886	pfam13855	LRR_8	Leucine rich repeat.	GO:0019221|cytokine-mediated signaling pathway;GO:0046426|negative regulation of JAK-STAT cascade;GO:0006469|negative regulation of protein kinase activity;GO:0051965|positive regulation of synapse assembly;	GO:0030054|cell junction;GO:0044300|cerebellar mossy fiber;GO:0005737|cytoplasm;GO:0016021|integral component of membrane;GO:0042734|presynaptic membrane;	GO:0004860|protein kinase inhibitor activity;GO:0005102|receptor binding;	K16360	LRRC4B, NGL3; netrin-G3 ligand
ENSMUSG00000047786	5	0.329421	1	0.0688978	4.78131	2.2574	0.0979873	0.0725297	up	no	Lix1	protein_coding	chr17:17402672-17459387:+	gi|586975177|ref|XP_006927912.1|	1465	0	PREDICTED: protein limb expression 1 homolog isoform X1 [Felis catus]	gi|118403301|ref|NM_025681.2|	3102	0	Mus musculus limb and CNS expressed 1 (Lix1), mRNA	Q6P566	559	0	Protein limb expression 1 homolog	.	.	.	.	pfam14954	LIX1	Limb expression 1. This entry represents the limb expression 1 (LIX1) family.	GO:0097352|autophagosome maturation;	GO:0005737|cytoplasm;	.	.	.
ENSMUSG00000049303	5	0.329421	1	0.0688978	4.78131	2.2574	0.0979873	0.0725297	up	no	Syt12	protein_coding	chr19:4445908-4477447:-	gi|19527400|ref|NP_598925.1|	2055	0	synaptotagmin-12 [Mus musculus]	gi|158508601|ref|NM_134164.5|	3277	0	Mus musculus synaptotagmin XII (Syt12), mRNA	Q920N7	34.3	8e-13	Synaptotagmin-12	.	.	.	.	pfam00168	C2	C2 domain.	GO:0048791|calcium ion-dependent exocytosis of neurotransmitter;GO:0060291|long-term synaptic potentiation;GO:0017158|regulation of calcium ion-dependent exocytosis;GO:0046928|regulation of neurotransmitter secretion;GO:0048792|calcium ion-independent exocytosis of neurotransmitter;GO:0048488|synaptic vesicle endocytosis;GO:0006906|vesicle fusion;	GO:0030054|cell junction;GO:0016021|integral component of membrane;GO:0005886|plasma membrane;GO:0030672|synaptic vesicle membrane;	GO:0005509|calcium ion binding;GO:0005544|calcium-dependent phospholipid binding;GO:0030276|clathrin binding;GO:0019905|syntaxin binding;	.	.
ENSMUSG00000055416	5	0.329421	1	0.0688978	4.78131	2.2574	0.0979873	0.0725297	up	no	Fam136b-ps	protein_coding	chr15:31276491-31276907:+	gi|13385042|ref|NP_079867.1|	681	2e-89	protein FAM136A [Mus musculus]	gi|317575591|ref|NG_028075.1|	417	0	Mus musculus family with sequence similarity 136, member B, pseudogene (Fam136b-ps) on chromosome 15	Q9CR98	266	7e-91	Protein FAM136A	.	.	.	.	pfam05811	DUF842	Eukaryotic protein of unknown function (DUF842). This family consists of a number of conserved eukaryotic proteins of unknown function. The sequences carry three sets of CxxxC motifs, which might suggest a type of zinc-finger formation.	.	GO:0005737|cytoplasm;GO:0005739|mitochondrion;	.	.	.
ENSMUSG00000065258	5	0.329421	1	0.0688978	4.78131	2.2574	0.0979873	0.0725297	up	no	Gm23969	snoRNA	chr2:26911261-26911334:+	.	.	.	.	gi|908663649|tpe|LN872827.1|	74	9e-30	TPA: Mus musculus SNORD24 gene for small nucleolar RNA SNORD24	.	.	.	.	.	.	.	.	pfam11888	DUF3408	Protein of unknown function (DUF3408). This family of proteins are functionally uncharacterized. This protein is found in bacteria. Proteins in this family are typically between 128 to 160 amino acids in length.	.	.	.	.	.
ENSMUSG00000077637	5	0.329421	1	0.0688978	4.78131	2.2574	0.0979873	0.0725297	up	no	Gm22771	snoRNA	chr11:74906109-74906199:+	.	.	.	.	gi|908663747|tpe|LN872916.1|	91	5e-39	TPA: Mus musculus SNORD91 gene for small nucleolar RNA SNORD91	.	.	.	.	.	.	.	.	pfam09736	Bud13	Pre-mRNA-splicing factor of RES complex. This entry is characterized by proteins with alternating conserved and low-complexity regions. Bud13 together with Snu17p and a newly identified factor, Pml1p/Ylr016c, form a novel trimeric complex. called The RES complex, pre-mRNA retention and splicing complex. Subunits of this complex are not essential for viability of yeasts but they are required for e…	.	.	.	.	.
ENSMUSG00000079076	5	0.329421	1	0.0688978	4.78131	2.2574	0.0979873	0.0725297	up	no	Gm3086	transcribed_processed_pseudogene	chr12:69963409-69969736:+	gi|116283683|gb|AAH27570.1|	346	3e-40	Atl1 protein [Mus musculus]	gi|306482595|ref|NR_036607.1|	620	0	Mus musculus predicted gene 3086 (Gm3086), non-coding RNA	P60123	129	6e-41	RuvB-like 1	PAB2107	67.8	1e-13	COG1224	pfam06068	TIP49	TIP49 C-terminus. This family consists of the C-terminal region of several eukaryotic and archaeal RuvB-like 1 (Pontin or TIP49a) and RuvB-like 2 (Reptin or TIP49b) proteins. The N-terminal domain contains the pfam00004 domain. In zebrafish, the liebeskummer (lik) mutation, causes development of hyperplastic embryonic hearts. lik encodes Reptin, a component of a DNA-stimulated ATPase complex. Bet…	GO:0000492|box C/D snoRNP assembly;GO:0051301|cell division;GO:0006338|chromatin remodeling;GO:0006310|DNA recombination;GO:0006281|DNA repair;GO:0016573|histone acetylation;GO:0043968|histone H2A acetylation;GO:0043967|histone H4 acetylation;GO:0007067|mitotic nuclear division;GO:0010756|positive regulation of plasminogen activation;GO:2000269|regulation of fibroblast apoptotic process;GO:004000…	GO:0031011|Ino80 complex;GO:0071339|MLL1 complex;GO:0035267|NuA4 histone acetyltransferase complex;GO:0016363|nuclear matrix;GO:0005634|nucleus;GO:0043234|protein complex;GO:0097255|R2TP complex;GO:0000812|Swr1 complex;	GO:0005524|ATP binding;GO:0043140|ATP-dependent 3'-5' DNA helicase activity;GO:0043141|ATP-dependent 5'-3' DNA helicase activity;	K04499	RUVBL1, RVB1, INO80H; RuvB-like protein 1 (pontin 52)
ENSMUSG00000082095	5	0.329421	1	0.0688978	4.78131	2.2574	0.0979873	0.0725297	up	no	Gm11991	processed_pseudogene	chr11:8884223-8885296:-	gi|148697232|gb|EDL29179.1|	494	1e-56	mCG1035404 [Mus musculus]	gi|20338812|emb|AL645571.18|	1074	0	Mouse DNA sequence from clone RP23-39H1 on chromosome 11, complete sequence	P51968	57.8	6e-08	Heterogeneous nuclear ribonucleoprotein A3 homolog 1	.	.	.	.	pfam00076	RRM_1	RNA recognition motif. (a.k.a. RRM, RBD, or RNP domain). The RRM motif is probably diagnostic of an RNA binding protein. RRMs are found in a variety of RNA binding proteins, including various hnRNP proteins, proteins implicated in regulation of alternative splicing, and protein components of snRNPs. The motif also appears in a few single stranded DNA binding proteins. The RRM structure consists o…	.	GO:0030529|ribonucleoprotein complex;GO:0005634|nucleus;	GO:0000166|nucleotide binding;GO:0003723|RNA binding;	K12741	HNRNPA1_3; heterogeneous nuclear ribonucleoprotein A1/A3
ENSMUSG00000083157	5	0.329421	1	0.0688978	4.78131	2.2574	0.0979873	0.0725297	up	no	Gm13511	processed_pseudogene	chr2:39216932-39217294:-	gi|625242431|ref|XP_007612451.1|	192	3e-15	PREDICTED: BTB/POZ domain-containing adapter for CUL3-mediated RhoA degradation protein 1 isoform X2 [Cricetulus griseus]	gi|354793191|gb|JN957692.1|	363	0	Mus musculus targeted KO-first, conditional ready, lacZ-tagged mutant allele Ppp6c:tm1a(EUCOMM)Hmgu; transgenic	Q8BGV7	75.5	8e-16	BTB/POZ domain-containing adapter for CUL3-mediated RhoA degradation protein 1	.	.	.	.	pfam02214	BTB_2	BTB/POZ domain. In voltage-gated K+ channels this domain is responsible for subfamily-specific assembly of alpha-subunits into functional tetrameric channels. In KCTD1 this domain functions as a transcriptional repressor. It also mediates homomultimerization of KCTD1 and interaction of KCTD1 with the transcription factor AP-2-alpha.	GO:0016477|cell migration;GO:0006260|DNA replication;GO:0035024|negative regulation of Rho protein signal transduction;GO:0045740|positive regulation of DNA replication;GO:0043161|proteasome-mediated ubiquitin-dependent protein catabolic process;GO:0051260|protein homooligomerization;GO:0016567|protein ubiquitination;GO:0043149|stress fiber assembly;	GO:0031463|Cul3-RING ubiquitin ligase complex;GO:0005654|nucleoplasm;	GO:0017049|GTP-Rho binding;GO:0042802|identical protein binding;GO:0004842|ubiquitin-protein transferase activity;	K15074	BACURD; BTB/POZ domain-containing adapter for CUL3-mediated RhoA degradation protein
ENSMUSG00000083306	5	0.329421	1	0.0688978	4.78131	2.2574	0.0979873	0.0725297	up	no	Gm13868	processed_pseudogene	chr2:102311914-102312207:-	gi|556771845|ref|XP_005981095.1|	320	5e-36	PREDICTED: 60S ribosomal protein L37-like [Pantholops hodgsonii]	gi|22003163|emb|AL691444.9|	294	3e-151	Mouse DNA sequence from clone RP23-224E21 on chromosome 2, complete sequence	P61928	114	2e-32	60S ribosomal protein L37	YLR185w	77	2e-18	COG2126	pfam01907	Ribosomal_L37e	Ribosomal protein L37e. This family includes ribosomal protein L37 from eukaryotes and archaebacteria. The family contains many conserved cysteines and histidines suggesting that this protein may bind to zinc.	GO:0006412|translation;	GO:0022625|cytosolic large ribosomal subunit;	GO:0019838|growth factor binding;GO:0046872|metal ion binding;GO:0003723|RNA binding;GO:0019843|rRNA binding;GO:0003735|structural constituent of ribosome;	K02922	RP-L37e, RPL37; large subunit ribosomal protein L37e
ENSMUSG00000083897	5	0.329421	1	0.0688978	4.78131	2.2574	0.0979873	0.0725297	up	no	Gm14843	processed_pseudogene	chrX:101479348-101479559:+	gi|291219909|ref|NP_001167454.1|	173	2e-21	anaphase-promoting complex subunit 13 [Rattus norvegicus]	gi|342187299|ref|NG_012720.2|	212	7e-106	Mus musculus predicted gene 14843 (Gm14843) pseudogene on chromosome X	Q8R034	70.1	2e-22	Anaphase-promoting complex subunit 13	.	.	.	.	pfam05839	Apc13p	Apc13p protein. The anaphase-promoting complex (APC) is a conserved multi-subunit ubiquitin ligase required for the degradation of key cell cycle regulators Members of this family are components of the anaphase-promoting complex homologous to Apc13p.	GO:0051301|cell division;GO:0007067|mitotic nuclear division;GO:0070979|protein K11-linked ubiquitination;	GO:0005680|anaphase-promoting complex;	.	K12456	APC13; anaphase-promoting complex subunit 13
ENSMUSG00000085403	5	0.329421	1	0.0688978	4.78131	2.2574	0.0979873	0.0725297	up	no	Gm13068	antisense_RNA	chr4:149748518-149749607:+	gi|15030091|gb|AAH11293.1|	494	2e-56	Solute carrier family 25, member 33 [Mus musculus]	gi|644988547|tpe|HG979488.1|	876	0	TPA: Mus musculus long non-coding RNA OTTMUST00000023905.1 (RP23-383I7.3 gene), antisense	Q3TZX3	194	6e-58	Solute carrier family 25 member 33	.	.	.	.	pfam00153	Mito_carr	Mitochondrial carrier protein.	GO:0032869|cellular response to insulin stimulus;GO:1990314|cellular response to insulin-like growth factor stimulus;GO:0031930|mitochondria-nucleus signaling pathway;GO:0006264|mitochondrial DNA replication;GO:0000002|mitochondrial genome maintenance;GO:1990519|mitochondrial pyrimidine nucleotide import;GO:0034551|mitochondrial respiratory chain complex III assembly;GO:0007005|mitochondrion orga…	GO:0016021|integral component of membrane;GO:0005743|mitochondrial inner membrane;GO:0031966|mitochondrial membrane;GO:0005739|mitochondrion;	GO:0015218|pyrimidine nucleotide transmembrane transporter activity;GO:0003735|structural constituent of ribosome;	K15116	SLC25A33_36, RIM2; solute carrier family 25, member 33/36
ENSMUSG00000086216	5	0.329421	1	0.0688978	4.78131	2.2574	0.0979873	0.0725297	up	no	Gm13610	antisense_RNA	chr2:32232782-32236382:-	.	.	.	.	gi|26096893|dbj|AK076583.1|	951	0	Mus musculus adult male testis cDNA, RIKEN full-length enriched library, clone:4921524C02 product:unclassifiable, full insert sequence	.	.	.	.	.	.	.	.	pfam01055	Glyco_hydro_31	Glycosyl hydrolases family 31. Glycosyl hydrolases are key enzymes of carbohydrate metabolizm. Family 31 comprises of enzymes that are, or similar to, alpha- galactosidases.	.	.	.	.	.
ENSMUSG00000086430	5	0.329421	1	0.0688978	4.78131	2.2574	0.0979873	0.0725297	up	no	4930551O13Rik	antisense_RNA	chr2:5037280-5041133:+	.	.	.	.	gi|644987304|tpe|HG978256.1|	1065	0	TPA: Mus musculus long non-coding RNA OTTMUST00000025428.1 (RP23-379M5.3 gene), antisense	Q8K3K8	52	5e-06	Optineurin	.	.	.	.	pfam09852	DUF2079	Predicted membrane protein (DUF2079). This domain, found in various hypothetical prokaryotic proteins, has no known function.	GO:0034613|cellular protein localization;GO:0050829|defense response to Gram-negative bacterium;GO:0007030|Golgi organization;GO:0090161|Golgi ribbon formation;GO:0043001|Golgi to plasma membrane protein transport;GO:0016236|macroautophagy;GO:0043124|negative regulation of I-kappaB kinase/NF-kappaB signaling;GO:0001920|negative regulation of receptor recycling;GO:0061734|parkin-mediated mitophagy…	GO:0005776|autophagosome;GO:0005737|cytoplasm;GO:0016023|cytoplasmic membrane-bounded vesicle;GO:0005794|Golgi apparatus;GO:0005634|nucleus;GO:0048471|perinuclear region of cytoplasm;GO:0055037|recycling endosome;GO:0005802|trans-Golgi network;	GO:0042802|identical protein binding;GO:0070530|K63-linked polyubiquitin binding;GO:0046872|metal ion binding;GO:0031593|polyubiquitin binding;GO:0030674|protein binding, bridging;GO:0008022|protein C-terminus binding;GO:0017137|Rab GTPase binding;	.	.
ENSMUSG00000086938	5	0.329421	1	0.0688978	4.78131	2.2574	0.0979873	0.0725297	up	no	4930481A15Rik	antisense_RNA	chr19:5406740-5422847:+	gi|148701174|gb|EDL33121.1|	470	1e-56	mCG1045479, isoform CRA_b [Mus musculus]	gi|557357786|ref|NR_015545.2|	2106	0	Mus musculus RIKEN cDNA 4930481A15 gene (4930481A15Rik), transcript variant 1, long non-coding RNA	Q8R1I1	101	1e-25	Cytochrome b-c1 complex subunit 9	.	.	.	.	pfam05365	UCR_UQCRX_QCR9	Ubiquinol-cytochrome C reductase, UQCRX/QCR9 like. The UQCRX/QCR9 protein is the 9/10 subunit of complex III, encoding a protein of about 7-kDa. Deletion of QCR9 results in the inability of cells to grow on grow on-fermentable carbon source n yeast.	GO:0009060|aerobic respiration;GO:1902600|hydrogen ion transmembrane transport;GO:0006122|mitochondrial electron transport, ubiquinol to cytochrome c;GO:0034551|mitochondrial respiratory chain complex III assembly;	GO:0070062|extracellular exosome;GO:0005743|mitochondrial inner membrane;GO:0005750|mitochondrial respiratory chain complex III;GO:0005739|mitochondrion;	.	K00419	QCR9, UCRC; ubiquinol-cytochrome c reductase subunit 9
ENSMUSG00000086961	5	0.329421	1	0.0688978	4.78131	2.2574	0.0979873	0.0725297	up	no	Gm12946	antisense_RNA	chr4:126145979-126147735:+	.	.	.	.	gi|755508126|ref|XM_006503040.2|	519	0	PREDICTED: Mus musculus eva-1 homolog B (C. elegans) (Eva1b), transcript variant X4, mRNA	.	.	.	.	.	.	.	.	pfam07925	RdRP_5	Reovirus RNA-dependent RNA polymerase lambda 3. The sequences in this family are similar to the reoviral minor core protein lambda 3, which functions as a RNA-dependent RNA polymerase within the protein capsid. It is organized into 3 domains. N- and C-terminal domains create a 'cage' that encloses a conserved central catalytic domain within a hollow centre; this catalytic domain is arranged to fo…	.	.	.	.	.
ENSMUSG00000089214	5	0.329421	1	0.0688978	4.78131	2.2574	0.0979873	0.0725297	up	no	Mir1931	miRNA	chr10:93162785-93162903:+	.	.	.	.	gi|301172062|ref|NR_035452.1|	119	2e-54	Mus musculus microRNA 1931 (Mir1931), microRNA	.	.	.	.	.	.	.	.	pfam05095	DUF687	Protein of unknown function (DUF687). This family contains several uncharacterized Chlamydia proteins.	.	.	.	.	.
[truncated: 19,296 more rows]
