# Supplementary material for: The Functional Mechanism of BP9 in Promoting B Cell Differentiation and Inducing Antigen Presentation
Source: Vaccines (Basel). 2024 Jun 1;12(6):607. doi: 10.3390/vaccines12060607 (PMC11209236; doi:10.3390/vaccines12060607)
Supplement: Supplementary file 1 [file vaccines-12-00607-s001.zip › Supplementary Material 2.xls]

## Sheet: Enriched pathway with q <0.05
Supplementary Material 2. The enriched pathways in B cells from mice immunized BP9 and vaccine
Name	Map	Count1	Count2	Count3	Count4	p	q	Gene_in_DE	Up_Gene	Up_Count	Down_Gene	Down_Count	Links	Result
Hematopoietic cell lineage	map04640	33	65	1342	13543	1.46207e-11	5.05877e-09	Fcer2a|K06468;Itgb3|K06493;Cd55b|K04006;Il4|K05430;Cd3g|K06452;Cd36|K06259;Cd33|K06473;Epor|K05079;Csf1|K05453;Cd34|K06474;Csf2|K05427;Kitl|K05461;Tfrc|K06503;Cd4|K06454;Csf1r|K05090;Cd5|K06455;Il1r1|K04386;Il1a|K04383;Cd1d1|K06448;Csf3r|K05061;Cd3e|K06451;Cd59a|K04008;Cd1d2|K06448;Flt3|K05092;Cd24a|K06469;Gp1ba|K06261;Siglech|K06473;Gypa|K06575;Cd8b1|K06459;Cd8a|K06458;Csf2ra|K05066;Il3ra|K04737…	Fcer2a|K06468;Itgb3|K06493;Cd55b|K04006;	3	Il4|K05430;Cd3g|K06452;Cd36|K06259;Cd33|K06473;Epor|K05079;Csf1|K05453;Cd34|K06474;Csf2|K05427;Kitl|K05461;Tfrc|K06503;Cd4|K06454;Csf1r|K05090;Cd5|K06455;Il1r1|K04386;Il1a|K04383;Cd1d1|K06448;Csf3r|K05061;Cd3e|K06451;Cd59a|K04008;Cd1d2|K06448;Flt3|K05092;Cd24a|K06469;Gp1ba|K06261;Siglech|K06473;Gypa|K06575;Cd8b1|K06459;Cd8a|K06458;Csf2ra|K05066;Il3ra|K04737;Gm29397|K06485;	30	http://www.kegg.jp/pathway/map04640+K06468+K06493+K04006+K05430+K06452+K06259+K06473+K05079+K05453+K06474+K05427+K05461+K06503+K06454+K05090+K06455+K04386+K04383+K06448+K05061+K06451+K04008+K05092+K06469+K06261+K06575+K06459+K06458+K05066+K04737+K06485	yes
Cytokine-cytokine receptor interaction	map04060	66	247	1309	13361	8.45916e-11	1.46344e-08	Il19|K05444;Gdf9|K22673;Ccl6|K05510;Tnfrsf10b|K04722;Amhr2|K04672;Gdf11|K22679;Il12a|K05406;Il20rb|K05137;Il17c|K05491;Cxcl12|K10031;Ccr1l1|K04176;Ccr5|K04180;AC153498.1|K04687;Acvrl1|K13594;Il4|K05430;Epor|K05079;Mpl|K05082;Bmp7|K16621;Csf1|K05453;Il17rb|K05165;Csf2|K05427;Cxcl16|K10035;Il20ra|K05136;Tgfb3|K13377;Il1rap|K04723;Il15ra|K05074;Cd4|K06454;Tnfrsf21|K05157;Tslp|K05436;Csf1r|K05090;Tnf…	Il19|K05444;Gdf9|K22673;Ccl6|K05510;Tnfrsf10b|K04722;Amhr2|K04672;Gdf11|K22679;Il12a|K05406;Il20rb|K05137;Il17c|K05491;Cxcl12|K10031;Ccr1l1|K04176;Ccr5|K04180;AC153498.1|K04687;	13	Acvrl1|K13594;Il4|K05430;Epor|K05079;Mpl|K05082;Bmp7|K16621;Csf1|K05453;Il17rb|K05165;Csf2|K05427;Cxcl16|K10035;Il20ra|K05136;Tgfb3|K13377;Il1rap|K04723;Il15ra|K05074;Cd4|K06454;Tnfrsf21|K05157;Tslp|K05436;Csf1r|K05090;Tnfrsf25|K05160;Ccr1|K04176;Il1rl1|K05171;Il1r1|K04386;Tnfrsf11a|K05147;Il1a|K04383;Tnfsf8|K05471;Tnfrsf8|K05145;Csf3r|K05061;Tnfrsf9|K05146;Cxcl3|K05505;Cxcl1|K05505;Gdf3|K22672;I…	53	http://www.kegg.jp/pathway/map04060+K05444+K22673+K05510+K04722+K04672+K22679+K05406+K05137+K05491+K10031+K04176+K04180+K10591+K04687+K13594+K05430+K05079+K05082+K16621+K05453+K05165+K05427+K10035+K05136+K13377+K04723+K05074+K06454+K05157+K05436+K05090+K05160+K05171+K04386+K05147+K04383+K05471+K05145+K05061+K05146+K05505+K22672+K05166+K03159+K21095+K05163+K04178+K05504+K05482+K04181+K04667+K05152…	yes
ECM-receptor interaction	map04512	26	63	1349	13545	5.92074e-08	6.82859e-06	Col1a1|K06236;Tnr|K06252;Sdc4|K16338;Itgb3|K06493;Col4a4|K06237;Gp6|K06264;Vwf|K03900;Cd36|K06259;Lama5|K06240;Hmmr|K06267;Itgb4|K06525;Thbs2|K04659;Itgb8|K06591;Spp1|K06250;Col1a2|K06236;Col4a6|K06237;Col4a1|K06237;Col4a2|K06237;Chad|K06248;Itga9|K06585;Reln|K06249;Gp1ba|K06261;Sv2c|K06258;Lamb2|K06243;Sv2b|K06258;Gm29397|K06485;	Col1a1|K06236;Tnr|K06252;Sdc4|K16338;Itgb3|K06493;Col4a4|K06237;Gp6|K06264;	6	Vwf|K03900;Cd36|K06259;Lama5|K06240;Hmmr|K06267;Itgb4|K06525;Thbs2|K04659;Itgb8|K06591;Spp1|K06250;Col1a2|K06236;Col4a6|K06237;Col4a1|K06237;Col4a2|K06237;Chad|K06248;Itga9|K06585;Reln|K06249;Gp1ba|K06261;Sv2c|K06258;Lamb2|K06243;Sv2b|K06258;Gm29397|K06485;	20	http://www.kegg.jp/pathway/map04512+K06236+K06252+K16338+K06493+K06237+K06264+K03900+K06259+K06240+K06267+K06525+K04659+K06591+K06250+K06248+K06585+K06249+K06261+K06258+K06243+K06485	yes
Cell adhesion molecules (CAMs)	map04514	37	131	1338	13477	3.80983e-07	3.2955e-05	Sdc4|K16338;Alcam|K06547;Nectin3|K06592;Nfasc|K06757;Nrxn2|K07377;Itgb2l|K06464;Cadm3|K06780;Cldn13|K06087;Cd34|K06474;Cntnap1|K07379;Cldn7|K06087;Sdc2|K16336;Cldn1|K06087;Cd4|K06454;Nrxn1|K07377;Cd6|K06456;Itgb8|K06591;Sdc3|K16337;Mpzl1|K06770;Nlgn3|K07378;Jam3|K06785;Ntng2|K16359;Itga9|K06585;Ncam1|K06491;Pvr|K06531;Nlgn2|K07378;Cd8b1|K06459;Jam2|K06735;H2-T24|K06751;Cd8a|K06458;Cntn1|K06759;Ne…	Sdc4|K16338;Alcam|K06547;Nectin3|K06592;Nfasc|K06757;Nrxn2|K07377;	5	Itgb2l|K06464;Cadm3|K06780;Cldn13|K06087;Cd34|K06474;Cntnap1|K07379;Cldn7|K06087;Sdc2|K16336;Cldn1|K06087;Cd4|K06454;Nrxn1|K07377;Cd6|K06456;Itgb8|K06591;Sdc3|K16337;Mpzl1|K06770;Nlgn3|K07378;Jam3|K06785;Ntng2|K16359;Itga9|K06585;Ncam1|K06491;Pvr|K06531;Nlgn2|K07378;Cd8b1|K06459;Jam2|K06735;H2-T24|K06751;Cd8a|K06458;Cntn1|K06759;Nectin2|K06531;Gm8909|K06751;H2-Q1|K06751;Gm16587|K06496;Gm29397|K06…	32	http://www.kegg.jp/pathway/map04514+K16338+K06547+K06592+K06757+K07377+K06464+K06780+K06087+K06474+K07379+K16336+K06454+K06456+K06591+K16337+K06770+K07378+K06785+K16359+K06585+K06491+K06531+K06459+K06735+K06751+K06458+K06759+K06496+K06485	yes
Protein digestion and absorption	map04974	26	80	1349	13528	2.4598e-06	0.000141848	Col1a1|K06236;Col11a2|K19721;Col4a4|K06237;Col18a1|K06823;Cpa3|K08780;Col5a3|K19721;Atp1a2|K01539;Slc16a10|K08187;Slc7a8|K13781;Col5a1|K19721;Col15a1|K08135;Col1a2|K06236;2210010C04Rik|K01312;Col4a6|K06237;Col4a1|K06237;Col4a2|K06237;Atp1a3|K01539;Atp1b2|K01540;Try4|K01312;Kcnn4|K04945;Cpa1|K08779;Slc8a1|K05849;Prss2|K01312;Cela2a|K01346;Ctrc|K01346;4430402I18Rik|K05612;	Col1a1|K06236;Col11a2|K19721;Col4a4|K06237;	3	Col18a1|K06823;Cpa3|K08780;Col5a3|K19721;Atp1a2|K01539;Slc16a10|K08187;Slc7a8|K13781;Col5a1|K19721;Col15a1|K08135;Col1a2|K06236;2210010C04Rik|K01312;Col4a6|K06237;Col4a1|K06237;Col4a2|K06237;Atp1a3|K01539;Atp1b2|K01540;Try4|K01312;Kcnn4|K04945;Cpa1|K08779;Slc8a1|K05849;Prss2|K01312;Cela2a|K01346;Ctrc|K01346;4430402I18Rik|K05612;	23	http://www.kegg.jp/pathway/map04974+K06236+K19721+K06237+K06823+K08780+K01539+K08187+K13781+K08135+K01312+K01540+K04945+K08779+K05849+K01346+K05612	yes
Tryptophan metabolism	map00380	17	35	1358	13573	2.05375e-06	0.000141848	Afmid|K01432;Il4i1|K03334;Aox2|K00157;Gcdh|K00252;Acat2|K00626;Cyp1b1|K07410;Maoa|K00274;Dhtkd1|K15791;Acmsd|K03392;Cat|K03781;Hadh|K00022;Ido2|K00463;Ido1|K00463;Acat1|K00626;Cyp1a1|K07408;Aldh1b1|K00128;Tph1|K00502;	Afmid|K01432;Il4i1|K03334;Aox2|K00157;	3	Gcdh|K00252;Acat2|K00626;Cyp1b1|K07410;Maoa|K00274;Dhtkd1|K15791;Acmsd|K03392;Cat|K03781;Hadh|K00022;Ido2|K00463;Ido1|K00463;Acat1|K00626;Cyp1a1|K07408;Aldh1b1|K00128;Tph1|K00502;	14	http://www.kegg.jp/pathway/map00380+K01432+K03334+K00157+K00252+K00626+K07410+K00274+K15791+K03392+K03781+K00022+K00463+K07408+K00128+K00502	yes
ABC transporters	map02010	18	42	1357	13566	4.17358e-06	0.000206294	Abcc9|K05033;Abca13|K05647;Abcc3|K05667;Abcc2|K05666;Abca2|K05642;Abca4|K05644;Abcb8|K05655;Abcg3|K05682;Abcb9|K05656;Abcg2|K05681;Abcb10|K05657;Abcg4|K05680;Abcc10|K05674;Abcc4|K05673;Abca9|K05651;Abcb4|K05659;Abcd2|K05676;D330041H03Rik|K05643;	Abcc9|K05033;	1	Abca13|K05647;Abcc3|K05667;Abcc2|K05666;Abca2|K05642;Abca4|K05644;Abcb8|K05655;Abcg3|K05682;Abcb9|K05656;Abcg2|K05681;Abcb10|K05657;Abcg4|K05680;Abcc10|K05674;Abcc4|K05673;Abca9|K05651;Abcb4|K05659;Abcd2|K05676;D330041H03Rik|K05643;	17	http://www.kegg.jp/pathway/map02010+K05033+K05647+K05667+K05666+K05642+K05644+K05655+K05682+K05656+K05681+K05657+K05680+K05674+K05673+K05651+K05659+K05676+K05643	yes
Malaria	map05144	17	39	1358	13569	6.43349e-06	0.000278248	Il12a|K05406;Klrb1c|K06543;Klre1|K06516;AC153498.1|K04687;Itgb2l|K06464;Cd36|K06259;Tgfb3|K13377;Sdc2|K16336;Thbs2|K04659;Ackr1|K06574;Il18|K05482;Lrp1|K04550;Gypa|K06575;Hbb-bs|K13823;Hbb-bt|K13823;Gm16587|K06496;Gypc|K06576;	Il12a|K05406;Klrb1c|K06543;Klre1|K06516;AC153498.1|K04687;	4	Itgb2l|K06464;Cd36|K06259;Tgfb3|K13377;Sdc2|K16336;Thbs2|K04659;Ackr1|K06574;Il18|K05482;Lrp1|K04550;Gypa|K06575;Hbb-bs|K13823;Hbb-bt|K13823;Gm16587|K06496;Gypc|K06576;	13	http://www.kegg.jp/pathway/map05144+K05406+K06543+K06516+K06728+K04687+K06464+K06259+K13377+K16336+K04659+K06574+K05482+K04550+K06575+K13823+K06496+K06576	yes
Steroid biosynthesis	map00100	10	13	1365	13595	1.53582e-05	0.000590439	Cyp51|K05917;Sqle|K00511;Soat2|K00637;Lipa|K01052;Hsd17b7|K13373;Cel|K12298;Nsdhl|K07748;Msmo1|K07750;Dhcr24|K09828;Dhcr7|K00213;	.	0	Cyp51|K05917;Sqle|K00511;Soat2|K00637;Lipa|K01052;Hsd17b7|K13373;Cel|K12298;Nsdhl|K07748;Msmo1|K07750;Dhcr24|K09828;Dhcr7|K00213;	10	http://www.kegg.jp/pathway/map00100+K05917+K00511+K00637+K01052+K13373+K12298+K07748+K07750+K09828+K00213	yes
Glycine, serine and threonine metabolism	map00260	20	63	1355	13545	4.56846e-05	0.00158069	Gnmt|K00552;Sardh|K00314;Tdh|K15789;Gcat|K00639;Aoc3|K00276;Gamt|K00542;Psat1|K00831;Maoa|K00274;Alas2|K00643;Gatm|K00613;Cth|K01758;Psph|K01079;Sdsl|K17989;Bpgm|K01837;Gm13337|K00058;D030055H07Rik|K11529;Gm7901|K00058;Phgdh-ps1|K00058;Gm9347|K00058;Gm45313|K02437;	Gnmt|K00552;Sardh|K00314;Tdh|K15789;	3	Gcat|K00639;Aoc3|K00276;Gamt|K00542;Psat1|K00831;Maoa|K00274;Alas2|K00643;Gatm|K00613;Cth|K01758;Psph|K01079;Sdsl|K17989;Bpgm|K01837;Gm13337|K00058;D030055H07Rik|K11529;Gm7901|K00058;Phgdh-ps1|K00058;Gm9347|K00058;Gm45313|K02437;	17	http://www.kegg.jp/pathway/map00260+K00552+K00314+K15789+K00639+K00276+K00542+K00831+K00274+K00643+K00613+K01758+K01079+K17989+K01837+K00058+K11529+K02437	yes
African trypanosomiasis	map05143	12	25	1363	13583	7.15387e-05	0.00225022	Il12a|K05406;Gm13054|K12334;AC153498.1|K04687;Thop1|K01392;F2rl1|K04234;Ido2|K00463;Ido1|K00463;Il18|K05482;Plcb4|K05858;Plcb2|K05858;Hbb-bs|K13823;Hbb-bt|K13823;	Il12a|K05406;Gm13054|K12334;AC153498.1|K04687;	3	Thop1|K01392;F2rl1|K04234;Ido2|K00463;Ido1|K00463;Il18|K05482;Plcb4|K05858;Plcb2|K05858;Hbb-bs|K13823;Hbb-bt|K13823;	9	http://www.kegg.jp/pathway/map05143+K05406+K12334+K04687+K01392+K04234+K00463+K05482+K05858+K13823	yes
Nitrogen metabolism	map00910	10	17	1365	13591	8.04425e-05	0.00231943	Car5b|K01672;Car14|K01672;Glul|K01915;Car1|K01672;Car2|K18245;Car9|K01672;Car12|K01672;Car8|K01672;Glns-ps1|K01915;Car15|K01672;	Car5b|K01672;Car14|K01672;	2	Glul|K01915;Car1|K01672;Car2|K18245;Car9|K01672;Car12|K01672;Car8|K01672;Glns-ps1|K01915;Car15|K01672;	8	http://www.kegg.jp/pathway/map00910+K01672+K01915+K18245	yes
Glycerolipid metabolism	map00561	20	69	1355	13539	0.000129974	0.0034593	Gpat3|K13506;Gm42987|K13506;Lpl|K01059;Mboat2|K13517;Plpp1|K01080;Dgkg|K00901;Agpat4|K13523;Lpin2|K15728;Gpam|K00629;Pnliprp2|K14075;Cel|K12298;Plpp3|K01080;Dgat2|K11160;Mgll|K01054;Aldh1b1|K00128;Pnliprp1|K14074;Pnlip|K14073;Mogat2|K14457;Lipg|K22284;D030055H07Rik|K11529;	Gpat3|K13506;Gm42987|K13506;	2	Lpl|K01059;Mboat2|K13517;Plpp1|K01080;Dgkg|K00901;Agpat4|K13523;Lpin2|K15728;Gpam|K00629;Pnliprp2|K14075;Cel|K12298;Plpp3|K01080;Dgat2|K11160;Mgll|K01054;Aldh1b1|K00128;Pnliprp1|K14074;Pnlip|K14073;Mogat2|K14457;Lipg|K22284;D030055H07Rik|K11529;	18	http://www.kegg.jp/pathway/map00561+K13506+K01059+K13517+K01080+K00901+K13523+K15728+K00629+K14075+K12298+K11160+K01054+K00128+K14074+K14073+K14457+K22284+K11529	yes
Osteoclast differentiation	map04380	29	127	1346	13481	0.000179389	0.00443348	Fosb|K09029;Itgb3|K06493;Mapk12|K04441;Ctsk|K01371;Tec|K07364;Mapk11|K04441;Sirpb1c|K06551;AC153498.1|K04687;Mapk13|K04441;Csf1|K05453;Map2k6|K04433;Trem2|K14378;Csf1r|K05090;Il1r1|K04386;Tnfrsf11a|K05147;Il1a|K04383;Lilra6|K06512;Mitf|K09455;Sirpa|K06551;Pirb|K06512;Tnfrsf11b|K05148;Gm14548|K06512;Gm15930|K06512;Gm9733|K06551;Gm15922|K06512;Gm15931|K06512;Tgfbr3l|K04431;Pira2|K06512;AC158606.2|K…	Fosb|K09029;Itgb3|K06493;Mapk12|K04441;Ctsk|K01371;Tec|K07364;Mapk11|K04441;Sirpb1c|K06551;AC153498.1|K04687;	8	Mapk13|K04441;Csf1|K05453;Map2k6|K04433;Trem2|K14378;Csf1r|K05090;Il1r1|K04386;Tnfrsf11a|K05147;Il1a|K04383;Lilra6|K06512;Mitf|K09455;Sirpa|K06551;Pirb|K06512;Tnfrsf11b|K05148;Gm14548|K06512;Gm15930|K06512;Gm9733|K06551;Gm15922|K06512;Gm15931|K06512;Tgfbr3l|K04431;Pira2|K06512;AC158606.2|K04427;	21	http://www.kegg.jp/pathway/map04380+K09029+K06493+K04441+K01371+K07364+K06551+K04687+K05453+K04433+K14378+K05090+K04386+K05147+K04383+K06512+K09455+K05148+K04431+K04427	yes
Axon guidance	map04360	39	198	1336	13410	0.000236233	0.0054491	Epha2|K05103;Slit1|K06838;Dpysl5|K07529;Epha1|K05102;Sema3d|K06840;Rhod|K07530;Cxcl12|K10031;Gm7407|K04393;Sema4f|K06521;Sema6b|K06842;Smo|K06226;Fzd3|K02329;Bmp7|K16621;Ntn4|K06845;Ntn1|K06843;Dpysl2|K07528;Robo1|K06753;Enah|K05746;Nrp1|K06724;Epha4|K05105;Plxna2|K06820;Sema6d|K06842;Src|K05704;Sema4a|K06521;Prkcz|K18952;Ephb4|K05113;Ephb6|K05114;Plxna1|K06820;Pak1|K04409;Plxnb3|K06821;Plxna3|K0…	Epha2|K05103;Slit1|K06838;Dpysl5|K07529;Epha1|K05102;Sema3d|K06840;Rhod|K07530;Cxcl12|K10031;Gm7407|K04393;	8	Sema4f|K06521;Sema6b|K06842;Smo|K06226;Fzd3|K02329;Bmp7|K16621;Ntn4|K06845;Ntn1|K06843;Dpysl2|K07528;Robo1|K06753;Enah|K05746;Nrp1|K06724;Epha4|K05105;Plxna2|K06820;Sema6d|K06842;Src|K05704;Sema4a|K06521;Prkcz|K18952;Ephb4|K05113;Ephb6|K05114;Plxna1|K06820;Pak1|K04409;Plxnb3|K06821;Plxna3|K06820;Ryk|K05128;Ntng2|K16359;Sema6c|K06842;Pard6g|K06093;Sema3b|K06840;Plxnc1|K06572;Pak6|K05735;Gm43432|K0…	31	http://www.kegg.jp/pathway/map04360+K05103+K06838+K07529+K05102+K06840+K07530+K10031+K04393+K06521+K06842+K06226+K02329+K16621+K06845+K06843+K07528+K06753+K05746+K06724+K05105+K06820+K05704+K18952+K05113+K05114+K04409+K06821+K05128+K16359+K06093+K06572+K05735+K04513	yes
Pathways in cancer	map05200	106	724	1269	12884	0.000257757	0.005574	Fgfr4|K05095;Traf4|K09848;Bdkrb2|K03916;Hes1|K06054;Gsto2|K00799;Il12a|K05406;Ret|K05126;Lpar2|K04291;Cxcl12|K10031;Col4a4|K06237;Gm5511|K04079;Gm32460|K02219;Gm7407|K04393;AC153498.1|K04687;Ccnd2|K10151;Pdgfb|K17386;Il4|K05430;Gstt3|K00799;Smo|K06226;Ccne1|K06626;Nqo1|K00355;Gstm5|K00799;Gstm7|K00799;Hmox1|K00510;Igf1r|K05087;Adcy9|K08049;Epor|K05079;Bcl2l1|K04570;Fzd3|K02329;Mgst1|K00799;Dll1|K…	Fgfr4|K05095;Traf4|K09848;Bdkrb2|K03916;Hes1|K06054;Gsto2|K00799;Il12a|K05406;Ret|K05126;Lpar2|K04291;Cxcl12|K10031;Col4a4|K06237;Gm5511|K04079;Gm32460|K02219;Gm7407|K04393;AC153498.1|K04687;	14	Ccnd2|K10151;Pdgfb|K17386;Il4|K05430;Gstt3|K00799;Smo|K06226;Ccne1|K06626;Nqo1|K00355;Gstm5|K00799;Gstm7|K00799;Hmox1|K00510;Igf1r|K05087;Adcy9|K08049;Epor|K05079;Bcl2l1|K04570;Fzd3|K02329;Mgst1|K00799;Dll1|K06051;Lama5|K06240;Arnt2|K15589;Mmp9|K01403;E2f2|K09389;Kitl|K05461;Tgfb3|K13377;Gadd45g|K04402;Dapk1|K08803;Tert|K11126;Gm6768|K09289;Ednrb|K04198;Adcy6|K08046;Il15ra|K05074;Vegfa|K05448;Epa…	92	http://www.kegg.jp/pathway/map05200+K05095+K09848+K03916+K06054+K00799+K05406+K05126+K04291+K10031+K06237+K04079+K02219+K04393+K04687+K10151+K17386+K05430+K06226+K06626+K00355+K00510+K05087+K08049+K05079+K04570+K02329+K06051+K06240+K15589+K01403+K09389+K05461+K13377+K04402+K08803+K11126+K09289+K04198+K08046+K05074+K05448+K09095+K05089+K05090+K03068+K04397+K16797+K06052+K04482+K04462+K22410+K00182…	yes
Porphyrin and chlorophyll metabolism	map00860	13	36	1362	13572	0.000349957	0.00712266	Cp|K13624;Hmox1|K00510;Cpox|K00228;Alas2|K00643;Urod|K01599;Uros|K01719;Heph|K14735;Hmbs|K01749;Blvrb|K05901;Ppox|K00231;Ugt1a7c|K00699;Ugt1a6b|K00699;Gm29718|K01749;	.	0	Cp|K13624;Hmox1|K00510;Cpox|K00228;Alas2|K00643;Urod|K01599;Uros|K01719;Heph|K14735;Hmbs|K01749;Blvrb|K05901;Ppox|K00231;Ugt1a7c|K00699;Ugt1a6b|K00699;Gm29718|K01749;	13	http://www.kegg.jp/pathway/map00860+K13624+K00510+K00228+K00643+K01599+K01719+K14735+K01749+K05901+K00231+K00699	yes
Glutathione metabolism	map00480	24	102	1351	13506	0.000432346	0.00831065	Gsto2|K00799;Gm12846|K01581;Gstt3|K00799;Gstm5|K00799;Gstm7|K00799;Ggt1|K18592;Mgst1|K00799;Chac2|K07232;Rrm2|K10808;Idh1|K00031;Mgst3|K00799;Chac1|K07232;Acss2|K01895;Gstm4|K00799;Gclm|K03767;Gsr|K00383;Gsta4|K00799;Gstm1|K00799;Gstp3|K00799;Gpx1|K00432;AW146154|K01581;Mgst2|K00799;Gm8848|K01581;Gstm2-ps1|K00799;	Gsto2|K00799;Gm12846|K01581;	2	Gstt3|K00799;Gstm5|K00799;Gstm7|K00799;Ggt1|K18592;Mgst1|K00799;Chac2|K07232;Rrm2|K10808;Idh1|K00031;Mgst3|K00799;Chac1|K07232;Acss2|K01895;Gstm4|K00799;Gclm|K03767;Gsr|K00383;Gsta4|K00799;Gstm1|K00799;Gstp3|K00799;Gpx1|K00432;AW146154|K01581;Mgst2|K00799;Gm8848|K01581;Gstm2-ps1|K00799;	22	http://www.kegg.jp/pathway/map00480+K00799+K01581+K18592+K07232+K10808+K00031+K01895+K21456+K03767+K11205+K00383+K00432	yes
Complement and coagulation cascades	map04610	21	84	1354	13524	0.00049217	0.00896268	Bdkrb2|K03916;Serping1|K04001;Cd55b|K04006;Serpinf2|K03983;Serpina5|K03913;Serpinb2|K19821;Gm16548|K03902;Itgb2l|K06464;Vwf|K03900;Plau|K01348;C3|K03990;Tfpi|K03909;Procr|K06557;Masp2|K03993;F7|K01320;F10|K01314;Cd59a|K04008;C1qc|K03988;F13a1|K03917;C3ar1|K04009;Thbd|K03907;	Bdkrb2|K03916;Serping1|K04001;Cd55b|K04006;Serpinf2|K03983;Serpina5|K03913;Serpinb2|K19821;Gm16548|K03902;	7	Itgb2l|K06464;Vwf|K03900;Plau|K01348;C3|K03990;Tfpi|K03909;Procr|K06557;Masp2|K03993;F7|K01320;F10|K01314;Cd59a|K04008;C1qc|K03988;F13a1|K03917;C3ar1|K04009;Thbd|K03907;	14	http://www.kegg.jp/pathway/map04610+K03916+K04001+K04006+K03983+K03913+K19821+K03902+K06464+K03900+K01348+K03990+K03909+K06557+K03993+K01320+K01314+K04008+K03988+K03917+K04009+K03907	yes
Ether lipid metabolism	map00565	15	49	1360	13559	0.000544599	0.00942156	Enpp2|K01122;Gdpd3|K22387;Pla2g4c|K16342;Plpp1|K01080;Pla2g7|K01062;Pld1|K01115;Plpp3|K01080;Plb1|K14621;Pafah2|K01062;Enpp6|K08743;Pla2g4f|K16342;Pla2g4a|K16342;Pla2g16|K16817;Gdpd1|K22387;1700071M16Rik|K01062;	Enpp2|K01122;Gdpd3|K22387;Pla2g4c|K16342;	3	Plpp1|K01080;Pla2g7|K01062;Pld1|K01115;Plpp3|K01080;Plb1|K14621;Pafah2|K01062;Enpp6|K08743;Pla2g4f|K16342;Pla2g4a|K16342;Pla2g16|K16817;Gdpd1|K22387;1700071M16Rik|K01062;	12	http://www.kegg.jp/pathway/map00565+K01122+K22387+K16342+K01080+K01062+K01115+K14621+K08743+K16817	yes
Valine, leucine and isoleucine degradation	map00280	15	50	1360	13558	0.000648884	0.0106911	Il4i1|K03334;Aox2|K00157;Gm15952|K01968;Acsf3|K18660;Mccc2|K01969;Oxct1|K01027;Acat2|K00626;Hadh|K00022;Bcat1|K00826;Acat1|K00626;Bckdhb|K00167;Pccb|K01966;Aldh1b1|K00128;Acaa1a|K07513;Hmgcs1|K01641;	Il4i1|K03334;Aox2|K00157;Gm15952|K01968;	3	Acsf3|K18660;Mccc2|K01969;Oxct1|K01027;Acat2|K00626;Hadh|K00022;Bcat1|K00826;Acat1|K00626;Bckdhb|K00167;Pccb|K01966;Aldh1b1|K00128;Acaa1a|K07513;Hmgcs1|K01641;	12	http://www.kegg.jp/pathway/map00280+K03334+K00157+K01968+K18660+K01969+K01027+K00626+K00022+K00826+K00167+K01966+K00128+K07513+K01641	yes
Alanine, aspartate and glutamate metabolism	map00250	13	41	1362	13567	0.000958644	0.0132676	Il4i1|K03334;Adssl1|K01939;Cad|K11540;Gfpt2|K00820;Glul|K01915;Asns|K01953;Gpt2|K00814;Aldh5a1|K00139;Gm5424|K01940;Gm10874|K14455;Ass1|K01940;Glns-ps1|K01915;9330162012Rik|K00139;	Il4i1|K03334;	1	Adssl1|K01939;Cad|K11540;Gfpt2|K00820;Glul|K01915;Asns|K01953;Gpt2|K00814;Aldh5a1|K00139;Gm5424|K01940;Gm10874|K14455;Ass1|K01940;Glns-ps1|K01915;9330162012Rik|K00139;	12	http://www.kegg.jp/pathway/map00250+K03334+K01939+K11540+K00820+K01915+K01953+K00814+K00139+K01940+K14455	yes
Glycerophospholipid metabolism	map00564	23	102	1352	13506	0.000929131	0.0132676	Etnppl|K14286;Gpat3|K13506;Pla2g4c|K16342;Gm42987|K13506;Mboat2|K13517;Plpp1|K01080;Dgkg|K00901;Ache|K01049;Agpat4|K13523;Lpin2|K15728;Gpam|K00629;Ptdss2|K08730;Gpcpd1|K18695;Pld1|K01115;Plpp3|K01080;Plb1|K14621;Cds1|K00981;Lcat|K00650;Pcyt1b|K00968;Pla2g4f|K16342;Phospho1|K06124;Pla2g4a|K16342;Pla2g16|K16817;	Etnppl|K14286;Gpat3|K13506;Pla2g4c|K16342;Gm42987|K13506;	4	Mboat2|K13517;Plpp1|K01080;Dgkg|K00901;Ache|K01049;Agpat4|K13523;Lpin2|K15728;Gpam|K00629;Ptdss2|K08730;Gpcpd1|K18695;Pld1|K01115;Plpp3|K01080;Plb1|K14621;Cds1|K00981;Lcat|K00650;Pcyt1b|K00968;Pla2g4f|K16342;Phospho1|K06124;Pla2g4a|K16342;Pla2g16|K16817;	19	http://www.kegg.jp/pathway/map00564+K14286+K13506+K16342+K13517+K01080+K00901+K01049+K13523+K15728+K00629+K08730+K18695+K01115+K14621+K00981+K00650+K00968+K06124+K16817	yes
Metabolism of xenobiotics by cytochrome P450	map00980	21	89	1354	13519	0.000932134	0.0132676	Gsto2|K00799;Cyp2t4|K07416;Gstt3|K00799;Gstm5|K00799;Gstm7|K00799;Mgst1|K00799;Dhdh|K00078;Hsd11b1|K15680;Tulp2|K00078;Cyp1b1|K07410;Mgst3|K00799;Gstm4|K00799;Cyp1a1|K07408;Gsta4|K00799;Gstm1|K00799;Gstp3|K00799;Adh1|K13951;Mgst2|K00799;Ugt1a7c|K00699;Ugt1a6b|K00699;Gstm2-ps1|K00799;	Gsto2|K00799;Cyp2t4|K07416;	2	Gstt3|K00799;Gstm5|K00799;Gstm7|K00799;Mgst1|K00799;Dhdh|K00078;Hsd11b1|K15680;Tulp2|K00078;Cyp1b1|K07410;Mgst3|K00799;Gstm4|K00799;Cyp1a1|K07408;Gsta4|K00799;Gstm1|K00799;Gstp3|K00799;Adh1|K13951;Mgst2|K00799;Ugt1a7c|K00699;Ugt1a6b|K00699;Gstm2-ps1|K00799;	19	http://www.kegg.jp/pathway/map00980+K00799+K07416+K00078+K15680+K07410+K07408+K13951+K00699	yes
Pancreatic secretion	map04972	25	115	1350	13493	0.000897908	0.0132676	Gm15382|K07836;Cpa3|K08780;Adcy9|K08049;Atp1a2|K01539;Rab3d|K07884;Ryr2|K04962;Adcy6|K08046;Pnliprp2|K14075;Cel|K12298;Car2|K18245;2210010C04Rik|K01312;Plcb4|K05858;Plcb2|K05858;Atp1a3|K01539;Atp1b2|K01540;Pnliprp1|K14074;Pnlip|K14073;Chrm3|K04131;Try4|K01312;Cpa1|K08779;Clca3a1|K05030;Prss2|K01312;Cela2a|K01346;Ctrc|K01346;Gm43432|K04513;	Gm15382|K07836;	1	Cpa3|K08780;Adcy9|K08049;Atp1a2|K01539;Rab3d|K07884;Ryr2|K04962;Adcy6|K08046;Pnliprp2|K14075;Cel|K12298;Car2|K18245;2210010C04Rik|K01312;Plcb4|K05858;Plcb2|K05858;Atp1a3|K01539;Atp1b2|K01540;Pnliprp1|K14074;Pnlip|K14073;Chrm3|K04131;Try4|K01312;Cpa1|K08779;Clca3a1|K05030;Prss2|K01312;Cela2a|K01346;Ctrc|K01346;Gm43432|K04513;	24	http://www.kegg.jp/pathway/map04972+K07836+K08780+K08049+K01539+K07884+K04962+K08046+K14075+K12298+K18245+K01312+K05858+K01540+K14074+K14073+K04131+K08779+K05030+K01346+K04513	yes
cAMP signaling pathway	map04024	39	223	1336	13385	0.00172423	0.0229456	Pomc|K05228;Rapgef3|K08014;Pde3a|K19021;Ghrl|K05254;Gm15382|K07836;Gm13054|K12334;Gria3|K05199;Grin2d|K05212;Adcy9|K08049;Atp1a2|K01539;Vipr2|K04590;Cacna1d|K04851;Hcn2|K04955;Tshr|K04249;Ryr2|K04962;Adcy6|K08046;Pde10a|K18438;Gli1|K16797;Creb3l1|K09048;Pld1|K01115;Sucnr1|K10042;Pak1|K04409;Cngb1|K04952;Pde4c|K13293;Pde4a|K13293;Abcc4|K05673;Vav3|K05730;Fxyd1|K13360;Creb3l2|K09048;Gabbr2|K04615;A…	Pomc|K05228;Rapgef3|K08014;Pde3a|K19021;Ghrl|K05254;Gm15382|K07836;Gm13054|K12334;	6	Gria3|K05199;Grin2d|K05212;Adcy9|K08049;Atp1a2|K01539;Vipr2|K04590;Cacna1d|K04851;Hcn2|K04955;Tshr|K04249;Ryr2|K04962;Adcy6|K08046;Pde10a|K18438;Gli1|K16797;Creb3l1|K09048;Pld1|K01115;Sucnr1|K10042;Pak1|K04409;Cngb1|K04952;Pde4c|K13293;Pde4a|K13293;Abcc4|K05673;Vav3|K05730;Fxyd1|K13360;Creb3l2|K09048;Gabbr2|K04615;Atp1a3|K01539;Atp1b2|K01540;Mc2r|K04200;Adrb2|K04142;Htr1b|K04153;Ffar2|K04328;Cnga…	33	http://www.kegg.jp/pathway/map04024+K05228+K08014+K19021+K05254+K07836+K12334+K05199+K05212+K08049+K01539+K04590+K04851+K04955+K04249+K04962+K08046+K18438+K16797+K09048+K01115+K10042+K04409+K04952+K13293+K05673+K05730+K13360+K04615+K01540+K04200+K04142+K04153+K04328+K04948+K04513	yes
Fat digestion and absorption	map04975	12	39	1363	13569	0.00183767	0.0235494	Cd36|K06259;Plpp1|K01080;Pnliprp2|K14075;Cel|K12298;Mttp|K14463;Plpp3|K01080;Dgat2|K11160;Scarb1|K13885;Pnliprp1|K14074;Pnlip|K14073;Mogat2|K14457;Gm10874|K14455;	.	0	Cd36|K06259;Plpp1|K01080;Pnliprp2|K14075;Cel|K12298;Mttp|K14463;Plpp3|K01080;Dgat2|K11160;Scarb1|K13885;Pnliprp1|K14074;Pnlip|K14073;Mogat2|K14457;Gm10874|K14455;	12	http://www.kegg.jp/pathway/map04975+K06259+K01080+K14075+K12298+K14463+K11160+K13885+K14074+K14073+K14457+K14455	yes
MAPK signaling pathway	map04010	53	333	1322	13275	0.00191171	0.0236233	Fgfr4|K05095;Epha2|K05103;Mapk12|K04441;Nr4a1|K04465;Areg|K09782;Pla2g4c|K16342;Mapk11|K04441;Gm15382|K07836;Gm7407|K04393;Pdgfb|K17386;Abhd15|K04429;Cacnb3|K04864;Map3k20|K04424;Cacna1b|K04849;Mapk13|K04441;Hspb1|K04455;Igf1r|K05087;Cacna2d2|K04859;Csf1|K05453;Cacna1d|K04851;Arrb1|K04439;Kitl|K05461;Map2k6|K04433;Tgfb3|K13377;Gadd45g|K04402;Rasgrf2|K12326;Il1rap|K04723;Vegfa|K05448;Pdgfrb|K05089…	Fgfr4|K05095;Epha2|K05103;Mapk12|K04441;Nr4a1|K04465;Areg|K09782;Pla2g4c|K16342;Mapk11|K04441;Gm15382|K07836;Gm7407|K04393;	9	Pdgfb|K17386;Abhd15|K04429;Cacnb3|K04864;Map3k20|K04424;Cacna1b|K04849;Mapk13|K04441;Hspb1|K04455;Igf1r|K05087;Cacna2d2|K04859;Csf1|K05453;Cacna1d|K04851;Arrb1|K04439;Kitl|K05461;Map2k6|K04433;Tgfb3|K13377;Gadd45g|K04402;Rasgrf2|K12326;Il1rap|K04723;Vegfa|K05448;Pdgfrb|K05089;Csf1r|K05090;Flnb|K04437;Il1r1|K04386;Il1a|K04383;Mecom|K04462;Egf|K04357;Stmn1|K04381;Rasgrp4|K12363;Pak1|K04409;Vegfd|K0…	44	http://www.kegg.jp/pathway/map04010+K05095+K05103+K04441+K04465+K09782+K16342+K07836+K04393+K17386+K04429+K04864+K04424+K04849+K04455+K05087+K04859+K05453+K04851+K04439+K05461+K04433+K13377+K04402+K12326+K04723+K05448+K05089+K05090+K04437+K04386+K04383+K04462+K22410+K04357+K04381+K12363+K04409+K05449+K04349+K04347+K04459+K04861+K05092+K04431+K03283+K04427	yes
MicroRNAs in cancer	map05206	33	181	1342	13427	0.00211122	0.025189	Igf2bp1|K17391;Tnr|K06252;Itgb3|K06493;Irs2|K07187;Ezr|K08007;Irs1|K16172;Ccnd2|K10151;Pdgfb|K17386;Ccne1|K06626;Hmox1|K00510;Fzd3|K02329;Brca1|K10605;Mmp9|K01403;E2f2|K09389;Plau|K01348;Vegfa|K05448;Cyp1b1|K07410;Pdgfrb|K05089;Cdca5|K17390;Slc45a3|K15379;Vim|K07606;Ccne2|K06626;Stmn1|K04381;Tpm1|K09290;Cdk6|K02091;Cdc25c|K05867;Cdkn2a|K06621;Gm11223|K04381;Hmga2|K09283;Marcks|K12561;E030030I06Ri…	Igf2bp1|K17391;Tnr|K06252;Itgb3|K06493;Irs2|K07187;Ezr|K08007;Irs1|K16172;	6	Ccnd2|K10151;Pdgfb|K17386;Ccne1|K06626;Hmox1|K00510;Fzd3|K02329;Brca1|K10605;Mmp9|K01403;E2f2|K09389;Plau|K01348;Vegfa|K05448;Cyp1b1|K07410;Pdgfrb|K05089;Cdca5|K17390;Slc45a3|K15379;Vim|K07606;Ccne2|K06626;Stmn1|K04381;Tpm1|K09290;Cdk6|K02091;Cdc25c|K05867;Cdkn2a|K06621;Gm11223|K04381;Hmga2|K09283;Marcks|K12561;E030030I06Rik|K02091;Gm43432|K04513;Gm17590|K02091;	27	http://www.kegg.jp/pathway/map05206+K17391+K06252+K06493+K07187+K08007+K16172+K10151+K17386+K06626+K00510+K02329+K10605+K01403+K09389+K01348+K05448+K07410+K05089+K17390+K15379+K07606+K04381+K09290+K10373+K10375+K02091+K05867+K06621+K09283+K12561+K04513	yes
Neuroactive ligand-receptor interaction	map04080	51	328	1324	13280	0.00350031	0.0403702	Pomc|K05228;Bdkrb2|K03916;Chrna2|K04804;Gzma|K01352;Gabrr2|K05190;Nmb|K05223;Cort|K05238;Chrna9|K04810;Gabrb1|K05181;Lpar2|K04291;Cnr2|K04278;Ghrl|K05254;Grm6|K04608;Gria3|K05199;Grin2d|K05212;Grik5|K05205;Vipr2|K04590;Adora2b|K04267;Tshr|K04249;F2rl1|K04234;Thrb|K08362;Ednrb|K04198;P2rx6|K05221;C3|K03990;Htr7|K04163;Gpr35|K04276;P2rx7|K05220;2210010C04Rik|K01312;P2ry2|K04269;P2ry13|K08388;Lpar3|…	Pomc|K05228;Bdkrb2|K03916;Chrna2|K04804;Gzma|K01352;Gabrr2|K05190;Nmb|K05223;Cort|K05238;Chrna9|K04810;Gabrb1|K05181;Lpar2|K04291;Cnr2|K04278;Ghrl|K05254;	12	Grm6|K04608;Gria3|K05199;Grin2d|K05212;Grik5|K05205;Vipr2|K04590;Adora2b|K04267;Tshr|K04249;F2rl1|K04234;Thrb|K08362;Ednrb|K04198;P2rx6|K05221;C3|K03990;Htr7|K04163;Gpr35|K04276;P2rx7|K05220;2210010C04Rik|K01312;P2ry2|K04269;P2ry13|K08388;Lpar3|K04294;Gabbr2|K04615;Ctsg|K01319;C3ar1|K04009;Ptgir|K04263;Npb|K05267;Fpr1|K04172;Mc2r|K04200;Adrb2|K04142;Chrm3|K04131;Ltb4r1|K04296;P2ry6|K04272;Agtr1a|…	39	http://www.kegg.jp/pathway/map04080+K05228+K03916+K04804+K01352+K05190+K05223+K05238+K04810+K05181+K04291+K04278+K05254+K04608+K05199+K05212+K05205+K04590+K04267+K04249+K04234+K08362+K04198+K05221+K03990+K04163+K04276+K05220+K01312+K04269+K08388+K04294+K04615+K01319+K04009+K04263+K05267+K04172+K04200+K04142+K04131+K04296+K04272+K04166+K04153+K04279+K04577+K04290+K04303	yes
Fluid shear stress and atherosclerosis	map05418	40	242	1335	13366	0.00367339	0.0405094	Sdc4|K16338;Itgb3|K06493;Mapk12|K04441;Gsto2|K00799;Mapk11|K04441;Gm5511|K04079;AC153498.1|K04687;Pdgfb|K17386;Gstt3|K00799;Nqo1|K00355;Gstm5|K00799;Gstm7|K00799;Mapk13|K04441;Hmox1|K00510;Mgst1|K00799;Mmp9|K01403;Map2k6|K04433;Sdc2|K16336;Vegfa|K05448;Il1r1|K04386;Mgst3|K00799;Il1a|K04383;Src|K05704;Gstm4|K00799;Prkaa2|K07198;Prkcz|K18952;Gsta4|K00799;Gm8399|K05692;Gm5424|K01940;Gstm1|K00799;Gst…	Sdc4|K16338;Itgb3|K06493;Mapk12|K04441;Gsto2|K00799;Mapk11|K04441;Gm5511|K04079;AC153498.1|K04687;	7	Pdgfb|K17386;Gstt3|K00799;Nqo1|K00355;Gstm5|K00799;Gstm7|K00799;Mapk13|K04441;Hmox1|K00510;Mgst1|K00799;Mmp9|K01403;Map2k6|K04433;Sdc2|K16336;Vegfa|K05448;Il1r1|K04386;Mgst3|K00799;Il1a|K04383;Src|K05704;Gstm4|K00799;Prkaa2|K07198;Prkcz|K18952;Gsta4|K00799;Gm8399|K05692;Gm5424|K01940;Gstm1|K00799;Gstp3|K00799;Mgst2|K00799;Thbd|K03907;Ass1|K01940;Tgfbr3l|K04431;1810014B01Rik|K09487;Gm16754|K10456;…	33	http://www.kegg.jp/pathway/map05418+K16338+K06493+K04441+K00799+K04079+K04687+K17386+K00355+K00510+K01403+K04433+K16336+K05448+K04386+K04383+K05704+K07198+K18952+K05692+K01940+K03907+K04431+K09487+K10456+K10591+K04513+K04427	yes
Relaxin signaling pathway	map04926	26	137	1349	13471	0.00374653	0.0405094	Col1a1|K06236;Mapk12|K04441;Mapk11|K04441;Col4a4|K06237;Mapk13|K04441;Adcy9|K08049;Mmp9|K01403;Arrb1|K04439;Ednrb|K04198;Adcy6|K08046;Vegfa|K05448;Creb3l1|K09048;Src|K05704;Prkcz|K18952;Nos1|K13240;Col1a2|K06236;Col4a6|K06237;Vegfd|K05449;Col4a1|K06237;Col4a2|K06237;Acta2|K12313;Gng12|K04347;Creb3l2|K09048;Plcb4|K05858;Plcb2|K05858;Tgfbr3l|K04431;	Col1a1|K06236;Mapk12|K04441;Mapk11|K04441;Col4a4|K06237;	4	Mapk13|K04441;Adcy9|K08049;Mmp9|K01403;Arrb1|K04439;Ednrb|K04198;Adcy6|K08046;Vegfa|K05448;Creb3l1|K09048;Src|K05704;Prkcz|K18952;Nos1|K13240;Col1a2|K06236;Col4a6|K06237;Vegfd|K05449;Col4a1|K06237;Col4a2|K06237;Acta2|K12313;Gng12|K04347;Creb3l2|K09048;Plcb4|K05858;Plcb2|K05858;Tgfbr3l|K04431;	22	http://www.kegg.jp/pathway/map04926+K06236+K04441+K06237+K08049+K01403+K04439+K04198+K08046+K05448+K09048+K05704+K18952+K13240+K05449+K12313+K04347+K05858+K04431	yes
Mineral absorption	map04978	13	50	1362	13558	0.004177	0.0437952	Hmox1|K00510;Atp1a2|K01539;Atox1|K07213;Vdr|K08539;Slc26a6|K14704;Slc40a1|K14685;Heph|K14735;Gm5134|K14158;1300017J02Rik|K14736;Slc30a1|K14688;Atp1a3|K01539;Atp1b2|K01540;1700034H15Rik|K14688;	.	0	Hmox1|K00510;Atp1a2|K01539;Atox1|K07213;Vdr|K08539;Slc26a6|K14704;Slc40a1|K14685;Heph|K14735;Gm5134|K14158;1300017J02Rik|K14736;Slc30a1|K14688;Atp1a3|K01539;Atp1b2|K01540;1700034H15Rik|K14688;	13	http://www.kegg.jp/pathway/map04978+K00510+K01539+K07213+K08539+K14704+K14685+K14735+K14158+K14736+K14688+K01540	yes
Bile secretion	map04976	17	76	1358	13532	0.00438796	0.0446539	Aqp1|K09864;Adcy9|K08049;Atp1a2|K01539;Abcc3|K05667;Adcy6|K08046;Abcc2|K05666;Car2|K18245;Abcg2|K05681;Ldlr|K12473;Aqp9|K09877;Abcc4|K05673;Gm5134|K14158;Scarb1|K13885;Atp1a3|K01539;Atp1b2|K01540;Abcb4|K05659;Slc4a5|K13857;	.	0	Aqp1|K09864;Adcy9|K08049;Atp1a2|K01539;Abcc3|K05667;Adcy6|K08046;Abcc2|K05666;Car2|K18245;Abcg2|K05681;Ldlr|K12473;Aqp9|K09877;Abcc4|K05673;Gm5134|K14158;Scarb1|K13885;Atp1a3|K01539;Atp1b2|K01540;Abcb4|K05659;Slc4a5|K13857;	17	http://www.kegg.jp/pathway/map04976+K09864+K08049+K01539+K05667+K08046+K05666+K18245+K05681+K12473+K09877+K05673+K14158+K13885+K01540+K05659+K13857	yes
Vitamin digestion and absorption	map04977	8	22	1367	13586	0.00459891	0.0454635	Gif|K14615;Lmbrd1|K14617;Slc19a1|K14609;Slc52a3|K14620;Plb1|K14621;Scarb1|K13885;Slc19a2|K14610;Pnlip|K14073;	Gif|K14615;Lmbrd1|K14617;	2	Slc19a1|K14609;Slc52a3|K14620;Plb1|K14621;Scarb1|K13885;Slc19a2|K14610;Pnlip|K14073;	6	http://www.kegg.jp/pathway/map04977+K14615+K14617+K14609+K14620+K14621+K13885+K14610+K14073	yes
Glyoxylate and dicarboxylate metabolism	map00630	12	45	1363	13563	0.00490601	0.0471522	Afmid|K01432;Acat2|K00626;Hoga1|K18123;Glul|K01915;Cat|K03781;Acss2|K01895;Acat1|K00626;Pccb|K01966;Glns-ps1|K01915;D030055H07Rik|K11529;E130215H24Rik|K01895;Gm45313|K02437;	Afmid|K01432;	1	Acat2|K00626;Hoga1|K18123;Glul|K01915;Cat|K03781;Acss2|K01895;Acat1|K00626;Pccb|K01966;Glns-ps1|K01915;D030055H07Rik|K11529;E130215H24Rik|K01895;Gm45313|K02437;	11	http://www.kegg.jp/pathway/map00630+K01432+K00626+K18123+K01915+K03781+K01895+K21456+K01966+K11529+K02437	yes
Adrenergic signaling in cardiomyocytes	map04261	29	163	1346	13445	0.00512087	0.0478871	Rapgef3|K08014;Ppp1r1a|K08050;Mapk12|K04441;Scn5a|K04838;Mapk11|K04441;Crem|K09052;Gm26586|K10375;AC174776.1|K11583;Cacnb3|K04864;Mapk13|K04441;Adcy9|K08049;Atp1a2|K01539;Cacna2d2|K04859;Cacna1d|K04851;Ryr2|K04962;Adcy6|K08046;Ppp2r5b|K11584;Creb3l1|K09048;Ppp2r2c|K04354;Tpm1|K09290;Creb3l2|K09048;Plcb4|K05858;Plcb2|K05858;Atp1a3|K01539;Atp1b2|K01540;Cacna2d4|K04861;Adrb2|K04142;Pik3r6|K21290;Agt…	Rapgef3|K08014;Ppp1r1a|K08050;Mapk12|K04441;Scn5a|K04838;Mapk11|K04441;Crem|K09052;Gm26586|K10375;AC174776.1|K11583;	8	Cacnb3|K04864;Mapk13|K04441;Adcy9|K08049;Atp1a2|K01539;Cacna2d2|K04859;Cacna1d|K04851;Ryr2|K04962;Adcy6|K08046;Ppp2r5b|K11584;Creb3l1|K09048;Ppp2r2c|K04354;Tpm1|K09290;Creb3l2|K09048;Plcb4|K05858;Plcb2|K05858;Atp1a3|K01539;Atp1b2|K01540;Cacna2d4|K04861;Adrb2|K04142;Pik3r6|K21290;Agtr1a|K04166;	21	http://www.kegg.jp/pathway/map04261+K08014+K08050+K04441+K04838+K09052+K10375+K11583+K04864+K08049+K01539+K04859+K04851+K04962+K08046+K11584+K09048+K04354+K09290+K10373+K05858+K01540+K04861+K04142+K21290+K04166	yes
