# Supplementary material for: The Functional Mechanism of BP9 in Promoting B Cell Differentiation and Inducing Antigen Presentation
Source: Vaccines (Basel). 2024 Jun 1;12(6):607. doi: 10.3390/vaccines12060607 (PMC11209236; doi:10.3390/vaccines12060607)
Supplement: Supplementary file 1 [file vaccines-12-00607-s001.zip › Supplementary Material 3.xlsx]

## Sheet: The biological processes
Supplementary Material 3. The immune related biological processes involved by DEGs in B cells from mice immunized with BP9 and vaccine
Accession	Term_name	p-value	FDR	Alt_id	Background_Count	DE_Gene	DE_Count	Up_Gene	Up_Count	Down_Gene	Down_Count	Links	Result
Immune related processes
GO:0002376	immune system process	1.37866e-17	9.2701e-15	--	3207	Olr1;Ighv1-39;Spns2;Trim30d;A430046D13Rik;Gm16793;BC051537;Ighv9-4;Gm16754;Rnasel;Ifitm3;Igf1r;Ifi44l;Igkv20-101-2;Enpp2;Agl;Epx;Cd300c;Ighv9-1;Gm10654;Pmp22;Gbp10;Vpreb1;Tarm1;Trim30c;Serping1;Slc40a1;Cnr2;Prdx2;Ifi202b;Spta1;Cxcl3;Il1rl2;Tinagl1;Ighv9-3;Cd177;Ighv1-77;Fgr;Ackr4;Zbp1;Igkv8-16;Fbxo9;Tyro3;Igkv6-13;C1rl;Elane;Nlrp1a;Ighv1-75;Cd207;Hmgb3;Masp2;Lrp1;Ighv1-38;Trem2;Atg9a;Ighv5-9-1;Oa…	449	Ighv1-78;Gm45660;Igkv1-133;Igkv4-54;Nfasc;Gm7407;Ighv9-3;AC174776.1;Ighv1-39;Egr1;Apobec1;Prr7;Ighv1-74;Cnr2;Gm33882;Eomes;Ighv4-1;Ighv1-58;Ighv1-49;Ighv9-4;Igkv1-99;Ighv1-4;Spon2;Alcam;Ighv1-19;Ighv1-36;AC153498.1;Slamf7;AC166253.1;Gm15191;Fcrl1;Ighv1-52;Ighv9-2;Ighv9-1;Il12a;Cxcl12;Ighv1-75;Prf1;Ighv1-21-1;Irak1bp1;Ighv2-5;Ccl6;Ighv1-59;Klre1;Ighv3-2;Nlrp6;Ighv1-69;Ighv5-9-1;Ighv14-2;Igkv14-126…	118	Emp2;C3;Cd36;S100a9;Rslcan18;Gm21844;Rbm14;Ccl22;Ccr6;Dcst1;Igkv4-72;Igkv12-89;Itga9;Igkv4-79;Il1a;Pygl;AC171183.2;Fut7;Ighv5-12;Rab32;Csf1;Gm16754;1500004A13Rik;Slc11a1;Ccnb2;Ighg1;CT025660.2;Trbv15;Nedd4;Spns2;Ifi205;Btnl10;Pirb;Gm7332;H2-Q1;Prkcq;Il4;Fkbp1b;Gbp8;Hmgb3;Herc6;Gm13237;Fbxo9;Slpi;9830107B12Rik;Ptpro;Lilra6;Pglyrp1;Tnfrsf14;Aoc3;Ctsg;Lbp;Gpr35;Gm17590;Gm12403;Cd5;Prdx2;Gata2;Ifi44l…	331	http://amigo.geneontology.org/amigo/term/GO:0002376	yes
GO:0002252	immune effector process	6.93117e-17	3.88376e-14	--	1017	Bnip3l-ps;Ighv1-74;Ighv1-39;Fut7;Trim30d;Siglech;Igkv8-26;Igkv8-18;Ighv9-4;Ighv1-55;Rnasel;Rsad2;Il4;Ifit2;Ifi44l;Cd300lb;Oasl2;Dock1;Cx3cr1;Ifih1;Igkv20-101-2;Ighv2-6-8;Mgam;App;Agl;Ighv1-36;Gm14548;Ighv9-1;Igkv18-36;Ighv1-66;Card9;Gm15930;H2-T24;C3;Cd55b;Gm15922;Ifit1;Gpam;Ighv1-62;Ighv1-50;Plscr1;AC153144.3;Serping1;Clec4e;Pira2;Isg15;1700057G04Rik;Gm15931;Raet1d;Ighv1-58;Prdx2;Exo1;Ighg2c;Igh…	182	Igkv8-26;Serping1;Ighv1-78;AC153144.3;Ighv1-36;Ighv1-38;Ighv10-3;H60c;Ighv9-1;Raet1d;Ighv1-50;Ighv1-54;Igkv8-34;Klre1;Ighv1-20;Cd55b;Igkv1-133;Ighv1-52;Ighv9-2;Ighv1-76;Ighv3-2;Ighv1-18;Igkv20-101-2;Il12a;Ighv1-80;Ighv9-3;Ighv1-39;Ighv1-53;Ighv2-3;Ighv4-1;Eomes;Ighv1-74;Ighv1-49;Spon2;Prf1;Cd207;Apobec1;Ighv1-21-1;Ighv3-1;AC153498.1;Trim30c;Igkv18-36;Ighv2-5;Ighv1-66;Ighv1-59;Ighv8-5;Ighv1-81;Igh…	74	Emp2;C3;Zcchc3;Ccr6;Ctsg;Ighv5-12;Fut7;Oas2;Ighv2-7;Slc11a1;Pygl;C1qc;Il4;Fcnb;1700057G04Rik;Pira2;Ephb6;Lbp;Prdx2;Ifi44l;Ifitm2;Sucnr1;Ighv5-15;Rnasel;Plscr1;Cd8a;Ifitm3;Ifitm1;Clec4e;Irf7;Ifih1;Mx2;Ighv2-6-8;Rtp4;Jag1;Anxa3;Gm15922;Agl;Dll1;Ighv1-84;Ighv1-62;Ifit3b;Elane;App;Il18;Lrp1;Gm15930;Tnfsf18;Oas1e;Gm14548;Oas3;Itfg2;Cdh17;Igkv8-18;Pirb;Mgam;Card9;Masp2;Cplx2;Gm14506;Ighv1-63;Lrg1;Trim3…	108	http://amigo.geneontology.org/amigo/term/GO:0002252	yes
GO:0002682	regulation of immune system process	2.13733e-15	7.98413e-13	--	2426	Ighv1-39;Spns2;Trim30d;Gm16793;Ighv9-4;Gm13054;Prnp;Igkv20-101-2;Slc7a11;Ighv9-1;Gm10654;Ighv1-50;Tarm1;Trim30c;Serping1;Gm20257;Cnr2;Hes5;Prdx2;Ifi202b;Spta1;Ager;Thbs1;Car2;Il1rl2;Ighv9-3;Gm16587;Ighv1-77;Igtp;Zbp1;Hoxa7;Tyro3;C1rl;Elane;Ighv1-75;Hmgb3;Masp2;Itgb3;Btn2a2;Ighv1-38;Trem2;Ctnnbip1;Mmp8;Aqp3;F2rl1;Gm43432;Ddx60;Il20rb;Mpl;Irf7;H60c;Fam213a;Irak2;Prkcz;Vegfd;Serpinb9b;Cd24a;Thy1;Jak…	349	Ighv1-78;Gm45660;Fcer2a;Gm10252;Igkv1-133;Ezr;Ighv9-3;AC174776.1;Ighv1-39;Gm10075;Ighv1-74;Cnr2;Gm33882;Ighv4-1;Rnf26;Ighv1-58;Ighv1-49;Ighv9-4;Ighv8-7;Ighv1-4;Spon2;Ighv8-5;Irs2;Hes1;Ighv1-50;AC153498.1;Slamf7;AC166253.1;Ighv1-52;Ighv9-2;Ighv9-1;Il12a;Cxcl12;Ighv1-75;Gm13054;Ighv1-21-1;Ighv2-5;Ighv1-66;Ighv1-59;Klre1;Ighv3-2;Nlrp6;Ighv1-69;Ighv5-9-1;Ighv14-2;Ighv8-6;Ighv1-31;Ighv14-1;Ighv1-55;Ir…	100	C3;Btn2a2;Treml4;Gm21844;Rbm14;Clec4a1;Foxo3;Ankle1;Ccr6;Ncapg2;Dcst1;Ighv5-12;Sox13;Tmem176a;Csf1r;Csf1;Adora2b;Slc11a1;Gpx1;Car2;CT025660.2;Spns2;Ldlr;Ephb4;Sirpa;Ifi205;Btnl10;Meis1;Axl;Prkcq;Il4;Tcam1;Hmgb3;Ifi207;Mpp1;Pvrig;Itgam;Cd36;Tnfrsf14;Aoc3;Lbp;Aqp3;Tgfb3;Gm17590;Mtus1;Cd5;Prdx2;Gata2;Hsph1;Cd4;Gm43432;Fcnb;Gm16587;Trav5-4;Ifi208;Ighv5-15;Slc4a1;Pvr;Plscr1;Ffar2;Gm20257;Clec4e;Emilin…	249	http://amigo.geneontology.org/amigo/term/GO:0002682	yes
GO:0002684	positive regulation of immune system process	1.28251e-14	3.59317e-12	--	1718	Cd1d2;Ighv3-1;Btnl10;Ighv1-74;Ighv1-39;2010300F17Rik;Gm18194;Gm16793;Ifi208;Igkv8-26;Mmp9;Il15ra;Ighv10-1;Tnfrsf14;Ighv1-55;Il1rl1;Gm13054;Pik3r6;Hmgb1-ps7;Ighv14-2;Ighv5-12;Il4;Trav14d-3-dv8;Fcer1a;Ifih1;Cd300lb;Stxbp1;Ifi205;Dock1;Trbv15;Clec4a1;1700071M16Rik;Igkv20-101-2;Ighv2-6-8;Hes1;Gm18445;Gm33882;Ighv1-36;6030468B19Rik;Fer;Foxo3;Ighv9-1;Igkv18-36;Card9;H60c;Slc4a1;Ighv8-5;Gm45660;Gata2;Cd…	262	Ighv1-78;Gm45660;Fcer2a;Gm10252;Igkv1-133;Ighv9-3;AC174776.1;Ighv1-39;Gm10075;Ighv1-74;Gm33882;Ighv4-1;Ighv1-58;Ighv1-49;Ighv9-4;Ighv8-7;Ighv1-4;Ighv1-75;Ighv8-5;Irs2;Hes1;Ighv1-36;AC153498.1;AC166253.1;Ighv1-19;Ighv9-2;Ighv9-1;Il12a;Cxcl12;Spon2;Gm13054;Ighv1-21-1;Ighv2-5;Ighv1-66;Ighv1-59;Klre1;Ighv3-2;Ighv1-69;Ighv5-9-1;Ighv14-2;Ighv8-6;Ighv1-31;Ighv14-1;Ighv1-55;Irak2;Igkv8-26;H60c;Coch;Tec;R…	86	C3;Btn2a2;Rbm14;Foxo3;Ccr6;Ighv5-12;Il1a;Ighv2-7;Slc11a1;Car2;Zcchc3;Cmtm3;Ephb4;Ifi205;Btnl10;Btn1a1;Axl;Prkcq;Il4;Hmgb3;Ifi207;1700057G04Rik;Cd36;Tnfrsf14;Aoc3;Lbp;Aqp3;Cd5;Ifi208;Gata2;Hsph1;Cd4;Sirpa;Fcnb;Gm16587;Trav5-4;Adora2b;Ighv5-15;Pvr;Plscr1;Ffar2;Gm20257;Nectin2;Nod2;Irf7;Gm18445;Ifih1;Fpr1;Jag1;Ighv2-6-8;Tlr5;Rab7b;Clec4a1;Slc4a1;Vegfd;Cxcl1;Inhba;Il1rl2;Cd1d2;Ighv1-84;Ighv1-62;Gpr68…	176	http://amigo.geneontology.org/amigo/term/GO:0002684	yes
GO:0006955	immune response	1.4715e-14	3.71039e-12	--	2073	Cx3cr1;Ighv3-1;Igkv6-25;Ighv1-74;Pglyrp1;H2-Q1;Igkv14-126-1;Ighv1-39;Trim30d;2010300F17Rik;Gm18194;Gm16793;Gm14548;Gm15931;Ighv1-55;BC051537;Igkv1-88;Igkv5-37;Fcamr;Ighv9-4;Cd3g;Igkv12-38;Prf1;Gm16754;Ighv10-1;March8;Hmgb1-ps7;Igkv4-72;Ighv14-2;Ighv5-12;Il4;Trav14d-3-dv8;Iigp1;Igkv7-33;Igf1r;Ifit2;Ifi44l;Cd8b1;Cd1d1;Oasl2;Trbv15;Clec4a1;Ifih1;Igkv20-101-2;Enpp2;Ighv2-6-8;Prr7;Ighv1-18;Cd3e;Nlrp1b…	304	Ighv1-78;Gm45660;Igkv1-133;Igkv4-54;Ighv9-3;Ighv1-39;Gm10075;Prr7;Ighv1-74;Gm33882;Ccr5;Ighv4-1;Ighv1-58;Ighv1-49;Ighv9-4;Ighv8-7;Igkv1-99;Ighv1-4;Spon2;Alcam;Ighv1-19;Ighv1-36;AC153498.1;Slamf7;AC166253.1;Gm15191;Hmgb1-ps7;Ighv9-2;Ighv9-1;Il12a;Cxcl12;Ighv1-75;Prf1;Ighv1-21-1;Ighv3-1;Ighv2-5;Ighv1-66;Ighv1-59;Klre1;Ighv3-2;Nlrp6;Ighv1-69;Ighv5-9-1;Ighv14-2;Ighv8-6;Ighv1-31;Ighv1-85;Ighv1-55;Il20…	100	Emp2;C3;Dcst1;Zcchc3;Lcn2;Ccr6;Trim10;Igkv4-72;S100a9;Ighv5-12;Il1a;Ephb6;AC171183.2;Ltbr;Gm16754;Ighv2-7;Slc11a1;CT025660.2;Cd4;Nedd4;Rbm14;C1qc;Gm6981;Il4;Gbp8;Fcnb;Herc6;Fbxo9;Slpi;Cd36;Pira2;Clec4b2;Trav14d-3-dv8;Lbp;Igkv4-57-1;March8;Gm12403;Igkv4-63;Iigp1;Ifi44l;Gm7332;Chid1;Trav5-4;Ighv5-15;Prg3;Plscr1;Ffar2;Cd8a;Clec4e;Prg2;Nod2;Irf7;Susd2;Clec4a2;Igkv4-79;Ifih1;Mx2;Jag1;Ighv2-6-8;Tarm1;T…	204	http://amigo.geneontology.org/amigo/term/GO:0006955	yes
GO:0050776	regulation of immune response	7.68231e-11	8.42215e-09	--	1584	Alox15;Siglech;Ighv1-74;Pglyrp1;Ighv1-39;Spns2;Trim30d;2010300F17Rik;Gm18194;Gm16793;Ifi208;Igkv8-26;Igkv8-18;Ighv10-1;Tnfrsf14;Ighv1-55;Gm13054;Ripk3;Prnp;Hmgb1-ps7;Ighv14-2;Ighv5-12;Il4;Trav14d-3-dv8;Fcer1a;Stxbp1;Ifi205;Dock1;Trbv15;Clec4a1;Ifih1;Igkv20-101-2;Ighv2-6-8;Gm18445;Gm33882;Ighv1-36;Irgm2;Tnfsf18;Ighv9-1;Igkv18-36;Gm10654;Card9;H60c;Hfe;Ighv8-5;H2-T24;Gm45660;Cd55b;Rbm14;Gpx1;Cacnb3…	230	Ighv1-78;Gm45660;Fcer2a;Igkv1-133;Ezr;Ighv9-3;AC174776.1;Ighv1-39;Gm10075;Ighv1-74;Gm33882;Ighv4-1;Ighv1-58;Ighv1-49;Ighv9-4;Ighv8-7;Ighv1-4;Ighv1-75;Ighv8-5;Ighv1-50;AC153498.1;AC166253.1;Ighv1-19;Ighv9-2;Ighv9-1;Il12a;Spon2;Gm13054;Ighv1-21-1;Ighv2-5;Ighv1-66;Ighv1-59;Klre1;Ighv3-2;Nlrp6;Ighv1-69;Ighv5-9-1;Ighv14-2;Ighv8-6;Ighv1-31;Ighv14-1;Ighv1-55;Irak2;Il20rb;Igkv8-26;H60c;Coch;Tec;Raet1d;Ig…	86	C3;Dcst1;Prnp;Rbm14;Btn2a2;Ighv5-12;Ighv2-7;Zcchc3;Cmtm3;Ifi205;Btnl10;Gm21844;Clec12a;Prkcq;Il4;Tcam1;Hmgb3;Ifi207;Pvrig;Itgam;Cd36;Tnfrsf14;Lbp;Trav5-4;Ifi208;Gata2;Slc11a1;Cd4;Fcnb;Tgfb3;Adora2b;Ighv5-15;Pvr;Fgr;Plscr1;Ffar2;Clec4e;Ifi202b;Nod2;Irf7;Gm18445;Ifih1;Fpr1;Cd59a;Ighv2-6-8;Tlr5;Rab7b;Clec4a1;Cd1d2;Ighv1-84;Ighv1-62;Phf11a;Elane;Cd96;Trav3-3;Gprc5b;Nectin2;Gcsam;Cd24a;Il18;Alox15;Itk…	144	http://amigo.geneontology.org/amigo/term/GO:0050776	yes
GO:0045087	innate immune response	2.88183e-12	4.21248e-10	GO:0002226	970	Ighv1-74;Pglyrp1;Ighv1-39;Trim30d;Gm18194;Gm16793;Ighv10-1;Clec4a1;Ighv1-55;Ighv14-2;Rsad2;Il4;Ifit2;Oasl2;Cx3cr1;Ifih1;Ighv2-6-8;Mx2;Ighv1-36;Ifit1bl1;Ighv9-1;Gm10654;Card9;H60c;Ighv8-5;H2-T24;Cd55b;Gm7332;Rbm14;Ifit1;Clec4a3;Ighv1-62;Csf1r;Herc6;Tarm1;Serping1;Clec4e;Anxa1;Clec4a2;Raet1d;Csf1;Ighv1-58;Ighv1-54;Zcchc3;Ighg2c;Ighg2b;C1qc;Ighv1-84;Adam15;Ifi202b;Ighv1-26;Ighv1-77;Ighv1-66;Ighv1-18…	161	Ighv10-3;H60c;Ighv1-78;Gm10654;Ighv1-36;Ighv1-38;Slamf7;Ighv1-54;AC166253.1;Serping1;Ighv1-62-2;Raet1d;Ighv1-50;Ighv1-80;Klre1;Ighv1-20;Cd55b;Ighv8-5;Ighv9-2;Ighv1-76;Ighv1-18;Ighv9-1;Nlrp6;Ighv9-3;Ighv1-39;Ighv1-53;Ighv2-3;Ighv1-77;Ighv1-49;Ighv1-75;Ighv1-21-1;Ighv3-1;Ighv4-1;Gm45471;Trim30c;Ighv2-5;Ighv1-66;Ighv1-59;Ighv1-52;Ighv1-81;Ighv1-58;Ighv3-2;Ighv1-74;Ighv9-4;Ighv8-7;Ighv1-69;Ighv5-9-1;…	62	C3;Dcst1;Rbm14;Trim10;S100a9;Ighv5-12;Ighv2-7;Zcchc3;C1qc;Il4;Hmgb3;Herc6;Fbxo9;Slpi;Clec4b2;Tnfrsf14;Lbp;Iigp1;Gm7332;Fcnb;Ighv5-15;Clec4e;Nod2;Clec4a2;Ifih1;Mx2;Ighv2-6-8;Tarm1;Tlr5;S100a8;Clec4n;Clec4a1;Csf1;Mst1r;Trim59;Il1rap;Il1rl2;Cd1d2;Ighv1-84;Ighv1-62;Nlrp1a;Ifit3b;Clec5a;Jak3;Cd24a;Il18;Adam15;Oas1e;Oas3;Zbp1;Fgr;Anxa1;Ddx60;Masp2;Ighv1-63;Gm20319;Trim30d;Cd177;Fcna;Ighg2c;Ighg2b;Ighg1…	99	http://amigo.geneontology.org/amigo/term/GO:0045087	yes
GO:0002250	adaptive immune response	6.75767e-06	0.000258976	--	452	Nedd4;Anxa1;Pira2;Clec4a2;Ccr5;Chst10;Gm15931;Raet1d;2010300F17Rik;Gm18194;Gm14548;Ighg2b;Ighg2c;Exo1;Clec4a1;Cd8a;Themis;Ighg1;Jak3;Phkg1;Cd3g;Fcamr;Gm16754;Il4;Tnfrsf14;Hmgb1-ps7;Tec;Prf1;Adgre1;6030468B19Rik;Trav14d-3-dv8;Gm33882;Gm10075;Cd8b1;Alcam;Slamf7;Clec4n;Trbv15;C3ar1;Cd3e;Emp2;Jam3;Prr7;Eomes;Pirb;Clec4b2;Itk;Irf7;March8;AC153498.1;Tnfsf18;Lilra6;Il12a;Ephb6;Gm15930;Trav3-3;4933431E20…	73	Eomes;Hmgb1-ps7;Gm10075;Ccr5;AC153498.1;Slamf7;Gm33882;Alcam;Tec;Raet1d;Prr7;H60c;Klre1;Il12a;Chst10;Gm18194;Prf1;	17	Emp2;Cd3e;Dnmt3l;Pirb;Clec4n;Anxa1;Cd3g;Tnfsf18;Clec4a1;Tnfrsf11a;Ighg1;Adgre1;Jag1;Gm16754;Gm15922;Slc11a1;Trav3-3;Nedd4;A430046D13Rik;CT025660.2;Lilra6;Il4;Cd8b1;Fcamr;Exo1;Tarm1;Ighg2c;Ighg2b;Pira2;Clec4b2;Clec4a3;2010300F17Rik;Il18;March8;Jam3;Themis;Itk;Cd4;Jak3;Vegfa;Trav5-4;Gm15930;Gm15931;Phkg1;Ephb6;Gm14548;Tnfrsf14;Cd8a;Tnfrsf21;Trav14d-3-dv8;6030468B19Rik;C3ar1;Irf7;Trbv15;Clec4a2;4933…	56	http://amigo.geneontology.org/amigo/term/GO:0002250	yes
GO:0002460	adaptive immune response based on somatic recombination of immune receptors built from immunoglobulin superfamily domains	9.81459e-06	0.000352277	--	109	Pira2;Pirb;Raet1d;Cd8a;Gm15931;Ighg2c;Ighg2b;Ighg1;Prf1;Il4;Exo1;C3ar1;Emp2;Gm14548;Irf7;Lilra6;Il12a;Ephb6;Gm15930;H60c;Gm15922;Slc11a1;Il18;Vegfa;Jag1;Dnmt3l;	26	H60c;Prf1;Raet1d;Il12a;	4	Emp2;Pirb;Ighg1;Jag1;Gm15922;Ephb6;Lilra6;Exo1;Ighg2c;Ighg2b;Pira2;Dnmt3l;Il4;Il18;Slc11a1;Vegfa;Gm15930;Gm15931;Gm14548;Cd8a;C3ar1;Irf7;	22	http://amigo.geneontology.org/amigo/term/GO:0002460	yes
GO:0050778	positive regulation of immune response	1.84336e-09	1.64532e-07	--	1272	Cd1d2;Ighv1-74;Ighv1-39;2010300F17Rik;Gm18194;Gm16793;Ifi208;Igkv8-26;Igkv8-18;Ighv9-4;Ighv1-55;Gm13054;Hmgb1-ps7;Ighv14-2;Rsad2;Il4;Trav14d-3-dv8;Fcer1a;Stxbp1;Ifi205;Dock1;Trbv15;Ifih1;Igkv20-101-2;Ighv2-6-8;Gm18445;Ighv1-18;Ighv1-36;Ighv9-1;Igkv18-36;Ighv1-66;Card9;H60c;Ighv8-5;Cd55b;Gm45660;Rbm14;Cacnb3;Adora2b;Spon2;Itgam;Ighv1-50;Plscr1;Nr1h3;Serping1;Anxa1;1700057G04Rik;Nfam1;Raet1d;C3ar1;…	187	Coch;Igkv8-26;H60c;Ighv1-78;Gm45660;Fcer2a;Ighv1-36;Ighv1-38;Ighv1-54;AC166253.1;Serping1;Ighv9-1;Raet1d;Ighv1-50;Ighv1-80;Igkv8-34;Klre1;Peli3;Cd55b;Hmgb1-ps7;Ighv1-21-1;Ighv9-2;Ighv1-76;Ighv1-19;Gm33882;Ighv1-18;Igkv20-101-2;Il12a;Ighv9-3;Ighv1-39;Ighv1-53;Ighv1-20;Gm10075;Ighv4-1;Ighv1-74;Ighv1-49;Spon2;Gm13054;Ighv2-3;Ighv1-4;Ighv3-1;AC153498.1;Ighv1-59;Ighv1-52;Igkv18-36;Ighv2-5;Ighv1-66;Klr…	77	C3;Btn2a2;Rbm14;Ighv5-12;Ighv2-7;Zcchc3;Cmtm3;C1qc;Btnl10;Prkcq;Il4;Hmgb3;Ifi207;1700057G04Rik;Cd36;Tnfrsf14;Lbp;Ifi208;Gata2;Slc11a1;Cd4;Fcnb;Trav5-4;Adora2b;Ighv5-15;Pvr;Plscr1;Ffar2;Ifi202b;Cd24a;Irf7;Gm18445;Ifih1;Fpr1;Ighv2-6-8;Tlr5;Clec4a1;Cd1d2;Ighv1-84;Ighv1-62;Elane;Trav3-3;Gprc5b;Nectin2;Nod2;Il18;Itk;Tfrc;Prkcz;Zbp1;Ermap;Nfam1;Cd3e;Fgr;Igkv8-18;Stxbp1;Anxa1;Ltf;Masp2;Ifi205;Ighv1-63;C…	110	http://amigo.geneontology.org/amigo/term/GO:0050778	yes
GO:0002253	activation of immune response	8.77239e-08	6.01893e-06	--	790	Ighv1-74;Ighv1-39;2010300F17Rik;Ifi208;Igkv8-26;Tnfrsf21;Igkv8-18;Ighv9-4;Ighv1-55;Hmgb1-ps7;Ighv14-2;Ighv5-12;Trav14d-3-dv8;Ifi205;Dock1;Trbv15;Ifih1;Igkv20-101-2;Ighv2-6-8;Gm18445;Ighv1-36;Ighv9-1;Igkv18-36;Ighv8-5;Cd55b;Rbm14;Cacnb3;Ighv1-62;Ighv1-50;Serping1;1700057G04Rik;Nfam1;C3ar1;Ighv1-58;Ighv1-54;Ighg2c;Ighg2b;C1qc;Ighg1;Ifi202b;Ighv1-26;Btnl10;Ighv1-66;Ighv1-18;Gata2;Ighv10-1;Ighv9-3;Ig…	122	Igkv8-26;Serping1;Ighv1-78;Ighv1-36;Ighv1-38;Ighv1-18;Tec;Ighv9-1;Ighv1-50;Ighv1-80;Klre1;Ighv1-20;Cd55b;Hmgb1-ps7;Ighv1-21-1;Ighv9-2;Ighv1-76;Gm33882;Ighv1-54;Igkv20-101-2;Ighv1-49;Ighv9-3;Ighv1-39;Ighv1-53;Gm10075;Ighv4-1;Ighv1-74;Ighv1-75;Ighv2-3;Ighv1-4;Ighv3-1;AC153498.1;Ighv1-52;Igkv18-36;Ighv2-5;Ighv1-66;Ighv1-59;Ighv8-5;Ighv1-81;Ighv1-58;Ighv3-2;Ighv1-77;Ighv9-4;Ighv8-6;Ighv8-7;Ighv8-4;Ig…	64	Rslcan18;Ifih1;Btn2a2;Fpr1;Rbm14;Igkv8-18;Tlr5;Igkv8-16;Ighg2c;Trav3-3;Ighv5-12;Masp2;Clec4a1;C3;Ighv10-1;C1qc;Vav3;Ighv1-63;Btnl10;Trbv15;Zcchc3;Ifi205;Ighv1-62;Gm21844;Ighv2-6-8;Thy1;Ifi213;Ifi207;Fcna;1700057G04Rik;Ighg2b;Ighg1;Ighv2-7;2010300F17Rik;Nod2;Trav5-4;Ermap;Themis;Dock1;Gata2;Itk;Fcnb;Ighv1-84;C1rl;Ifi208;Ighv5-15;Cacnb3;Ifi202b;Ffar2;Cd3e;Tnfrsf21;Trav14d-3-dv8;Rgcc;Ighv1-86;C3ar1;…	58	http://amigo.geneontology.org/amigo/term/GO:0002253	yes
GO:0002683	negative regulation of immune system process	0.000211602	0.00477454	--	734	Alox15;Pglyrp1;Gm36551;Trim30d;Gm16793;Gpnmb;Tmem176b;Rnf26;Zfpm1;Prnp;Emilin1;Il4;Tmem176a;E030030I06Rik;Fer;Gm10654;Mixl1;Hfe;H2-T24;Cd55b;Gm45660;Gpx1;Tarm1;Nr1h3;Ccr1;Serping1;Anxa1;1700057G04Rik;Cnr2;Hes5;Ldlr;Mecom;Prdx2;C1qc;Tgfb3;Gpam;Ifi202b;Dlg5;A230060F14Rik;Thbs1;Cd300a;Gata2;Sdc4;Hes1;Hoxa7;Nlrx1;Tyro3;Dcst1;Nlrp6;Gm17590;Dll1;Hmgb3;Btn2a2;Axl;Ncapg2;Meis1;Il1rl1;F2rl1;Lag3;Gm9008;Il…	100	Cd55b;AC153498.1;Serping1;Gm45660;Gm10654;Sdc4;Gm10252;Mixl1;Il20rb;Cxcl12;Trim30c;Gm9008;Hes1;Fcrlb;Serpinb9b;Rnf26;Zfp608;Klre1;Cnr2;Nlrp6;Ezr;	21	Rslcan18;Dcst1;Prnp;Pilrb1;Cd59a;Fer;Tarm1;1700057G04Rik;Anxa1;Cd200r1;Btn2a2;Gm36551;Gpr55;Tmem176a;A230060F14Rik;Dll1;Tdpx-ps1;Ccr1;C1qc;Gpam;Tal1;Cd96;Gm16793;Ldlr;Ubash3a;Trim30d;Ifi202b;Gpr68;Ddt;Flt3;Il4;Dlg5;Kitl;Thy1;Hmgb3;Hoxa7;Pvrig;Alox15;Hfe;Hmox1;Ido1;F2rl1;Prdm16;Zfpm1;Gcsam;Tmem176b;Tnfrsf14;Gpnmb;Hes5;Rab7b;Nod2;Il18;Inpp4b;Thbs1;Gpx1;Cdk6;Ltf;Prdx2;Gata2;Nr1h3;Tyro3;Axl;Tnfsf18;H…	79	http://amigo.geneontology.org/amigo/term/GO:0002683	yes
GO:0002699	positive regulation of immune effector process	0.000527693	0.0100993	--	357	Anxa1;AC153498.1;Cd24a;Raet1d;Ddx60;Cd1d2;Zcchc3;Ighg2c;Ighg2b;Lbp;Ighg1;Ms4a2;Gm13054;Nectin2;Tfrc;H2-Q1;Rsad2;F2rl1;Il4;Lag3;Fcer1a;Cd300a;Gata2;Stxbp1;Hpx;Cxcl1;Gm8909;Cd177;6030468B19Rik;Fgr;P2rx7;Pvr;Cd36;Fer;C3;Gprc5b;Il12a;Il1r1;Cd1d1;Ffar2;H60c;Gm45660;Prkcz;Il18;Hmox1;Klrb1c;Adora2b;Spon2;Itgam;Nod2;Tnfrsf14;Fcer2a;Klre1;Ptafr;	54	Gm13054;H60c;Gm45660;Fcer2a;AC153498.1;Il12a;Hpx;Raet1d;Klrb1c;Klre1;Spon2;	11	Gm8909;Fgr;C3;Zcchc3;Fer;Itgam;Anxa1;Cd36;Cd1d1;Cxcl1;Cd1d2;Ptafr;Cd177;Hmox1;Il4;Nod2;Fcer1a;Ighg2c;Ighg2b;Ighg1;F2rl1;Rsad2;Gprc5b;Il1r1;Lbp;Il18;Stxbp1;Ddx60;Cd24a;Gata2;H2-Q1;Adora2b;Pvr;Ffar2;Tfrc;Prkcz;Tnfrsf14;Ms4a2;P2rx7;Lag3;6030468B19Rik;Nectin2;Cd300a;	43	http://amigo.geneontology.org/amigo/term/GO:0002699	yes
Immune related signal transduction
GO:0002429	immune response-activating cell surface receptor signaling pathway	3.76785e-12	5.37665e-10	--	504	Ighv1-74;Ighv1-39;2010300F17Rik;Igkv8-26;Igkv8-18;Ighv10-1;Ighv1-55;Ighv14-2;Ighv5-12;Trav14d-3-dv8;Dock1;Trbv15;Igkv20-101-2;Ighv2-6-8;Ighv1-36;Ighv9-1;Igkv18-36;Ighv8-5;Cacnb3;Ighv1-62;Ighv1-50;1700057G04Rik;Nfam1;Fpr1;Ighv1-58;Ighv1-54;Ighg2c;Ighg2b;Ighv1-84;Ighv1-26;Ighv2-5;Btnl10;Ighv1-66;Ighv1-18;Gata2;Ighv9-4;Ighv9-3;Ighv5-15;Ighv1-77;Igkv8-16;Itk;Ighv2-7;Ighv1-81;Igkv17-134;Ighv3-2;Ighv1-…	99	Igkv8-26;Ighv1-61;Ighv1-78;Ighv1-36;Ighv1-38;Ighv1-18;Tec;Ighv9-1;Ighv1-50;Ighv1-80;Klre1;Ighv1-20;Ighv3-1;Ighv8-5;Ighv1-21-1;Ighv9-2;Ighv1-76;Ighv1-54;Igkv20-101-2;Ighv1-49;Ighv9-3;Ighv1-39;Ighv1-53;Ighv2-3;Ighv4-1;Ighv1-74;Ighv1-75;Ighv1-4;AC153498.1;Igkv18-36;Ighv2-5;Ighv1-66;Ighv1-59;Ighv1-52;Ighv1-81;Ighv1-58;Ighv3-2;Ighv1-77;Ighv9-4;Ighv8-6;Ighv8-7;Ighv8-4;Ighv1-69;Ighv5-9-1;Ighv14-2;Ighv1-…	58	Cd3e;Btn2a2;Fpr1;Igkv8-18;Igkv8-16;Ighg2c;Trav3-3;Ighv5-12;Rslcan18;Clec4a1;Gata2;Ighv2-7;Vav3;Ighv1-63;Ighv1-62;Trbv15;Ighv1-84;Btnl10;Ighv2-6-8;Thy1;Fcnb;Fcna;1700057G04Rik;Ighg2b;Ighg1;2010300F17Rik;Ermap;Themis;Dock1;Ighv10-1;Itk;Trav5-4;Ighv5-15;Cacnb3;Ffar2;Tnfrsf21;Trav14d-3-dv8;Ighv1-86;C3ar1;Btn1a1;Nfam1;	41	http://amigo.geneontology.org/amigo/term/GO:0002429	yes
GO:0002768	immune response-regulating cell surface receptor signaling pathway	4.48544e-12	6.19728e-10	--	527	Ighv1-74;Ighv1-39;2010300F17Rik;Igkv8-26;Tnfrsf21;Igkv8-18;Ighv10-1;Ighv1-55;Ighv14-2;Ighv5-12;Trav14d-3-dv8;Dock1;Trbv15;Igkv20-101-2;Ighv2-6-8;Ighv1-36;Fer;Ighv9-1;Igkv18-36;Ighv8-5;Cacnb3;Ighv1-66;Ighv1-50;Clec4e;1700057G04Rik;Nfam1;Fpr1;Ighv1-58;Ighv1-54;Ighg2c;Ighg2b;Ighv1-84;Ighv1-26;Btnl10;Ighv1-62;Ighv1-18;Gata2;Ighv9-4;Ighv9-3;Ighv5-15;Ighv1-77;Igkv8-16;Itk;Ighv2-7;Ighv1-81;Igkv17-134;Ig…	102	Igkv8-26;Ighv1-61;Ighv1-78;Ighv1-36;Ighv1-38;Ighv1-18;Tec;Ighv9-1;Ighv1-50;Ighv1-80;Klre1;Ighv1-20;Ighv3-1;Ighv8-5;Ighv1-21-1;Ighv9-2;Ighv1-76;Ighv1-54;Igkv20-101-2;Ighv1-49;Ighv9-3;Ighv1-39;Ighv1-53;Ighv2-3;Ighv4-1;Ighv1-74;Ighv1-75;Ighv1-4;AC153498.1;Igkv18-36;Ighv2-5;Ighv1-66;Ighv1-59;Ighv1-52;Ighv1-81;Ighv1-58;Ighv3-2;Ighv1-77;Ighv9-4;Ighv8-6;Ighv8-7;Ighv8-4;Ighv1-69;Ighv5-9-1;Ighv14-2;Ighv1-…	58	Cd3e;Btn2a2;Fpr1;Fer;Igkv8-18;Igkv8-16;Ighg2c;Trav3-3;Ighv5-12;Rslcan18;Clec4a1;Gata2;Ighv2-7;Vav3;Ighv1-63;Ighv1-62;Trbv15;Ighv1-84;Btnl10;Ighv2-6-8;Thy1;Fcnb;Fcna;1700057G04Rik;Ighg2b;Ighg1;2010300F17Rik;Ermap;Ms4a2;Themis;Dock1;Ighv10-1;Itk;Trav5-4;Ighv5-15;Cacnb3;Ffar2;Tnfrsf21;Trav14d-3-dv8;Clec4e;Ighv1-86;C3ar1;Btn1a1;Nfam1;	44	http://amigo.geneontology.org/amigo/term/GO:0002768	yes
GO:0050851	antigen receptor-mediated signaling pathway	5.71476e-12	7.58409e-10	--	395	Ighv1-21-1;Ighv8-6;Ighv1-74;Btn2a2;Ighv1-31;Ighv1-15;1700057G04Rik;Nfam1;Ighv1-20;Cd3e;Ighv1-39;Ighv5-15;Thy1;Ighv1-54;Ighv1-38;Ighg2c;Ighg2b;Itk;Ighv1-58;Themis;Ighg1;Ighv5-9-1;Ighv10-1;Ighv1-86;Ighv1-78;Ighv1-55;Ighv14-1;Ighv1-61;Ighv1-59;Btnl10;Ighv1-69;Tec;Ighv14-2;Ighv5-12;Ighv2-3;Ighv1-4;Ighv1-85;Ighv1-62-2;Ighv1-84;Ighv1-18;Vav3;Ighv1-22;Btn1a1;Gata2;Rslcan18;Trbv15;Ighv9-4;Ighv9-3;Ighv1-4…	83	Ighv1-78;Ighv1-50;Ighv1-38;Ighv1-18;Tec;Ighv1-62-2;Ighv1-36;Ighv1-80;Ighv1-20;Ighv3-1;Ighv1-39;Ighv1-52;Ighv9-2;Ighv1-76;Ighv1-54;Ighv9-1;Ighv9-3;Ighv1-61;Ighv1-53;Ighv2-3;Ighv4-1;Ighv1-74;Ighv1-75;Ighv1-21-1;AC153498.1;Ighv1-77;Ighv2-5;Ighv1-66;Ighv1-59;Ighv8-5;Ighv1-81;Ighv1-58;Ighv3-2;Ighv1-49;Ighv9-4;Ighv8-7;Ighv1-69;Ighv5-9-1;Ighv14-2;Ighv8-6;Ighv1-22;Ighv1-31;Ighv1-85;Ighv1-26;Ighv10-3;Ighv…	51	Cd3e;Btn2a2;Ighv2-6-8;Ighg2c;Trav3-3;Ighv5-12;Rslcan18;Gata2;Ighv2-7;Vav3;Ighv1-63;Ighv1-62;Trbv15;Ighv1-84;Btnl10;Thy1;1700057G04Rik;Ighg2b;Ighg1;2010300F17Rik;Ermap;Themis;Ighv10-1;Itk;Trav5-4;Ighv5-15;Cacnb3;Tnfrsf21;Trav14d-3-dv8;Ighv1-86;Btn1a1;Nfam1;	32	http://amigo.geneontology.org/amigo/term/GO:0050851	yes
GO:0002764	immune response-regulating signaling pathway	3.38972e-10	3.38502e-08	--	612	Ighv1-74;Ighv1-39;2010300F17Rik;Igkv8-26;Tnfrsf21;Igkv8-18;Ighv9-4;Ighv1-55;Ighv14-2;Ighv5-12;Trav14d-3-dv8;Dock1;Trbv15;Igkv20-101-2;Ighv2-6-8;Ighv1-36;Fer;Ighv9-1;Igkv18-36;Ighv8-5;Siglech;Cacnb3;Ighv1-62;Ighv1-50;Clec4e;1700057G04Rik;Nfam1;Fpr1;Ighv1-58;Ighv1-54;Ighg2c;Ighg2b;Ighv1-84;Ighv1-26;Btnl10;Ighv1-66;Ighv1-18;Gata2;Ighv10-1;Ighv9-3;Ighv5-15;Ighv1-77;Igkv8-16;Itk;Ighv2-7;Ighv1-81;Igkv1…	108	Igkv8-26;Ighv1-61;Ighv1-78;Ighv1-36;Ighv1-38;Ighv1-18;Tec;Ighv9-1;Ighv1-50;Ighv1-80;Klre1;Ighv1-20;Ighv3-1;Ighv8-5;Ighv1-21-1;Ighv9-2;Ighv1-76;Ighv1-54;Igkv20-101-2;Ighv1-49;Ighv9-3;Ighv1-39;Ighv1-53;Ighv2-3;Ighv4-1;Ighv1-74;Ighv1-75;Ighv1-4;AC153498.1;Igkv18-36;Ighv2-5;Ighv1-66;Ighv1-59;Ighv1-52;Ighv1-81;Ighv1-58;Ighv3-2;Ighv1-77;Ighv9-4;Ighv8-6;Ighv8-7;Ighv8-4;Ighv1-69;Ighv5-9-1;Ighv14-2;Ighv1-…	60	Ifih1;Siglech;Fpr1;Cd3e;Fer;Igkv8-18;Tlr5;Igkv8-16;Ighg2c;Btn2a2;Ighv5-12;Rslcan18;Clec4a1;Ighv10-1;Ighv2-7;Vav3;Ighv1-63;Ighv1-62;Trbv15;Ighv1-84;Btnl10;Ighv2-6-8;Thy1;Fcnb;Fcna;1700057G04Rik;Ighg2b;Ighg1;2010300F17Rik;C3ar1;Ermap;Ms4a2;Themis;Dock1;Gata2;Itk;Trav5-4;Ighv5-15;Cacnb3;Ffar2;Tnfrsf21;Trav14d-3-dv8;Clec4e;Trav3-3;Ighv1-86;Nod2;Btn1a1;Nfam1;	48	http://amigo.geneontology.org/amigo/term/GO:0002764	yes
GO:0002757	immune response-activating signal transduction	9.82583e-10	9.17623e-08	--	585	Ighv1-74;Ighv1-39;2010300F17Rik;Igkv8-26;Igkv8-18;Ighv10-1;Ighv1-55;Ighv14-2;Ighv5-12;Trav14d-3-dv8;Dock1;Trbv15;Igkv20-101-2;Ighv2-6-8;Ighv1-36;Ighv9-1;Igkv18-36;Ighv8-5;Cacnb3;Ighv1-66;Ighv1-50;1700057G04Rik;Nfam1;Fpr1;Ighv1-58;Ighv1-54;Ighg2c;Ighg2b;Ighv1-84;Ighv1-26;Ighv2-5;Btnl10;Ighv1-62;Ighv1-18;Gata2;Ighv9-4;Ighv9-3;Ighv5-15;Ighv1-77;Igkv8-16;Itk;Ighv2-7;Ighv1-81;Igkv17-134;Ighv3-2;Ighv1-…	103	Igkv8-26;Ighv1-61;Ighv1-78;Ighv1-36;Ighv1-38;Ighv1-18;Tec;Ighv9-1;Ighv1-50;Ighv1-80;Klre1;Ighv1-20;Ighv3-1;Ighv8-5;Ighv1-21-1;Ighv9-2;Ighv1-76;Ighv1-54;Igkv20-101-2;Ighv1-49;Ighv9-3;Ighv1-39;Ighv1-53;Ighv2-3;Ighv4-1;Ighv1-74;Ighv1-75;Ighv1-4;AC153498.1;Igkv18-36;Ighv2-5;Ighv1-66;Ighv1-59;Ighv1-52;Ighv1-81;Ighv1-58;Ighv3-2;Ighv1-77;Ighv9-4;Ighv8-6;Ighv8-7;Ighv8-4;Ighv1-69;Ighv5-9-1;Ighv14-2;Ighv1-…	59	Ifih1;Btn2a2;Fpr1;Cd3e;Igkv8-18;Tlr5;Igkv8-16;Ighg2c;Trav3-3;Ighv5-12;Rslcan18;Clec4a1;Gata2;Ighv2-7;Vav3;Ighv1-63;Ighv1-62;Trbv15;Ighv1-84;Btnl10;Ighv2-6-8;Thy1;Fcnb;Fcna;1700057G04Rik;Ighg2b;Ighg1;2010300F17Rik;C3ar1;Ermap;Themis;Dock1;Ighv10-1;Itk;Trav5-4;Ighv5-15;Cacnb3;Ffar2;Tnfrsf21;Trav14d-3-dv8;Ighv1-86;Nod2;Btn1a1;Nfam1;	44	http://amigo.geneontology.org/amigo/term/GO:0002757	yes
B cell related processes
GO:0050853	B cell receptor signaling pathway	1.44758e-14	3.71039e-12	--	244	Ighv4-1;Ighv1-74;Ighv5-9-1;Ighv1-31;Ighv1-15;Ighv2-3;Nfam1;Ighv1-39;Ighv1-85;Ighv5-15;Ighv1-58;Ighv1-54;Ighv1-38;Ighg2c;Ighg2b;Ighg1;Ighv1-49;Ighv10-1;Ighv1-86;Ighv1-78;Ighv1-26;Ighv14-1;Ighv1-59;Ighv8-6;Ighv1-69;Tec;Ighv14-2;Ighv5-12;Ighv9-2;Ighv1-4;Ighv1-62;Ighv1-62-2;Ighv1-84;Ighv1-18;Vav3;Ighv1-22;Ighv1-61;Ighv1-21-1;Ighv9-4;Ighv9-3;Ighv2-6-8;Ighv1-77;Ighv1-36;Ighv1-52;Ighv8-7;Itk;Ighv3-1;Igh…	65	Ighv1-61;Ighv1-78;Ighv1-50;Ighv1-38;Ighv1-18;Tec;Ighv1-55;Ighv1-36;Ighv1-80;Ighv1-20;Ighv3-1;Ighv1-52;Ighv9-2;Ighv1-76;Ighv1-54;Ighv9-1;Ighv9-3;Ighv1-39;Ighv1-53;Ighv2-3;Ighv1-74;Ighv1-75;Ighv1-21-1;Ighv4-1;Ighv1-77;Ighv2-5;Ighv1-66;Ighv1-59;Ighv8-5;Ighv1-81;Ighv1-58;Ighv3-2;Ighv1-49;Ighv9-4;Ighv8-7;Ighv1-69;Ighv5-9-1;Ighv14-2;Ighv8-6;Ighv1-22;Ighv1-31;Ighv14-1;Ighv1-26;Ighv10-3;Ighv1-62-2;Ighv1-…	50	Ighv2-7;Ighg2c;Ighg2b;Ighg1;Ighv5-15;Itk;Ighv2-6-8;Vav3;Ighv1-84;Ighv1-62;Ighv1-63;Ighv5-12;Ighv1-86;Ighv10-1;Nfam1;	15	http://amigo.geneontology.org/amigo/term/GO:0050853	yes
GO:0050871	positive regulation of B cell activation	4.24874e-11	4.98288e-09	--	314	Ighv4-1;Ighv1-74;Ighv5-9-1;Ighv1-31;Ighv1-15;Ighv2-3;Ighv1-39;Ighv1-85;Ighv5-15;Ighv1-58;Ighv1-54;Ighv1-38;AC174776.1;Ighg2c;Ighg2b;Ighg1;Ighv1-49;Ighv10-1;Ighv1-86;Ighv1-78;Ighv1-55;Ighv14-1;Ighv1-59;Ighv8-6;Ighv1-69;Ighv14-2;Ighv5-12;Il4;Ighv1-4;Ighv1-75;Ighv1-62-2;Ighv1-84;Irs2;Ighv1-18;Vav3;Ighv1-22;Ighv1-61;Ighv1-21-1;Ighv9-4;Ighv9-3;Ighv1-19;Ighv2-6-8;Ighv1-77;Ighv1-36;Ighv1-52;Ighv8-7;Ighv…	69	Ighv1-61;Ighv1-78;Ighv1-50;Ighv1-38;Ighv1-18;AC153498.1;Ighv1-62-2;Ighv1-36;Ighv1-80;Ighv1-20;Ighv3-1;Ighv1-19;Ighv9-2;Ighv1-76;AC174776.1;Ighv1-54;Ighv9-1;Ighv9-3;Ighv1-39;Ighv1-53;Ighv2-3;Ighv1-74;Ighv1-75;Ighv1-21-1;Ighv4-1;Ighv1-77;Ighv2-5;Ighv1-66;Ighv1-59;Ighv1-52;Ighv1-81;Ighv1-58;Ighv3-2;Ighv1-49;Ighv9-4;Ighv8-7;Ighv1-69;Ighv5-9-1;Ighv14-2;Ighv8-6;Ighv1-22;Ighv1-31;Ighv14-1;Ighv1-26;Ighv1…	52	Ighv2-7;Ighg2c;Ighg2b;Ighg1;Ighv5-15;Ighv1-63;Ighv2-6-8;Tfrc;Il4;Vav3;Ighv1-84;Ighv1-62;Ighv5-12;Ighv1-86;Nod2;Ighv10-1;Mmp14;	17	http://amigo.geneontology.org/amigo/term/GO:0050871	yes
GO:0050864	regulation of B cell activation	1.3419e-09	1.2304e-07	--	381	Ighv4-1;Ighv1-74;Irs2;Cd24a;Ighv10-1;Ighv2-3;Nfam1;Ighv1-39;Ighv5-15;Ighv1-58;Ighv1-54;Ighv1-38;AC174776.1;Ighg2c;Ighg2b;Ighv1-84;Ighv1-49;Ighv9-4;Ighv1-86;Ighv1-78;Ighv1-26;Ighv1-31;Ighv14-1;Tfrc;Ighv8-6;Ighv1-69;Ighv14-2;Ighv5-12;Il4;Ighv1-4;Ighv1-85;Ighv1-62-2;Ighg1;Ighv1-18;Vav3;Ighv1-22;Cd300a;Ighv1-61;Ighv1-21-1;Ighv1-15;Ighv9-3;Flt3;Ighv1-19;Ighv2-6-8;Ighv1-77;Ighv1-36;Ighv1-52;Ighv8-7;Igh…	75	Ighv1-61;Ighv1-78;Ighv1-50;Ighv1-38;Ighv1-18;AC153498.1;Ighv1-55;Ighv1-36;Ighv1-80;Ighv1-20;Ighv3-1;Ighv1-19;Ighv9-2;Ighv1-76;AC174776.1;Ighv1-54;Ighv9-1;Ighv9-3;Ighv1-39;Ighv1-53;Ighv2-3;Ighv1-74;Ighv1-75;Ighv1-21-1;Ighv4-1;Ighv1-77;Ighv2-5;Ighv1-66;Ighv1-59;Ighv1-52;Ighv1-81;Ighv1-58;Ighv3-2;Ighv1-49;Ighv9-4;Ighv8-7;Ighv1-69;Ighv5-9-1;Ighv14-2;Ighv8-6;Ighv1-22;Ighv1-31;Ighv1-85;Ighv1-26;Ighv10-…	52	Ighv2-6-8;Ighv5-12;Ighv2-7;Vav3;Ighv1-63;Ighv1-84;Ighv1-62;Il4;Hmgb3;Ighg2c;Ighg2b;Ighg1;Cd300a;Cd24a;Ighv10-1;Flt3;Ighv5-15;Tfrc;Tnfrsf21;Mmp14;Ighv1-86;Nod2;Nfam1;	23	http://amigo.geneontology.org/amigo/term/GO:0050864	yes
GO:0002714	positive regulation of B cell mediated immunity	0.00133286	0.0203347	--	60	AC153498.1;Nectin2;6030468B19Rik;Tfrc;Fcer1a;Pvr;Il4;Nod2;C3;Ighg2c;Ighg2b;Fcer2a;Ighg1;Hpx;	14	AC153498.1;Hpx;Fcer2a;	3	Fcer1a;C3;Ighg2c;Ighg2b;Ighg1;Pvr;Tfrc;Nectin2;6030468B19Rik;Il4;Nod2;	11	http://amigo.geneontology.org/amigo/term/GO:0002714	yes
GO:0019724	B cell mediated immunity	0.00185487	0.0259836	--	49	Pira2;Gm14548;Pirb;Gm15922;Exo1;Ighg2c;Irf7;Gm15930;Gm15931;Lilra6;Ighg2b;Ighg1;	12	--	0	Gm15922;Ighg2b;Pira2;Gm15931;Pirb;Gm14548;Ighg2c;Lilra6;Ighg1;Gm15930;Irf7;Exo1;	12	http://amigo.geneontology.org/amigo/term/GO:0019724	yes
GO:0006959	humoral immune response	0.000632516	0.0116803	--	784	Ighv1-74;Pglyrp1;Ighv1-39;Igkv8-26;Igkv8-18;Ighv10-1;Ighv1-55;Ighv14-2;Ighv5-12;Igkv20-101-2;Ighv2-6-8;Ighv1-36;Ighv9-1;Igkv18-36;Gm5507;Gm26931;Ighv8-5;Cd55b;AC171183.2;Gm45660;Ighv1-62;Ighv1-50;Serping1;Ighv1-58;Ighv1-54;Ighg2c;Ighg2b;C1qc;Ighv1-84;Gm12403;Ighv1-26;Cxcl3;Slpi;Ighv1-66;Ighv1-18;Ctsg;Gm2451;Ighv9-4;Ighv9-3;Ighv5-15;Ighv1-77;Igkv8-16;Ighv2-7;Ighv1-81;Igkv17-134;C1rl;Ighv3-2;Ighv1-…	103	Igkv8-26;Serping1;Ighv1-78;Gm45660;Ighv1-36;Ighv1-38;Ighv1-18;Gm15191;Ighv9-1;Ighv1-50;Ighv1-80;Igkv8-34;Ighv1-20;Cd55b;Ighv8-5;Ighv1-21-1;Ighv9-2;Ighv1-76;Ighv1-54;Igkv20-101-2;Ighv1-49;Ighv9-3;Ighv1-39;Ighv1-53;Ighv2-3;Ighv4-1;Ighv1-74;Ighv1-75;Ighv1-4;Ighv3-1;AC153498.1;Gm45471;Gm5507;Igkv18-36;Ighv2-5;Ighv1-66;Ighv1-59;Ighv1-52;Ighv1-81;Ighv1-58;Ighv3-2;Ighv1-77;Ighv9-4;Ighv8-6;Ighv8-7;Ighv8-…	63	C3;S100a9;Ighv2-6-8;Igkv8-16;Slpi;Ltf;Rgcc;Ighv5-12;Masp2;Gm26931;AC171183.2;C1qc;Ighv1-63;Ighv1-84;Ighv1-62;Zfp738;Igkv8-18;Exo1;Fcnb;Fcna;Ighg2c;Ighg2b;Ighg1;Dnmt3l;Cxcl1;Ighv2-7;Camp;Ighv1-86;Gm12403;Ctsg;Ighv10-1;Gm6981;Cxcl3;Ighv5-15;Gm5976;Tnfrsf21;Gm2451;Pglyrp1;C1rl;Tslp;	40	http://amigo.geneontology.org/amigo/term/GO:0006959	yes
GO:0002920	regulation of humoral immune response	0.00090238	0.0153481	--	149	Serping1;Ighv9-2;Igkv8-26;Spns2;AC174776.1;Igkv8-18;Ighv10-1;Igkv8-34;Ighv8-6;Hpx;Ighv9-4;Ighv9-3;Igkv20-101-2;Cd59a;Igkv1-133;Ighv8-7;Igkv8-16;C3;Ighv9-1;Igkv18-36;Ighv8-5;Cd55b;Igkv17-134;Ighv10-3;Nod2;Ighv8-4;Fcer2a;	27	Ighv8-7;Igkv8-26;Serping1;Ighv8-5;Ighv8-6;Ighv9-2;Cd55b;AC174776.1;Ighv10-3;Igkv20-101-2;Igkv8-34;Ighv8-4;Ighv9-3;Igkv17-134;Igkv18-36;Hpx;Fcer2a;Igkv1-133;Ighv9-4;Ighv9-1;	20	C3;Igkv8-16;Cd59a;Igkv8-18;Spns2;Nod2;Ighv10-1;	7	http://amigo.geneontology.org/amigo/term/GO:0002920	yes
GO:0002377	immunoglobulin production	0.000761973	0.0133554	--	193	Igkv1-99;Igkv4-79;Igkv4-59;Igkv4-72;Igkv14-126-1;Igkv8-26;Igkv4-50;Igkv5-48;Igkv8-18;Gapt;Igkv8-34;Igkv4-73;Igkv6-25;Vpreb1;Igkv1-88;Igkv12-89;Igkv20-101-2;Igkv4-91;Igkv9-123;Igkv1-133;Igkv8-16;Igkv6-13;Igkv4-57-1;Igkv18-36;Igkv5-37;Igkv12-38;Igkv4-63;Igkv7-33;Igkv17-134;Igkv3-12-1;Igkv2-109;Igkv4-54;Nod2;	33	Igkv8-26;Igkv14-126-1;Igkv1-99;Igkv9-123;Igkv6-13;Igkv4-73;Igkv20-101-2;Igkv8-34;Igkv5-37;Igkv12-38;Igkv17-134;Igkv18-36;Igkv7-33;Igkv4-54;Igkv6-25;Igkv1-133;	16	Igkv1-88;Igkv12-89;Igkv8-16;Gapt;Vpreb1;Igkv3-12-1;Igkv8-18;Igkv4-59;Igkv4-50;Igkv5-48;Igkv4-72;Igkv4-57-1;Igkv2-109;Igkv4-79;Igkv4-63;Nod2;Igkv4-91;	17	http://amigo.geneontology.org/amigo/term/GO:0002377	yes
GO:0002891	positive regulation of immunoglobulin mediated immune response	0.00133286	0.0203347	--	60	AC153498.1;Nectin2;6030468B19Rik;Tfrc;Fcer1a;Pvr;Il4;Nod2;C3;Ighg2c;Ighg2b;Fcer2a;Ighg1;Hpx;	14	AC153498.1;Hpx;Fcer2a;	3	Fcer1a;C3;Ighg2c;Ighg2b;Ighg1;Pvr;Tfrc;Nectin2;6030468B19Rik;Il4;Nod2;	11	http://amigo.geneontology.org/amigo/term/GO:0002891	yes
lymphocyte and T cell related processes
GO:0046006	regulation of activated T cell proliferation	0.00447938	0.0491611	--	41	Btn2a2;Cd24a;Ripk3;Prnp;Ager;Il18;Gpam;Il4;Ido1;Jak3;	10	Ager;	1	Gpam;Btn2a2;Jak3;Ido1;Ripk3;Il18;Prnp;Il4;Cd24a;	9	http://amigo.geneontology.org/amigo/term/GO:0046006	yes
GO:0002456	T cell mediated immunity	0.00125737	0.0196618	--	47	Prf1;H60c;Emp2;Il4;Slc11a1;Raet1d;Cd8a;Il18;Dnmt3l;Jag1;Il12a;Ephb6;	12	H60c;Raet1d;Prf1;Il12a;	4	Emp2;Ephb6;Cd8a;Il18;Dnmt3l;Il4;Jag1;Slc11a1;	8	http://amigo.geneontology.org/amigo/term/GO:0002456	yes
GO:2001198	regulation of dendritic cell differentiation	0.00428606	0.0476618	--	8	Ager;Tmem176a;Tmem176b;H2-T24;	4	Ager;	1	H2-T24;Tmem176a;Tmem176b;	3	http://amigo.geneontology.org/amigo/term/GO:2001198	yes
GO:0051135	positive regulation of NK T cell activation	0.00428606	0.0476618	--	8	Il12a;Cd1d1;Il18;Hsph1;	4	Il12a;	1	Cd1d1;Il18;Hsph1;	3	http://amigo.geneontology.org/amigo/term/GO:0051135	yes
GO:0002708	positive regulation of lymphocyte mediated immunity	0.00321984	0.0390798	--	186	Cd24a;Raet1d;Cd1d2;Ighg2c;Ighg2b;Ighg1;Nectin2;P2rx7;H2-Q1;Rsad2;Il4;Lag3;Fcer1a;Hpx;Gm8909;6030468B19Rik;Pvr;AC153498.1;C3;Il12a;Il1r1;Cd1d1;Klre1;H60c;Prkcz;Il18;Klrb1c;Nod2;Tfrc;Fcer2a;	30	H60c;Fcer2a;AC153498.1;Il12a;Hpx;Raet1d;Klrb1c;Klre1;	8	Gm8909;C3;Cd1d1;Cd1d2;Il4;Fcer1a;Ighg2c;Ighg2b;Ighg1;Rsad2;Il1r1;Cd24a;Il18;H2-Q1;Pvr;Tfrc;Prkcz;P2rx7;Lag3;6030468B19Rik;Nectin2;Nod2;	22	http://amigo.geneontology.org/amigo/term/GO:0002708	yes
GO:0043030	regulation of macrophage activation	0.00109528	0.0177605	--	72	Cd1d1;Mmp8;Cebpa;Ager;Snca;App;Il1rl1;Ldlr;Lbp;Il4;Slc7a2;Itgam;Gm16793;Thbs1;Trem2;Nr1h3;	16	Ager;	1	Cebpa;Nr1h3;Trem2;App;Gm16793;Ldlr;Itgam;Mmp8;Snca;Lbp;Thbs1;Il4;Cd1d1;Il1rl1;Slc7a2;	15	http://amigo.geneontology.org/amigo/term/GO:0043030	yes
GO:0002449	lymphocyte mediated immunity	2.10995e-05	0.000678167	--	107	Lilra6;Pira2;Raet1d;Ighg2b;Cd8a;Gm15931;Ighg2c;Exo1;Ighg1;Prf1;Il4;Emp2;Gm14548;Irf7;Pirb;Il12a;Ephb6;Gm15930;Klre1;H60c;Gm15922;Slc11a1;Il18;Jag1;Dnmt3l;	25	Klre1;H60c;Prf1;Raet1d;Il12a;	5	Emp2;Ighg2c;Ighg2b;Pira2;Gm15931;Gm15922;Ephb6;Pirb;Gm14548;Gm15930;Slc11a1;Cd8a;Il18;Dnmt3l;Lilra6;Il4;Ighg1;Irf7;Exo1;Jag1;	20	http://amigo.geneontology.org/amigo/term/GO:0002449	yes
GO:0002260	lymphocyte homeostasis	0.00152253	0.02275	--	81	Gapt;Spta1;Slc40a1;Pira2;Ripk3;Gm15922;P2rx7;Bcl2a1b;Spns2;Ccnb2;Lilra6;Gm14548;Gm15931;Pirb;AC174776.1;Gm15930;Jak3;	17	AC174776.1;	1	Gm15922;Gm14548;Pira2;Gm15931;Jak3;Bcl2a1b;Pirb;Spns2;Gm15930;Spta1;Slc40a1;Ripk3;P2rx7;Lilra6;Gapt;Ccnb2;	16	http://amigo.geneontology.org/amigo/term/GO:0002260	yes
GO:0046649	lymphocyte activation	0.0039769	0.0450179	--	567	Nedd4;Clec4e;Anxa1;Cd24a;Clec4a2;Ccr5;Chst10;Cd3e;Tshr;Fut7;A430046D13Rik;Prdx2;Egr1;Exo1;Rsad2;Axl;Jak3;Phkg1;Cd3g;Gm16754;Ripk3;Crip3;P2rx7;Rag2;Sema4a;Clec4a1;F2rl1;Il4;1500004A13Rik;Gm17590;Nfam1;Zbtb32;Fcrl1;Cxcl12;Vpreb1;Cdk6;5830417I10Rik;Flt3;Prr7;6030468B19Rik;Raet1d;Gapt;Eomes;E030030I06Rik;Itk;Cd1d1;Tyro3;AC153498.1;Tnfsf18;Il12a;Itfg2;Ephb6;Gm43352;Cdh17;Gja1;4933431E20Rik;Tdpx-ps1;H6…	74	Eomes;Chst10;Ccr5;Crip3;Il12a;AC153498.1;H60c;Egr1;Raet1d;Prr7;Cxcl12;Tpd52-ps;Fcrl1;Klre1;Klrb1c;	15	Cd3e;Rag2;Zbtb32;Anxa1;Cd3g;Tnfsf18;Cd1d1;Clec4a1;Ccr6;Fut7;Dll1;Tdpx-ps1;Gm16754;1500004A13Rik;Slc11a1;Clec4a3;Itfg2;Nedd4;Vpreb1;A430046D13Rik;Fzd9;Fkbp1b;Flt3;Ephb6;Il4;Tnfsf8;Exo1;Itgam;Gapt;F2rl1;Gja1;Rsad2;Tshr;Adgrg3;Il18;Gm17590;4933431E20Rik;Cdk6;Sema4a;Prdx2;Itk;Cd4;Tyro3;Axl;5830417I10Rik;Jak3;Phkg1;Cd8a;Ripk3;P2rx7;Clec4e;6030468B19Rik;Gm43352;Cd24a;Bcl11b;E030030I06Rik;Nfam1;Cdh17;Cl…	59	http://amigo.geneontology.org/amigo/term/GO:0046649	yes
GO:0051249	regulation of lymphocyte activation	3.29337e-08	2.35581e-06	--	858	Ighv1-74;Pglyrp1;Sox13;Ighv1-39;Gpnmb;Il15ra;Ighv9-4;Ighv1-55;Ighv9-3;Ripk3;Prnp;Ighv14-2;Ighv5-12;Axl;Cd6;Ighv2-6-8;Ighv1-36;Ighv9-1;Hfe;Ighv8-5;Ephb4;Gpam;Ighv1-62;Ighv1-50;Tarm1;Hsph1;Anxa1;1700057G04Rik;Nfam1;Ighv1-58;Prdx2;AC174776.1;Ighg2c;Ighg2b;Ighg1;Spta1;Ager;Sh3rf1;Ighv5-15;A230060F14Rik;Pik3r6;Ighv1-66;Ighv1-18;Cd300a;Gata2;Il1rl2;Ighv10-1;Sdc4;Sirpa;Ighv1-77;Hes1;Gm9733;Tyro3;Ighv2-7…	132	Hes1;Ighv1-78;Gm10252;Ighv1-36;Ighv1-38;Slamf7;Ighv10-3;AC153498.1;Ighv1-62-2;Ighv1-50;Ighv1-54;Ighv1-20;Ighv3-1;Ighv8-5;Ighv9-2;Ighv1-76;AC174776.1;Ighv1-18;Ighv9-1;Il12a;Ighv1-80;Ighv9-3;Ighv1-39;Ighv1-53;Ighv2-3;Ighv4-1;Ighv1-74;Ighv1-49;Ighv1-75;Ighv1-21-1;Sdc4;Sirpb1c;Ighv2-5;Ighv1-66;Ighv1-59;Ighv1-52;Ighv1-81;Ighv1-58;Ighv3-2;Ighv1-77;Ighv9-4;Ighv8-7;Ighv1-69;Ighv5-9-1;Ighv14-2;Ighv8-6;Age…	61	Cd6;Btn2a2;Il15ra;Ighv2-6-8;Tarm1;1700057G04Rik;Anxa1;Ido1;Ighv1-86;Ighv5-12;Sox13;Rslcan18;Cd1d1;Slc4a1;A230060F14Rik;Ighv10-1;Tdpx-ps1;Ighv2-7;Gpam;Ighv1-63;Il1rl2;Cd4;Ephb4;Ighv1-84;Ighv1-62;Flt3;Ephb6;Pik3r6;Dlg5;Nod2;Gm43432;Thy1;Hmgb3;Sh3rf1;Hfe;Ighg2b;Ighg1;Prkcq;Fancd2;Il4;Gpnmb;Vav3;Tnfsf18;Cd24a;Il18;Tnfrsf14;Prnp;Cd5;Prdx2;Gata2;Hsph1;Mpl;Sirpa;Axl;Jak3;Gm9733;Ighv5-15;Adk;Tfrc;Cd3e;Pr…	71	http://amigo.geneontology.org/amigo/term/GO:0051249	yes
GO:0051251	positive regulation of lymphocyte activation	2.22482e-10	2.33745e-08	--	570	Ighv1-74;Ighv1-39;Il15ra;Ighv10-1;Ighv1-55;Ighv14-2;Ighv5-12;Axl;Ighv2-6-8;Ighv1-36;Ighv9-1;Ighv8-5;Ephb4;Gpam;Ighv1-66;Ighv1-50;Hsph1;Anxa1;Ighv1-58;Ighv1-54;AC174776.1;Ighg2c;Ighg2b;Ighv1-84;Spta1;Ager;Ighv5-15;Pik3r6;Ighv1-62;Ighv1-18;Gata2;Il1rl2;Ighv9-4;Ighv9-3;Sirpa;Ighv1-77;Hes1;Gm9733;Ighv2-7;Cd1d1;Ighv1-81;Ighv3-2;Ighv1-75;Ighv8-4;Mmp14;Btn2a2;Ighv2-3;Cd6;Slc4a1;Ighv1-38;Ighv1-31;Il4;Igh…	103	Hes1;Ighv1-78;Ighv1-36;Ighv1-38;Ighv1-18;Ighv1-62-2;Ighv1-50;Ighv1-80;Ighv1-20;Ighv3-1;Ighv8-5;Ighv9-2;Ighv1-76;AC174776.1;Ighv1-54;Ighv9-1;Il12a;Ighv9-3;Ighv1-39;Ighv1-53;Ighv2-3;Ighv4-1;Ighv1-74;Ighv1-49;Ighv1-75;Ighv1-21-1;AC153498.1;Sirpb1c;Ighv2-5;Ighv1-66;Ighv1-59;Ighv1-52;Ighv1-81;Ighv1-58;Ighv3-2;Ighv1-77;Ighv9-4;Ighv8-7;Ighv1-69;Ighv5-9-1;Ighv14-2;Ighv8-6;Ager;Ighv1-31;Ighv14-1;Ighv1-26;…	56	Cd6;Btn2a2;Il15ra;Ighv2-6-8;Anxa1;Ighv5-12;Cd1d1;Slc4a1;Gata2;Ighv2-7;Gpam;Ighv1-63;Il1rl2;Cd4;Ephb4;Ighv1-84;Ighv1-62;Ephb6;Pik3r6;Gm43432;Thy1;Ighg2c;Ighg2b;Ighg1;Prkcq;Il4;Vav3;Cd24a;Il18;Tnfrsf14;Cd5;Ighv10-1;Hsph1;Mpl;Sirpa;Axl;Jak3;Ighv5-15;Adk;Tfrc;Cd3e;Prkcz;Spta1;Mmp14;Ighv1-86;Nod2;Gm9733;	47	http://amigo.geneontology.org/amigo/term/GO:0051251	yes
Cytokine related processes
GO:0001818	negative regulation of cytokine production	1.62514e-07	9.99458e-06	--	365	Nlrp12;Anxa1;Mmp8;Cd24a;Arrb1;Clec4a2;Pglyrp1;Trim30d;Prg2;Abcd2;Dll1;Met;Gpnmb;Atg9a;Tgfb3;Jak3;Cd96;Rgcc;Clec4a1;Btn2a2;Il1rl1;Zfpm1;Ido1;Peli3;Ager;Epha2;Lbp;F2rl1;Axl;Cd34;Thbs1;Ghrl;Anxa4;Cx3cr1;Il20rb;Cd59a;Sirpa;Epx;Flt3;Gm9733;Sirpb1c;Nlrx1;Mefv;AC153498.1;Il12a;Gm10654;Lag3;Gm43352;Hfe;Gstp3;Tnfrsf21;Gm26563;Ezr;Slc11a1;Trim30c;Mapkbp1;Pomc;Hmox1;Elane;Clec4a3;Prnp;Cd200r1;Rnf128;Nod2;Ch…	67	Ghrl;Pomc;Fgfr4;Ager;Gm10654;Sirpb1c;AC153498.1;Il12a;Trim30c;Il20rb;Epha2;Ezr;Peli3;Gm26563;	14	Cd34;Atg9a;Btn2a2;Cd59a;Cx3cr1;Hfe;Anxa1;Ido1;Cd200r1;Rgcc;Clec4a1;Gstp3;Dll1;Nlrp12;Clec4a3;Mapkbp1;Mmp8;Trim30d;Anxa4;Flt3;Epx;Nod2;Abcd2;Elane;Cd96;Hmox1;F2rl1;Met;Zfpm1;Mefv;Gm43352;Gpnmb;Arrb1;Thbs1;Prnp;Ltf;Slc11a1;Sirpa;Axl;Chid1;Tgfb3;Jak3;Lbp;Prg2;Tnfrsf21;Rnf128;Lag3;Pglyrp1;Cd24a;Il1rl1;Nlrx1;Clec4a2;Gm9733;	53	http://amigo.geneontology.org/amigo/term/GO:0001818	yes
GO:0035456	response to interferon-beta	1.90616e-07	1.15123e-05	--	90	1700057G04Rik;Ube2g2;Gbp10;Ifi208;Ifitm6;Tgtp2;Gbp2;Xaf1;Gbp2b;Igtp;Ifi213;Ifi207;Ifi205;Iigp1;Gm18445;Ifit1bl1;Ifi202b;Ifitm1;Ifitm3;Ikbke;Ifit1;Ifit3b;Plscr1;Irgm2;Ifitm2;Gm11951;	26	Ube2g2;Gm11951;	2	Xaf1;Irgm2;Gbp2b;Ifit1;Ifi205;Ifitm6;Ifit3b;Igtp;Ifi213;Ifi207;1700057G04Rik;Ifitm2;Ifit1bl1;Ikbke;Gbp10;Iigp1;Gbp2;Ifi208;Tgtp2;Ifi202b;Ifitm3;Ifitm1;Plscr1;Gm18445;	24	http://amigo.geneontology.org/amigo/term/GO:0035456	yes
GO:0035455	response to interferon-alpha	7.86412e-06	0.00029054	--	44	Ifitm6;Ifitm2;Ifit1bl1;1700057G04Rik;Gm18445;Plscr1;Ifit1;Eif2ak2;Axl;Ifitm3;Ifit2;Ifi207;Ifitm1;Ifit3b;Gm11951;	15	Gm11951;	1	Eif2ak2;Ifitm2;1700057G04Rik;Plscr1;Ifit1;Ifit1bl1;Ifitm3;Ifitm1;Ifitm6;Ifit3b;Ifit2;Ifi207;Axl;Gm18445;	14	http://amigo.geneontology.org/amigo/term/GO:0035455	yes
GO:0042035	regulation of cytokine biosynthetic process	1.08414e-05	0.000383673	--	116	Cd209b;Cd3e;Prg3;S100b;Egr1;Zfpm1;Ager;Lbp;Il4;Lag3;Thbs1;Ghrl;Gata2;Cx3cr1;Fcer1a;Il1a;App;Hspb1;AC153498.1;Prkcq;Card9;Cd1d1;Elane;Nlrp12;Rnf128;Tnfrsf8;Ptafr;	27	Ghrl;AC153498.1;Cd209b;Egr1;Ager;	5	Cd3e;Card9;Cx3cr1;Il1a;Cd1d1;Nlrp12;Hspb1;Prkcq;Il4;Ptafr;Elane;Fcer1a;Zfpm1;App;Lbp;Thbs1;Gata2;Tnfrsf8;Prg3;Rnf128;Lag3;S100b;	22	http://amigo.geneontology.org/amigo/term/GO:0042035	yes
GO:0032674	regulation of interleukin-5 production	3.5563e-05	0.00107071	--	24	Il1rap;Gm20319;Tnfrsf21;Epx;Prkcz;Il1rl1;Tslp;Il17rb;Gata2;Gm43352;	10	--	0	Il1rap;Il17rb;Gm20319;Prkcz;Tnfrsf21;Gm43352;Epx;Gata2;Il1rl1;Tslp;	10	http://amigo.geneontology.org/amigo/term/GO:0032674	yes
GO:0019221	cytokine-mediated signaling pathway	9.25955e-05	0.00237638	--	406	Ccl6;AC153498.1;Il15ra;Pira2;Ackr3;St18;Csf1;Pirb;Numbl;Il20ra;Gab1;Gm15931;Il1rap;Ccl22;Tnfrsf25;Gpr35;Ifitm6;Krt18;Tnfrsf11a;Cebpa;Tnfrsf14;Ackr1;Cxcl3;Tec;Iigp1;Bcl2l1;Gm15930;Btrc;Card14;Cxcl1;Jak3;Cxcl12;Cx3cr1;Il20rb;Csf2rb;Mpl;Il3ra;Gm14548;Irf7;Fer;Foxo3;Lilra6;Ifitm1;Ifitm3;Gm20319;Egr1;Oas2;Ifitm2;Il1r1;H2-T24;Tnfsf18;Gm15922;Irak2;Isg20;Il18;Cd4;Pdgfb;Il1a;Csf1r;Flt3;Gm11951;Acsl1;Ccr1;	63	Numbl;AC153498.1;Irak2;Il20rb;Tec;Egr1;Ccl6;Cxcl12;Gm11951;	9	Ifitm1;Card14;Ccr1;Il15ra;Fer;Pirb;Ccl22;Ackr3;Bcl2l1;Tnfsf18;Il1a;Tnfrsf11a;Csf1;Oas2;Gm15922;Cxcl1;Acsl1;St18;Gm20319;Gab1;Csf2rb;Tnfrsf25;Lilra6;Il1r1;Krt18;Foxo3;Cd4;Cebpa;Cx3cr1;Pira2;Il20ra;Il1rap;Il3ra;Tnfrsf14;Gpr35;Csf1r;Iigp1;Mpl;Isg20;Flt3;Jak3;H2-T24;Ifitm2;Cxcl3;Gm15930;Gm15931;Ackr1;Gm14548;Il18;Ifitm3;Ifitm6;Pdgfb;Irf7;Btrc;	54	http://amigo.geneontology.org/amigo/term/GO:0019221	yes
GO:0035458	cellular response to interferon-beta	0.000176662	0.00406808	--	68	Ube2g2;Ifi202b;Iigp1;Gm18445;Gbp2;Irgm2;Ifit1;Ifit1bl1;Gbp2b;Gbp10;Ifi205;Ifi208;Igtp;Ifi213;Ifi207;Tgtp2;Ifit3b;	17	Ube2g2;	1	Gbp2;Ifi208;Tgtp2;Ifi202b;Irgm2;Ifit1;Ifit1bl1;Ifi205;Gbp2b;Ifit3b;Gbp10;Iigp1;Igtp;Ifi213;Ifi207;Gm18445;	16	http://amigo.geneontology.org/amigo/term/GO:0035458	yes
GO:0032642	regulation of chemokine production	0.000418239	0.00835318	--	202	Lrp1;Cd24a;Ackr1;Mefv;Tslp;Gm26563;Egr1;Trem2;Lpl;Eif2ak2;Il1rl1;Zfpm1;Gstp3;P2ry2;Hmgb1-ps7;Epha2;Lbp;F2rl1;Il4;Gm33882;Sirpa;Mpl;App;Gm9733;Sirpb1c;AC153498.1;Ffar2;Alox8;Il18;Elane;Adora2b;Gm10075;Csf1r;Nod2;Ager;	35	Hmgb1-ps7;Ager;Sirpb1c;AC153498.1;Egr1;Gm10075;Epha2;Gm33882;Gm26563;	9	P2ry2;Ackr1;Gstp3;Lpl;Il4;Nod2;Elane;Eif2ak2;F2rl1;Zfpm1;App;Mefv;Lbp;Il18;Csf1r;Adora2b;Mpl;Sirpa;Lrp1;Alox8;Ffar2;Trem2;Cd24a;Il1rl1;Tslp;Gm9733;	26	http://amigo.geneontology.org/amigo/term/GO:0032642	yes
GO:0032642	regulation of chemokine production	0.000418239	0.00835318	--	202	Lrp1;Cd24a;Ackr1;Mefv;Tslp;Gm26563;Egr1;Trem2;Lpl;Eif2ak2;Il1rl1;Zfpm1;Gstp3;P2ry2;Hmgb1-ps7;Epha2;Lbp;F2rl1;Il4;Gm33882;Sirpa;Mpl;App;Gm9733;Sirpb1c;AC153498.1;Ffar2;Alox8;Il18;Elane;Adora2b;Gm10075;Csf1r;Nod2;Ager;	35	Hmgb1-ps7;Ager;Sirpb1c;AC153498.1;Egr1;Gm10075;Epha2;Gm33882;Gm26563;	9	P2ry2;Ackr1;Gstp3;Lpl;Il4;Nod2;Elane;Eif2ak2;F2rl1;Zfpm1;App;Mefv;Lbp;Il18;Csf1r;Adora2b;Mpl;Sirpa;Lrp1;Alox8;Ffar2;Trem2;Cd24a;Il1rl1;Tslp;Gm9733;	26	http://amigo.geneontology.org/amigo/term/GO:0032642	yes
GO:0032754	positive regulation of interleukin-5 production	0.000600929	0.0112448	--	17	Il1rap;Gm20319;Prkcz;Il1rl1;Tslp;Il17rb;Gata2;	7	--	0	Il1rap;Il17rb;Gm20319;Prkcz;Gata2;Il1rl1;Tslp;	7	http://amigo.geneontology.org/amigo/term/GO:0032754	yes
GO:0050725	positive regulation of interleukin-1 beta biosynthetic process	0.000878202	0.0150895	--	3	Ager;App;Egr1;	3	Egr1;Ager;	2	App;	1	http://amigo.geneontology.org/amigo/term/GO:0050725	yes
GO:0050722	regulation of interleukin-1 beta biosynthetic process	0.000878202	0.0150895	--	3	Ager;App;Egr1;	3	Egr1;Ager;	2	App;	1	http://amigo.geneontology.org/amigo/term/GO:0050722	yes
GO:0001816	cytokine production	0.00107675	0.0174881	--	121	Sucnr1;Cd96;Rgcc;Adgrg1;Il4;Cd59a;App;Eomes;Nlrp1b;Itk;Dnmt3l;Adamts3;Il12a;Lipa;Slc11a1;S1pr3;Il18;Ido1;Cd4;Nod2;Irf7;Fgfr4;Ptafr;	23	Eomes;Fgfr4;Il12a;	3	Cd96;Slc11a1;Sucnr1;Cd59a;S1pr3;App;Adgrg1;Nlrp1b;Ido1;Nod2;Il18;Rgcc;Dnmt3l;Il4;Lipa;Ptafr;Irf7;Itk;Cd4;Adamts3;	20	http://amigo.geneontology.org/amigo/term/GO:0001816	yes
GO:0032682	negative regulation of chemokine production	0.00124688	0.0195888	--	35	Cd24a;Sirpb1c;Gstp3;Sirpa;Epha2;Mefv;Gm9733;F2rl1;Gm26563;Elane;	10	Sirpb1c;Epha2;Gm26563;	3	Elane;F2rl1;Mefv;Cd24a;Gstp3;Gm9733;Sirpa;	7	http://amigo.geneontology.org/amigo/term/GO:0032682	yes
GO:2000662	regulation of interleukin-5 secretion	0.00134073	0.0203347	--	10	Prkcz;Gata2;Il17rb;Tnfrsf21;Tslp;	5	--	0	Tnfrsf21;Gata2;Tslp;Prkcz;Il17rb;	5	http://amigo.geneontology.org/amigo/term/GO:2000662	yes
GO:0032656	regulation of interleukin-13 production	0.00148489	0.0223823	--	30	Il1rap;Gm20319;Tnfrsf21;Prkcz;Tslp;Il4;Il17rb;Gata2;Gm43352;	9	--	0	Il1rap;Il17rb;Gm20319;Prkcz;Tnfrsf21;Gm43352;Il4;Gata2;Tslp;	9	http://amigo.geneontology.org/amigo/term/GO:0032656	yes
GO:0032653	regulation of interleukin-10 production	0.00157964	0.0232298	--	61	Il20rb;Mmp8;Tnfrsf21;Ido1;Ager;Epx;Prkcz;Dll1;Tslp;Il4;Cd34;Nod2;Prg2;Jak3;	14	Il20rb;Ager;	2	Cd34;Jak3;Prg2;Prkcz;Ido1;Tnfrsf21;Nod2;Il4;Epx;Mmp8;Dll1;Tslp;	12	http://amigo.geneontology.org/amigo/term/GO:0032653	yes
GO:0045073	regulation of chemokine biosynthetic process	0.00179427	0.0253815	--	15	AC153498.1;Ager;App;Elane;Il4;Egr1;	6	Egr1;AC153498.1;Ager;	3	Elane;App;Il4;	3	http://amigo.geneontology.org/amigo/term/GO:0045073	yes
GO:0032673	regulation of interleukin-4 production	0.00198153	0.0272284	--	37	Cd1d1;Il20rb;Zfpm1;Prkcq;Epx;Cd3e;Prg2;Prkcz;Gata2;Gm43352;	10	Il20rb;	1	Cd3e;Zfpm1;Prg2;Prkcz;Prkcq;Gm43352;Epx;Cd1d1;Gata2;	9	http://amigo.geneontology.org/amigo/term/GO:0032673	yes
GO:0032736	positive regulation of interleukin-13 production	0.00254985	0.0327198	--	21	Il1rap;Gm20319;Prkcz;Tslp;Il4;Il17rb;Gata2;	7	--	0	Il1rap;Il17rb;Gm20319;Prkcz;Il4;Gata2;Tslp;	7	http://amigo.geneontology.org/amigo/term/GO:0032736	yes
GO:0001961	positive regulation of cytokine-mediated signaling pathway	0.00317025	0.0385707	--	52	Il1r1;Ikbke;Axl;Igtp;Zbp1;Csf1;Park2;Irf7;Trem2;Irgm2;Tslp;Hpx;	12	Hpx;	1	Tslp;Irgm2;Trem2;Zbp1;Park2;Il1r1;Ikbke;Csf1;Igtp;Irf7;Axl;	11	http://amigo.geneontology.org/amigo/term/GO:0001961	yes
GO:0035457	cellular response to interferon-alpha	0.00343385	0.0407457	--	22	Axl;Gm18445;Ifit1;Ifit1bl1;Ifit2;Ifi207;Ifit3b;	7	--	0	Ifit1;Ifit1bl1;Ifit3b;Ifit2;Ifi207;Axl;Gm18445;	7	http://amigo.geneontology.org/amigo/term/GO:0035457	yes
GO:0045080	positive regulation of chemokine biosynthetic process	0.00357737	0.0418578	--	12	Il4;App;AC153498.1;Egr1;Ager;	5	Egr1;AC153498.1;Ager;	3	App;Il4;	2	http://amigo.geneontology.org/amigo/term/GO:0045080	yes
GO:0006958	complement activation, classical pathway	2.50867e-14	5.64816e-12	--	308	Serping1;Ighv4-1;Ighv1-74;Ighv5-9-1;Ighv1-31;Ighv1-15;Ighv2-3;C3;Ighv1-39;Ighv1-85;Ighv5-15;Ighv1-58;Ighv1-54;Ighv1-38;Igkv8-26;Ighg2c;Ighg2b;C1qc;Ighg1;Igkv8-18;Ighv10-1;Ighv1-86;Ighv1-78;Ighv1-55;Igkv8-34;Ighv14-1;Ighv1-59;Ighv8-6;Ighv1-69;Ighv14-2;Ighv5-12;Ighv9-2;Ighv1-4;Ighv1-66;Ighv1-62-2;Ighv1-84;Ighv1-18;Ighv1-22;Ighv1-26;Ighv1-49;Ighv1-61;Ighv1-21-1;Ighv9-4;Ighv9-3;Igkv20-101-2;Igkv1-133…	75	Igkv8-26;Serping1;Ighv1-78;Ighv10-3;Ighv1-38;Ighv1-18;Ighv1-50;Ighv1-62-2;Ighv1-36;Ighv1-80;Ighv1-20;Ighv9-1;Ighv3-1;Ighv1-52;Ighv9-2;Ighv1-76;Ighv1-54;Igkv20-101-2;Ighv9-3;Ighv1-39;Ighv1-53;Ighv2-3;Ighv1-74;Ighv1-75;Ighv1-21-1;Cd55b;Ighv4-1;Ighv1-77;Igkv18-36;Ighv2-5;Ighv1-66;Ighv1-59;Ighv8-5;Ighv1-81;Ighv1-58;Ighv3-2;Ighv1-49;Ighv9-4;Ighv8-7;Ighv8-4;Ighv1-69;Ighv5-9-1;Ighv14-2;Ighv8-6;Ighv1-22;…	57	C3;Ighg2c;Ighg2b;Ighg1;Ighv5-15;Ighv1-63;Ighv2-7;Igkv8-18;Masp2;Igkv8-16;C1qc;Ighv1-62;Ighv5-12;Ighv1-86;Ighv2-6-8;Ighv10-1;Ighv1-84;C1rl;	18	http://amigo.geneontology.org/amigo/term/GO:0006958	yes
GO:0006956	complement activation	2.52e-14	5.64816e-12	--	327	Serping1;Ighv4-1;Ighv1-74;Ighv5-9-1;Ighv1-31;Ighv1-15;Ighv2-3;Ighv3-1;Ighv1-39;Ighv5-15;Ighv1-58;Fcna;Ighv1-54;Ighv1-38;Igkv8-26;Ighg2c;Ighg2b;C1qc;Ighg1;Igkv8-18;Ighv10-1;Ighv1-86;Ighv1-78;Rgcc;Ighv1-55;Igkv8-34;Ighv14-1;Ighv1-59;Ighv8-7;Ighv8-6;Ighv1-69;Ighv14-2;Ighv5-12;Ighv9-2;Ighv1-4;Ighv1-85;Ighv1-62-2;Ighv1-84;Ighv1-18;Ighv1-22;Ighv1-49;Ighv1-61;Ighv1-21-1;Ighv9-4;Ighv9-3;Igkv20-101-2;Ighv…	78	Ighv1-18;Igkv8-26;Serping1;Ighv1-78;Ighv10-3;Ighv1-38;Ighv8-7;Ighv1-50;Ighv1-62-2;Ighv1-36;Ighv1-80;Ighv1-20;Ighv9-1;Ighv3-1;Ighv1-19;Ighv9-2;Ighv1-76;Ighv1-54;Igkv20-101-2;Ighv9-3;Ighv1-39;Ighv1-53;Ighv2-3;Ighv1-74;Ighv1-75;Ighv1-21-1;Cd55b;Ighv4-1;Ighv1-77;Igkv18-36;Ighv2-5;Ighv1-66;Ighv1-59;Ighv1-52;Ighv1-81;Ighv1-58;Ighv3-2;Ighv1-49;Ighv9-4;Ighv8-4;Ighv1-69;Ighv5-9-1;Ighv14-2;Ighv8-6;Ighv1-22…	57	Fcna;Ighv1-84;Ighg2c;Ighg2b;Ighg1;Ighv5-15;Ighv1-63;C3;Igkv8-18;Masp2;Igkv8-16;C1qc;Ighv1-62;Rgcc;Ighv5-12;Ighv1-86;Ighv2-6-8;Ighv10-1;C1rl;Ighv2-7;Fcnb;	21	http://amigo.geneontology.org/amigo/term/GO:0006956	yes
