# Supplementary material for: The Functional Mechanism of BP9 in Promoting B Cell Differentiation and Inducing Antigen Presentation
Source: Vaccines (Basel). 2024 Jun 1;12(6):607. doi: 10.3390/vaccines12060607 (PMC11209236; doi:10.3390/vaccines12060607)
Supplement: Supplementary file 1 [file vaccines-12-00607-s001.zip › Supplementary Material 4.xlsx]

## Sheet: The molecular function
Supplementary Material 4. The immune related molecular functions involved by DEGs in B cells from mice immunized with BP9 and vaccine
Accession	Term_name	p-value	FDR	Alt_id	Background_Count	DE_Gene	DE_Count	Up_Gene	Up_Count	Down_Gene	Down_Count	Links	Result
GO:0034987	immunoglobulin receptor binding	4.31456e-16	3.6271e-13	--	217	Ighv4-1;Ighv1-74;Ighv5-9-1;Ighv1-31;Ighv1-15;Ighv2-3;Ighv1-39;Ighv1-85;Ighv5-15;Ighv1-58;Ighv1-54;Ighv1-38;Ighg2c;Ighg2b;Ighg1;Ighv1-49;Ighv10-1;Ighv1-86;Ighv1-78;Ighv1-26;Ighv14-1;Ighv1-59;Ighv8-6;Ighv1-69;Ighv14-2;Ighv5-12;Ighv9-2;Ighv1-4;Ighv1-66;Ighv1-62-2;Ighv1-84;Ighv1-18;Ighv1-22;Ighv1-61;Ighv1-21-1;Ighv9-4;Ighv9-3;Ighv2-6-8;Ighv1-77;Fgr;Ighv1-36;Ighv1-52;Ighv8-7;Ighv3-1;Ighv9-1;Ighv1-55;I…	63	Ighv1-61;Ighv1-78;Ighv1-50;Ighv1-38;Ighv1-18;Ighv1-55;Ighv1-36;Ighv1-80;Ighv1-20;Ighv3-1;Ighv1-52;Ighv9-2;Ighv1-76;Ighv1-54;Ighv9-1;Ighv9-3;Ighv1-39;Ighv1-53;Ighv2-3;Ighv1-74;Ighv1-75;Ighv1-21-1;Ighv4-1;Ighv1-77;Ighv2-5;Ighv1-66;Ighv1-59;Ighv8-5;Ighv1-81;Ighv1-58;Ighv3-2;Ighv1-49;Ighv9-4;Ighv8-7;Ighv1-69;Ighv5-9-1;Ighv14-2;Ighv8-6;Ighv1-22;Ighv1-31;Ighv14-1;Ighv1-26;Ighv10-3;Ighv1-62-2;Ighv1-4;Ig…	49	Ighv2-7;Ighg2c;Ighg2b;Ighg1;Ighv5-15;Ighv1-63;Ighv2-6-8;Tarm1;Ighv1-84;Ighv1-62;Fgr;Ighv5-12;Ighv1-86;Ighv10-1;	14	http://amigo.geneontology.org/amigo/term/GO:0034987	yes
GO:0003823	antigen binding	1.05411e-13	6.64616e-11	--	532	Ighv1-74;Igkv14-126-1;Ighv1-39;Ighv5-15;Igkv6-20;Igkv8-26;Igkv8-18;Ighv10-1;Ighv1-55;Ighv14-2;Ighv5-12;Trav14d-3-dv8;Trbv15;Igkv20-101-2;Ighv2-6-8;Ighv1-36;Ighv9-1;Igkv18-36;Igkv5-37;Igkv12-38;Igkv7-33;Ighv8-5;H2-T24;Ighv1-62;Ighv1-50;Tspan4;Igkv1-99;Ighv1-58;Ighv1-54;Ighg2c;Ighg2b;Ighg1;Ighv1-26;Igkv6-25;H2-Q1;Ighv1-66;Ighv1-18;Ighv9-4;Ighv9-3;Sirpa;Ighv1-77;Igkv9-123;Ighv8-7;Igkv8-16;Igkv6-13;I…	107	Igkv8-26;Ighv2-5;Ighv1-61;Ighv1-78;Igkv6-20;Ighv1-36;Ighv1-38;Ighv1-18;Igkv4-54;Ighv9-1;Ighv1-50;Ighv1-62-2;Igkv8-34;Ighv1-20;Ighv3-1;Ighv8-5;Ighv1-21-1;Ighv9-2;Ighv1-76;Igkv9-123;Ighv1-54;Igkv20-101-2;Ighv1-49;Ighv1-80;Ighv9-3;Ighv1-39;Ighv1-53;Ighv2-3;Ighv1-74;Ighv1-75;Ighv1-4;Igkv6-13;Ighv4-1;Sirpb1c;Igkv5-37;Igkv12-38;Igkv18-36;Igkv7-33;Ighv1-66;Ighv1-59;Ighv1-52;Ighv1-81;Ighv1-58;Ighv3-2;Igh…	68	Igkv8-18;Igkv8-16;Igkv4-72;Trav3-3;Ighv5-12;Cd1d1;Igkv1-88;Ighv2-7;Ighv1-63;Igkv4-91;Trbv15;Igkv4-59;Cd1d2;Ighv1-84;Ighv1-62;Dhcr24;Ighv2-6-8;Gm8909;Ighg2c;Ighg2b;Ighg1;Igkv12-89;Igkv3-12-1;Igkv4-57-1;Igkv4-63;Ighv10-1;Sirpa;H2-Q1;H2-T24;Trav5-4;Ighv5-15;Tspan4;Igkv4-50;Igkv5-48;Trav14d-3-dv8;Igkv2-109;Ighv1-86;Gm9733;Igkv4-79;	39	http://amigo.geneontology.org/amigo/term/GO:0003823	yes
GO:0004896	cytokine receptor activity	8.57795e-09	1.96669e-06	GO:0004907	100	Csf2rb2;Il1rap;Il15ra;Ackr3;Ccr5;Il20ra;Il20rb;Csf2rb;Gpr35;Ccr1l1;Il1rl1;Il17rc;Csf2ra;Ccr3;Cx3cr1;Csf3r;Flt3;Mpl;Ackr4;Il1rl2;Il3ra;Ccr6;Il17rb;Ackr2;Il1r1;Gm20319;Cd4;Epor;Ccrl2;Ccr1;	30	Il20rb;Ccr5;Ccr1l1;	3	Gm20319;Epor;Ccr1;Il17rb;Csf3r;Cx3cr1;Ackr3;Ccr6;Ackr4;Il1rl2;Csf2ra;Il15ra;Csf2rb;Csf2rb2;Il1r1;Ccrl2;Il20ra;Il1rap;Il3ra;Ackr2;Gpr35;Mpl;Flt3;Ccr3;Cd4;Il17rc;Il1rl1;	27	http://amigo.geneontology.org/amigo/term/GO:0004896	yes
GO:0019955	cytokine binding	4.62101e-07	5.82709e-05	GO:0019965	149	Ackr1;Ccr5;Il20ra;Tgfbr3;Pdpn;Wfikkn1;Tnfrsf11a;Ccr1l1;Ager;Ackr3;Il1rl1;Agrn;Thbs1;Csf2ra;Ltbp3;Ccr3;Cx3cr1;Csf3r;Il20rb;Trim16;Ackr4;Cd36;Tgfb3;Acvrl1;Ccr6;Il12a;Ackr2;Il3ra;Il1r1;Elane;Cd4;Csf1r;Tnfrsf14;Ccrl2;Ccr1;	35	Ager;Ccr1l1;Ccr5;Il12a;Il20rb;Wfikkn1;	6	Ccr1;Csf3r;Cx3cr1;Pdpn;Ackr3;Ccr6;Ackr1;Ltbp3;Tnfrsf11a;Ackr4;Csf2ra;Acvrl1;Agrn;Il1r1;Elane;Cd36;Ccrl2;Il20ra;Tgfbr3;Il3ra;Tnfrsf14;Ackr2;Csf1r;Thbs1;Trim16;Cd4;Tgfb3;Ccr3;Il1rl1;	29	http://amigo.geneontology.org/amigo/term/GO:0019955	yes
GO:0019957	C-C chemokine binding	7.63016e-06	0.000549808	--	25	Cx3cr1;Ackr4;Ackr3;Ccr1l1;Ccr5;Ackr1;Ccr6;Ackr2;Ccrl2;Ccr3;Ccr1;	11	Ccr1l1;Ccr5;	2	Ccrl2;Ackr4;Cx3cr1;Ackr2;Ackr3;Ccr6;Ackr1;Ccr3;Ccr1;	9	http://amigo.geneontology.org/amigo/term/GO:0019957	yes
GO:0004950	chemokine receptor activity	7.63016e-06	0.000549808	--	25	Gpr35;Cx3cr1;Ackr3;Ccr1l1;Ccr5;Ackr4;Ccr6;Ackr2;Ccrl2;Ccr3;Ccr1;	11	Ccr1l1;Ccr5;	2	Ccrl2;Ackr4;Cx3cr1;Ackr2;Ackr3;Ccr6;Gpr35;Ccr3;Ccr1;	9	http://amigo.geneontology.org/amigo/term/GO:0004950	yes
GO:0019957	C-C chemokine binding	7.63016e-06	0.000549808	--	25	Cx3cr1;Ackr4;Ackr3;Ccr1l1;Ccr5;Ackr1;Ccr6;Ackr2;Ccrl2;Ccr3;Ccr1;	11	Ccr1l1;Ccr5;	2	Ccrl2;Ackr4;Cx3cr1;Ackr2;Ackr3;Ccr6;Ackr1;Ccr3;Ccr1;	9	http://amigo.geneontology.org/amigo/term/GO:0019957	yes
GO:0019956	chemokine binding	3.03205e-05	0.0014428	--	33	Cx3cr1;Ackr4;Ackr3;Ccr1l1;Ccr5;Ackr1;Ccr6;Ackr2;Pdpn;Ccrl2;Ccr3;Ccr1;	12	Ccr1l1;Ccr5;	2	Ccrl2;Ackr4;Pdpn;Cx3cr1;Ackr2;Ackr3;Ccr6;Ackr1;Ccr3;Ccr1;	10	http://amigo.geneontology.org/amigo/term/GO:0019956	yes
GO:0016493	C-C chemokine receptor activity	3.5563e-05	0.0015913	--	24	Cx3cr1;Ackr3;Ccr1l1;Ccr5;Ackr4;Ccr6;Ackr2;Ccrl2;Ccr3;Ccr1;	10	Ccr1l1;Ccr5;	2	Ccrl2;Ackr4;Cx3cr1;Ackr2;Ackr3;Ccr6;Ccr3;Ccr1;	8	http://amigo.geneontology.org/amigo/term/GO:0016493	yes
GO:0004908	interleukin-1 receptor activity	0.000351256	0.00843683	--	8	Il1r1;Il1rap;Gm20319;Il1rl2;Il1rl1;	5	--	0	Il1rl2;Il1rl1;Gm20319;Il1rap;Il1r1;	5	http://amigo.geneontology.org/amigo/term/GO:0004908	yes
