# Supplementary material for: The Functional Mechanism of BP9 in Promoting B Cell Differentiation and Inducing Antigen Presentation
Source: Vaccines (Basel). 2024 Jun 1;12(6):607. doi: 10.3390/vaccines12060607 (PMC11209236; doi:10.3390/vaccines12060607)
Supplement: Supplementary file 1 [file vaccines-12-00607-s001.zip › Supplementary Material 5.xlsx]

## Sheet: The cellular components
Supplementary Material 5. The immune related cellular components involved by DEGs in B cells from mice immunized with BP9 and vaccine
Accession	Term_name	p-value	FDR	Alt_id	Background_Count	DE_Gene	DE_Count	Up_Gene	Up_Count	Down_Gene	Down_Count	Links	Result
GO:0042571	immunoglobulin complex, circulating	5.80653e-16	8.9348e-14	--	207	Ighv4-1;Ighv1-74;Ighv5-9-1;Ighv1-31;Ighv1-15;Ighv2-3;Ighv1-39;Ighv1-85;Ighv5-15;Ighv1-58;Ighv1-54;Ighv1-38;Ighg2c;Ighg2b;Ighg1;Ighv1-49;Ighv10-1;Ighv1-86;Ighv1-78;Ighv1-26;Ighv14-1;Ighv1-59;Ighv8-6;Ighv1-69;Ighv14-2;Ighv5-12;Ighv9-2;Ighv1-4;Ighv1-66;Ighv1-62-2;Ighv1-84;Ighv1-18;Ighv1-22;Ighv1-61;Ighv1-21-1;Ighv9-4;Ighv9-3;Ighv2-6-8;Ighv1-77;Ighv1-36;Ighv1-52;Ighv8-7;Ighv3-1;Ighv9-1;Ighv1-55;Ighv2…	61	Ighv1-61;Ighv1-78;Ighv1-50;Ighv1-38;Ighv1-18;Ighv1-55;Ighv1-36;Ighv1-80;Ighv1-20;Ighv3-1;Ighv1-52;Ighv9-2;Ighv1-76;Ighv1-54;Ighv9-1;Ighv9-3;Ighv1-39;Ighv1-53;Ighv2-3;Ighv1-74;Ighv1-75;Ighv1-21-1;Ighv4-1;Ighv1-77;Ighv2-5;Ighv1-66;Ighv1-59;Ighv8-5;Ighv1-81;Ighv1-58;Ighv3-2;Ighv1-49;Ighv9-4;Ighv8-7;Ighv1-69;Ighv5-9-1;Ighv14-2;Ighv8-6;Ighv1-22;Ighv1-31;Ighv14-1;Ighv1-26;Ighv10-3;Ighv1-62-2;Ighv1-4;Ig…	49	Ighv2-7;Ighg2c;Ighg2b;Ighg1;Ighv5-15;Ighv1-63;Ighv2-6-8;Ighv1-84;Ighv1-62;Ighv5-12;Ighv1-86;Ighv10-1;	12	http://amigo.geneontology.org/amigo/term/GO:0042571	yes
GO:0019814	immunoglobulin complex	2.52667e-15	3.45593e-13	--	213	Ighv4-1;Ighv1-74;Ighv5-9-1;Ighv1-31;Ighv1-15;Ighv2-3;Ighv1-39;Ighv5-15;Ighv1-58;Ighv1-54;Ighv1-38;Ighg2c;Ighg2b;Ighg1;Ighv1-49;Ighv10-1;Ighv1-86;Ighv1-78;Ighv1-55;Ighv14-1;Ighv1-59;Ighv8-6;Ighv1-69;Ighv14-2;Ighv5-12;Ighv9-2;Ighv1-4;Ighv1-85;Ighv1-62-2;Ighv1-84;Ighv1-18;Ighv1-22;Ighv1-61;Ighv1-21-1;Ighv9-4;Ighv9-3;Ighv2-6-8;Ighv1-77;Ighv1-36;Ighv1-52;Ighv8-7;Ighv1-62;Ighv3-1;Ighv9-1;Ighv1-26;Ighv1…	61	Ighv1-61;Ighv1-78;Ighv1-50;Ighv1-38;Ighv1-18;Ighv1-62-2;Ighv1-36;Ighv1-80;Ighv1-20;Ighv3-1;Ighv1-52;Ighv9-2;Ighv1-76;Ighv1-54;Ighv9-1;Ighv9-3;Ighv1-39;Ighv1-53;Ighv2-3;Ighv1-74;Ighv1-75;Ighv1-21-1;Ighv4-1;Ighv1-77;Ighv2-5;Ighv1-66;Ighv1-59;Ighv8-5;Ighv1-81;Ighv1-58;Ighv3-2;Ighv1-49;Ighv9-4;Ighv8-7;Ighv1-69;Ighv5-9-1;Ighv14-2;Ighv8-6;Ighv1-22;Ighv1-31;Ighv1-85;Ighv1-26;Ighv10-3;Ighv1-55;Ighv1-4;Ig…	49	Ighv2-7;Ighg2c;Ighg2b;Ighg1;Ighv5-15;Ighv1-63;Ighv2-6-8;Ighv1-84;Ighv1-62;Ighv5-12;Ighv1-86;Ighv10-1;	12	http://amigo.geneontology.org/amigo/term/GO:0019814	yes
