# Supplementary material for: The Functional Mechanism of BP9 in Promoting B Cell Differentiation and Inducing Antigen Presentation
Source: Vaccines (Basel). 2024 Jun 1;12(6):607. doi: 10.3390/vaccines12060607 (PMC11209236; doi:10.3390/vaccines12060607)
Supplement: Supplementary file 1 [file vaccines-12-00607-s001.zip › Supplementary Material 6.xls]

Supplementary Material 6. The differential transcript factors in B cells from mice immunized with BP9 and vaccine
Gene	Reference_Species	Ref_Gene	Family	Ref_Gene_Protein_have_DBD	BP9_0_01_count	BP9_0_01_normalize	Vac_BP9_count	Vac_BP9_normalize	FoldChange	Log2FoldChange	pval	padj	Up/Down	Significant
ENSMUSG00000026774	Homo_sapiens	ENSG00000148513	Others	--	9	0.592958304	0	0.034448882	17.2127008	4.105401579	0.00337816	0.003745875	up	yes
ENSMUSG00000005251	Oreochromis_niloticus	ENSONIG00000007023	RHD	ENSONIP00000008862;ENSONIP00000008863;	8	0.527074048	0	0.034448882	15.30017849	3.935476578	0.006367989	0.006655767	up	yes
ENSMUSG00000085655	Astyanax_mexicanus	ENSAMXG00000000658	zf-C2H2	ENSAMXP00000000700;	14	0.922379584	1	0.068897765	13.38765618	3.7428315	0.000386804	0.000506359	up	yes
ENSMUSG00000040838	Sarcophilus_harrisii	ENSSHAG00000001193	PC4	ENSSHAP00000001338;	7	0.461189792	0	0.034448882	13.38765618	3.7428315	0.012091237	0.01173735	up	yes
ENSMUSG00000057895	Mus_musculus	ENSMUSG00000057895	zf-C2H2	ENSMUSP00000079840;	7	0.461189792	0	0.034448882	13.38765618	3.7428315	0.012091237	0.01173735	up	yes
ENSMUSG00000109765	Macaca_mulatta	ENSMMUG00000016862	zf-C2H2	ENSMMUP00000022165;	12	0.790611072	1	0.068897765	11.47513387	3.520439079	0.001318775	0.001578271	up	yes
ENSMUSG00000013415	Homo_sapiens	ENSG00000162613	Others	--	6	0.395305536	0	0.034448882	11.47513387	3.520439079	0.023139131	0.020784678	up	yes
ENSMUSG00000042477	Mus_musculus	ENSMUSG00000042477	AP-2	ENSMUSP00000035902;	6	0.395305536	0	0.034448882	11.47513387	3.520439079	0.023139131	0.020784678	up	yes
ENSMUSG00000034783	Astyanax_mexicanus	ENSAMXG00000007534	TF_bZIP	ENSAMXP00000007741;	10	0.65884256	1	0.068897765	9.562611554	3.257404673	0.004518926	0.004885651	up	yes
ENSMUSG00000026497	Mus_musculus	ENSMUSG00000026497	Homeobox	ENSMUSP00000027778;	5	0.32942128	0	0.034448882	9.562611554	3.257404673	0.044664036	0.036472164	up	yes
ENSMUSG00000030510	Mus_musculus	ENSMUSG00000030510	Homeobox	ENSMUSP00000069238;	5	0.32942128	0	0.034448882	9.562611554	3.257404673	0.044664036	0.036472164	up	yes
ENSMUSG00000065987	Astyanax_mexicanus	ENSAMXG00000007534	TF_bZIP	ENSAMXP00000007741;	5	0.32942128	0	0.034448882	9.562611554	3.257404673	0.044664036	0.036472164	up	yes
ENSMUSG00000087193	Latimeria_chalumnae	ENSLACG00000011159	MBD	ENSLACP00000012666;	5	0.32942128	0	0.034448882	9.562611554	3.257404673	0.044664036	0.036472164	up	yes
ENSMUSG00000109492	Gorilla_gorilla	ENSGGOG00000026764	HMG	ENSGGOP00000027176;ENSGGOP00000009283;ENSGGOP00000028322;	5	0.32942128	0	0.034448882	9.562611554	3.257404673	0.044664036	0.036472164	up	yes
ENSMUSG00000109570	Meleagris_gallopavo	ENSMGAG00000011599	zf-C2H2	ENSMGAP00000012144;	5	0.32942128	0	0.034448882	9.562611554	3.257404673	0.044664036	0.036472164	up	yes
ENSMUSG00000114188	Mus_musculus	ENSMUSG00000073197	zf-C2H2	ENSMUSP00000137525;ENSMUSP00000099112;	5	0.32942128	0	0.034448882	9.562611554	3.257404673	0.044664036	0.036472164	up	yes
ENSMUSG00000081593	Canis_familiaris	ENSCAFG00000003081	bHLH	ENSCAFP00000004588;ENSCAFP00000004580;	19	1.251800864	2	0.137795529	9.084480977	3.183404091	0.000106895	0.0001516	up	yes
ENSMUSG00000027168	Mus_musculus	ENSMUSG00000027168	PAX	ENSMUSP00000106715;ENSMUSP00000087870;ENSMUSP00000106711;ENSMUSP00000106714;ENSMUSP00000117154;ENSMUSP00000122311;ENSMUSP00000087878;ENSMUSP00000115032;ENSMUSP00000121302;ENSMUSP00000106712;ENSMUSP00000106716;ENSMUSP00000119375;ENSMUSP00000129344;ENSMUSP00000106717;ENSMUSP00000118457;	8	0.527074048	1	0.068897765	7.650089244	2.935476578	0.015520378	0.014707178	up	yes
ENSMUSG00000042414	Mus_musculus	ENSMUSG00000042414	zf-C2H2	ENSMUSP00000044245;	8	0.527074048	1	0.068897765	7.650089244	2.935476578	0.015520378	0.014707178	up	yes
ENSMUSG00000058589	Dasypus_novemcinctus	ENSDNOG00000043936	TF_bZIP	ENSDNOP00000021797;	8	0.527074048	1	0.068897765	7.650089244	2.935476578	0.015520378	0.014707178	up	yes
ENSMUSG00000096696	Mus_musculus	ENSMUSG00000096696	zf-C2H2	ENSMUSP00000123102;	37	2.437717472	5	0.344488823	7.07633255	2.823001849	3.33E-07	6.37E-07	up	yes
ENSMUSG00000040533	Tetraodon_nigroviridis	ENSTNIG00000016985	Homeobox	ENSTNIP00000020108;	35	2.30594896	5	0.344488823	6.693828088	2.7428315	1.01E-06	1.83E-06	up	yes
ENSMUSG00000035295	Caenorhabditis_elegans	WBGene00012757	zf-LITAF-like	Y41C4A.11;	7	0.461189792	1	0.068897765	6.693828088	2.7428315	0.02874633	0.025178425	up	yes
ENSMUSG00000100720	Cavia_porcellus	ENSCPOG00000003985	HMG	ENSCPOP00000003596;	7	0.461189792	1	0.068897765	6.693828088	2.7428315	0.02874633	0.025178425	up	yes
ENSMUSG00000003410	Canis_familiaris	ENSCAFG00000003081	bHLH	ENSCAFP00000004588;ENSCAFP00000004580;	12	0.790611072	2	0.137795529	5.737566933	2.520439079	0.006245609	0.006549176	up	yes
ENSMUSG00000033368	Microcebus_murinus	ENSMICG00000001860	zf-MIZ	ENSMICP00000001688;	74	4.875434943	13	0.89567094	5.443332731	2.444490225	2.50E-11	6.73E-11	up	yes
ENSMUSG00000042828	Microcebus_murinus	ENSMICG00000001860	zf-MIZ	ENSMICP00000001688;	16	1.054148096	3	0.206693294	5.100059496	2.350514077	0.002423284	0.002776315	up	yes
ENSMUSG00000051251	Mus_musculus	ENSMUSG00000051251	bHLH	ENSMUSP00000057489;	10	0.65884256	2	0.137795529	4.781305777	2.257404673	0.019279323	0.017784385	up	yes
ENSMUSG00000111997	Macaca_mulatta	ENSMMUG00000001275	HMG	ENSMMUP00000038937;	10	0.65884256	2	0.137795529	4.781305777	2.257404673	0.019279323	0.017784385	up	yes
ENSMUSG00000033027	Astyanax_mexicanus	ENSAMXG00000007534	TF_bZIP	ENSAMXP00000007741;	148	9.750869886	31	2.135830703	4.565375839	2.190733633	9.73E-19	3.97E-18	up	yes
ENSMUSG00000042821	Mus_musculus	ENSMUSG00000042821	zf-C2H2	ENSMUSP00000050581;	154	10.14617542	33	2.273626232	4.462552059	2.157868999	4.22E-19	1.75E-18	up	yes
ENSMUSG00000014704	Dasypus_novemcinctus	ENSDNOG00000010786	Homeobox	ENSDNOP00000008356;	14	0.922379584	3	0.206693294	4.462552059	2.157868999	0.00708572	0.007335254	up	yes
ENSMUSG00000112640	Mus_musculus	ENSMUSG00000096795	zf-C2H2	ENSMUSP00000082807;	14	0.922379584	3	0.206693294	4.462552059	2.157868999	0.00708572	0.007335254	up	yes
ENSMUSG00000020627	Rattus_norvegicus	ENSRNOG00000020161	ZBTB	ENSRNOP00000027323;	9	0.592958304	2	0.137795529	4.303175199	2.105401579	0.033521758	0.028860147	up	yes
ENSMUSG00000046470	Mus_musculus	ENSMUSG00000046470	HMG	ENSMUSP00000062759;	9	0.592958304	2	0.137795529	4.303175199	2.105401579	0.033521758	0.028860147	up	yes
ENSMUSG00000079852	Astyanax_mexicanus	ENSAMXG00000007534	TF_bZIP	ENSAMXP00000007741;	283	18.64524444	64	4.409456935	4.228467297	2.080134821	2.76E-32	1.86E-31	up	yes
ENSMUSG00000026380	Pongo_abelii	ENSPPYG00000012777	CP2	ENSPPYP00000014259;	13	0.856495328	3	0.206693294	4.14379834	2.050953795	0.011991684	0.011689539	up	yes
ENSMUSG00000083700	Mus_musculus	ENSMUSG00000022205	PC4	ENSMUSP00000022816;ENSMUSP00000106130;	13	0.856495328	3	0.206693294	4.14379834	2.050953795	0.011991684	0.011689539	up	yes
ENSMUSG00000000317	Mus_musculus	ENSMUSG00000000317	ZBTB	ENSMUSP00000000326;ENSMUSP00000121365;	96	6.324888575	23	1.584648586	3.99135091	1.996877123	1.95E-11	5.27E-11	up	yes
ENSMUSG00000104301	Caenorhabditis_elegans	WBGene00012757	zf-LITAF-like	Y41C4A.11;	12	0.790611072	3	0.206693294	3.825044622	1.935476578	0.020127713	0.018500126	up	yes
ENSMUSG00000083796	Rattus_norvegicus	ENSRNOG00000049956	CSD	ENSRNOP00000066107;	15	0.98826384	4	0.275591058	3.585979333	1.842367174	0.011953983	0.01165923	up	yes
ENSMUSG00000006720	Mus_musculus	ENSMUSG00000006720	zf-C2H2	ENSMUSP00000135173;ENSMUSP00000006903;ENSMUSP00000100043;	90	5.929583039	25	1.722444115	3.44254016	1.783473484	1.73E-09	4.06E-09	up	yes
ENSMUSG00000013419	Mus_musculus	ENSMUSG00000013419	ZBTB	ENSMUSP00000091286;	37	2.437717472	11	0.757875411	3.216514796	1.685498325	0.000206435	0.000280902	up	yes
ENSMUSG00000005045	Cavia_porcellus	ENSCPOG00000013601	MYB	ENSCPOP00000012245;	45	2.964791519	14	0.964568704	3.073696571	1.619974752	6.94E-05	0.000100892	up	yes
ENSMUSG00000022041	Takifugu_rubripes	ENSTRUG00000008738	Homeobox	ENSTRUP00000021947;	129	8.499069023	41	2.824808349	3.008724123	1.589151829	3.07E-11	8.21E-11	up	yes
ENSMUSG00000038418	Mus_musculus	ENSMUSG00000038418	zf-C2H2	ENSMUSP00000069616;ENSMUSP00000126931;	3989	262.8122971	1309	90.18717387	2.914076202	1.543038604	2.61E-286	1.67E-284	up	yes
ENSMUSG00000042745	Rattus_norvegicus	ENSRNOG00000021750	bHLH	ENSRNOP00000052261;	57	3.755402591	19	1.309057527	2.868783466	1.520439079	1.91E-05	2.98E-05	up	yes
ENSMUSG00000109724	Macaca_mulatta	ENSMMUG00000023399	HMG	ENSMMUP00000003585;ENSMMUP00000036446;	86	5.666046015	29	1.998035174	2.835808944	1.503760338	1.90E-07	3.72E-07	up	yes
ENSMUSG00000029212	Takifugu_rubripes	ENSTRUG00000008738	Homeobox	ENSTRUP00000021947;	62	4.084823871	21	1.446853057	2.823247221	1.497355466	1.04E-05	1.67E-05	up	yes
ENSMUSG00000016995	Tetraodon_nigroviridis	ENSTNIG00000016985	Homeobox	ENSTNIP00000020108;	143	9.421448606	50	3.44488823	2.734906905	1.451491725	6.04E-11	1.58E-10	up	yes
ENSMUSG00000004263	Canis_familiaris	ENSCAFG00000019688	zf-GATA	ENSCAFP00000029133;	200	13.1768512	70	4.822843522	2.73217473	1.450049751	1.06E-14	3.52E-14	up	yes
ENSMUSG00000017386	Xiphophorus_maculatus	ENSXMAG00000011827	DM	ENSXMAP00000011849;	1517	99.94641633	532	36.65361077	2.72678228	1.447199513	2.48E-100	5.18E-99	up	yes
ENSMUSG00000063160	Ochotona_princeps	ENSOPRG00000010732	TF_bZIP	ENSOPRP00000009789;	79	5.204856223	28	1.929137409	2.698022546	1.431902404	1.48E-06	2.65E-06	up	yes
ENSMUSG00000050241	Astyanax_mexicanus	ENSAMXG00000007534	TF_bZIP	ENSAMXP00000007741;	389	25.62897558	138	9.507891516	2.69554775	1.430578466	1.34E-26	7.60E-26	up	yes
ENSMUSG00000020186	Oreochromis_niloticus	ENSONIG00000005072	Homeobox	ENSONIP00000006378;ENSONIP00000006377;ENSONIP00000006379;	159	10.4755967	57	3.927172582	2.667465328	1.415469519	1.29E-11	3.52E-11	up	yes
ENSMUSG00000005540	Astyanax_mexicanus	ENSAMXG00000007534	TF_bZIP	ENSAMXP00000007741;	5697	375.3426064	2043	140.7581331	2.666578464	1.41498978	0	0	up	yes
ENSMUSG00000014747	Gallus_gallus	ENSGALG00000012304	RHD	ENSGALP00000036814;	22	1.449453632	8	0.551182117	2.629718177	1.394908197	0.012755898	0.012328343	up	yes
ENSMUSG00000020831	Ciona_intestinalis	ENSCING00000022192	MYB	ENSCINP00000029840;	30	1.97652768	11	0.757875411	2.607984969	1.382935555	0.003860776	0.004244247	up	yes
ENSMUSG00000038630	Mus_musculus	ENSMUSG00000038630	zf-C2H2	ENSMUSP00000103178;	19	1.251800864	7	0.482284352	2.595565993	1.376049169	0.021982734	0.01999226	up	yes
ENSMUSG00000023034	Mus_musculus	ENSMUSG00000023034	NGFIB-like	ENSMUSP00000023779;	5369	353.7325704	2018	139.035689	2.544185403	1.347203808	0	0	up	yes
ENSMUSG00000032446	Mus_musculus	ENSMUSG00000032446	T-box	ENSMUSP00000035020;ENSMUSP00000107393;ENSMUSP00000118079;	1185	78.07284335	447	30.79730078	2.535054741	1.342016901	1.80E-70	2.62E-69	up	yes
ENSMUSG00000063889	Mus_musculus	ENSMUSG00000063889	TF_bZIP	ENSMUSP00000121233;ENSMUSP00000114780;ENSMUSP00000118128;ENSMUSP00000115336;ENSMUSP00000025069;ENSMUSP00000114280;ENSMUSP00000122241;ENSMUSP00000119353;ENSMUSP00000121388;ENSMUSP00000121118;ENSMUSP00000122123;ENSMUSP00000121352;ENSMUSP00000122179;ENSMUSP00000119638;ENSMUSP00000115471;ENSMUSP00000119194;ENSMUSP00000123515;ENSMUSP00000117438;ENSMUSP00000120349;ENSMUSP00000118267;ENSMUSP00000080780;…	1387	91.38146306	531	36.58471301	2.497804562	1.320660599	3.30E-80	5.56E-79	up	yes
ENSMUSG00000057409	Mus_musculus	ENSMUSG00000057409	zf-C2H2	ENSMUSP00000075960;	1512	99.61699505	582	40.098499	2.484307332	1.312843659	1.73E-86	3.22E-85	up	yes
ENSMUSG00000015597	Astyanax_mexicanus	ENSAMXG00000015529	CSD	ENSAMXP00000015982;	5581	367.7000327	2150	148.1301939	2.48227605	1.311663565	0	0	up	yes
ENSMUSG00000020953	Tetraodon_nigroviridis	ENSTNIG00000016985	Homeobox	ENSTNIP00000020108;	44	2.898907263	17	1.171261998	2.475028873	1.307445355	0.000803193	0.000999157	up	yes
ENSMUSG00000049184	Homo_sapiens	ENSG00000185129	Others	--	54	3.557749823	21	1.446853057	2.458957257	1.298046657	0.000222147	0.000301215	up	yes
ENSMUSG00000031706	Mus_musculus	ENSMUSG00000031706	RFX	ENSMUSP00000005600;	1429	94.14860181	564	38.85833924	2.42286736	1.276715427	1.86E-78	3.08E-77	up	yes
ENSMUSG00000042622	Oryctolagus_cuniculus	ENSOCUG00000006266	TF_bZIP	ENSOCUP00000016067;	452	29.77968371	179	12.33269986	2.414692974	1.271839763	7.39E-26	4.04E-25	up	yes
ENSMUSG00000029205	Takifugu_rubripes	ENSTRUG00000008738	Homeobox	ENSTRUP00000021947;	30	1.97652768	12	0.826773175	2.390652889	1.257404673	0.007256814	0.007495152	up	yes
ENSMUSG00000030325	Astyanax_mexicanus	ENSAMXG00000007534	TF_bZIP	ENSAMXP00000007741;	372	24.50894323	152	10.47246022	2.340323354	1.226707876	1.81E-20	7.92E-20	up	yes
ENSMUSG00000022528	Mus_musculus	ENSMUSG00000022528	bHLH	ENSMUSP00000023171;	179	11.79328182	75	5.167332345	2.282276624	1.190473665	3.35E-10	8.32E-10	up	yes
ENSMUSG00000036964	Pelodiscus_sinensis	ENSPSIG00000009505	zf-C2H2	ENSPSIP00000010472;	19	1.251800864	8	0.551182117	2.271120244	1.183404091	0.041665147	0.034762731	up	yes
ENSMUSG00000074899	Tetraodon_nigroviridis	ENSTNIG00000018605	Homeobox	ENSTNIP00000021779;ENSTNIP00000021780;	94	6.193120063	40	2.755910584	2.247213715	1.168137335	7.33E-06	1.20E-05	up	yes
ENSMUSG00000030796	Mus_musculus	ENSMUSG00000030796	TEA	ENSMUSP00000033060;ENSMUSP00000117060;ENSMUSP00000119020;ENSMUSP00000103431;ENSMUSP00000103430;	152	10.01440691	65	4.478354699	2.236179933	1.161036278	1.39E-08	3.03E-08	up	yes
ENSMUSG00000023092	Astyanax_mexicanus	ENSAMXG00000014049	Homeobox	ENSAMXP00000014456;	84	5.534277503	36	2.480319526	2.231276029	1.157868999	2.57E-05	3.95E-05	up	yes
ENSMUSG00000097781	Mus_musculus	ENSMUSG00000023892	zf-C2H2	ENSMUSP00000045684;	202	13.30861971	87	5.994105521	2.220284522	1.150744565	8.32E-11	2.15E-10	up	yes
ENSMUSG00000033885	Macaca_mulatta	ENSMMUG00000022897	TSC22	ENSMMUP00000032626;	6944	457.5002736	3008	207.2444759	2.20753905	1.142438959	0	0	up	yes
ENSMUSG00000028392	Microcebus_murinus	ENSMICG00000001860	zf-MIZ	ENSMICP00000001688;	138	9.092027326	60	4.133865876	2.199400658	1.137110439	1.05E-07	2.12E-07	up	yes
ENSMUSG00000010021	Tetraodon_nigroviridis	ENSTNIG00000005314	ZBTB	ENSTNIP00000021352;ENSTNIP00000007996;	178	11.72739757	78	5.374025639	2.182236996	1.12580779	2.09E-09	4.85E-09	up	yes
ENSMUSG00000030156	Astyanax_mexicanus	ENSAMXG00000007534	TF_bZIP	ENSAMXP00000007741;	3770	248.3836451	1656	114.0946982	2.176995505	1.122338429	1.63E-166	5.60E-165	up	yes
ENSMUSG00000062470	Dasypus_novemcinctus	ENSDNOG00000001908	zf-C2H2	ENSDNOP00000001474;	77	5.073087711	34	2.342523997	2.165650264	1.114800277	9.27E-05	0.000132534	up	yes
ENSMUSG00000084098	Caenorhabditis_elegans	WBGene00000383	THAP	C17G10.4b.1;C17G10.4b.2;	74	4.875434943	33	2.273626232	2.144343197	1.100535824	0.000149241	0.000207587	up	yes
ENSMUSG00000078616	Pelodiscus_sinensis	ENSPSIG00000005371	zf-C2H2	ENSPSIP00000005778;	31	2.042411936	14	0.964568704	2.117435416	1.082317966	0.015454732	0.014672955	up	yes
ENSMUSG00000081179	Cavia_porcellus	ENSCPOG00000013601	MYB	ENSCPOP00000012245;	53	3.491865567	24	1.653546351	2.111743385	1.078434532	0.001593765	0.001884385	up	yes
ENSMUSG00000028977	Homo_sapiens	ENSG00000130940	Others	--	387	25.49720707	177	12.19490434	2.090808289	1.064060784	3.22E-17	1.22E-16	up	yes
ENSMUSG00000003545	Mus_musculus	ENSMUSG00000003545	TF_bZIP	ENSMUSP00000003640;	70	4.611897919	33	2.273626232	2.028432754	1.020365476	0.000525203	0.000670536	up	yes
ENSMUSG00000090015	Mus_musculus	ENSMUSG00000090015	zf-C2H2	ENSMUSP00000108163;	269	17.72286486	127	8.750016105	2.025466542	1.018254254	1.15E-11	3.16E-11	up	yes
ENSMUSG00000092281	Cavia_porcellus	ENSCPOG00000003985	HMG	ENSCPOP00000003596;	72	4.743666431	34	2.342523997	2.025023623	1.017938738	0.00044834	0.000580036	up	yes
ENSMUSG00000024317	Mus_musculus	ENSMUSG00000024317	zf-MIZ	ENSMUSP00000056641;ENSMUSP00000072626;	1064	70.10084837	505	34.79337113	2.014775979	1.010619436	5.08E-41	4.28E-40	up	yes
ENSMUSG00000034484	Microcebus_murinus	ENSMICG00000014205	TSC22	ENSMICP00000012968;	5062	333.5061038	2404	165.6302261	2.013558223	1.009747189	6.44E-188	2.59E-186	up	yes
ENSMUSG00000042320	Mus_musculus	ENSMUSG00000042320	HPD	ENSMUSP00000135881;ENSMUSP00000105878;	46	3.030675775	88	6.063003285	0.499863786	-1.000393085	9.17E-05	0.000131186	down	yes
ENSMUSG00000051396	Nomascus_leucogenys	ENSNLEG00000004938	zf-C2H2	ENSNLEP00000005989;	48	3.162444287	92	6.338594344	0.498918864	-1.003122877	6.11E-05	8.95E-05	down	yes
ENSMUSG00000098912	Homo_sapiens	ENSG00000116580	Others	--	36	2.371833216	69	4.753945758	0.498918864	-1.003122877	0.000517708	0.000662404	down	yes
ENSMUSG00000066643	Danio_rerio	ENSDARG00000045911	Tub	ENSDARP00000118167;ENSDARP00000067485;	24	1.581222144	46	3.169297172	0.498918864	-1.003122877	0.004591135	0.004957044	down	yes
ENSMUSG00000005947	Tetraodon_nigroviridis	ENSTNIG00000016985	Homeobox	ENSTNIP00000020108;	210	13.83569376	403	27.76579914	0.498299858	-1.004913933	4.39E-17	1.65E-16	down	yes
ENSMUSG00000038822	Gallus_gallus	ENSGALG00000012304	RHD	ENSGALP00000036814;	332	21.87357299	640	44.09456935	0.496060474	-1.011412086	1.85E-26	1.04E-25	down	yes
ENSMUSG00000048280	Mus_musculus	ENSMUSG00000048280	zf-C2H2	ENSMUSP00000121275;ENSMUSP00000135050;	171	11.26620777	330	22.73626232	0.495517144	-1.012993121	1.96E-14	6.40E-14	down	yes
ENSMUSG00000029718	Pongo_abelii	ENSPPYG00000029798	zf-C2H2	ENSPPYP00000024372;	30	1.97652768	58	3.996070347	0.494617839	-1.015613822	0.001302754	0.001562916	down	yes
ENSMUSG00000026988	Tetraodon_nigroviridis	ENSTNIG00000018803	HMG	ENSTNIP00000021986;	80	5.270740479	155	10.67915351	0.493554145	-1.018719732	1.37E-07	2.72E-07	down	yes
ENSMUSG00000073427	Mus_musculus	ENSMUSG00000090015	zf-C2H2	ENSMUSP00000108163;	48	3.162444287	93	6.407492108	0.493554145	-1.018719732	4.47E-05	6.68E-05	down	yes
ENSMUSG00000026728	Takifugu_rubripes	ENSTRUG00000016703	Homeobox	ENSTRUP00000042740;ENSTRUP00000042741;ENSTRUP00000042742;	2234	147.1854279	4337	298.8096051	0.492572613	-1.021591679	8.27E-172	2.98E-170	down	yes
ENSMUSG00000078684	Homo_sapiens	ENSG00000116580	Others	--	37	2.437717472	72	4.960639052	0.491411983	-1.024995058	0.000306554	0.000407835	down	yes
ENSMUSG00000058192	Mus_musculus	ENSMUSG00000058192	zf-C2H2	ENSMUSP00000111219;ENSMUSP00000051593;	96	6.324888575	187	12.88388198	0.490914818	-1.026455381	5.74E-09	1.29E-08	down	yes
ENSMUSG00000052942	Mus_musculus	ENSMUSG00000052942	zf-C2H2	ENSMUSP00000124635;ENSMUSP00000108231;	20	1.31768512	39	2.68701282	0.490390336	-1.027997546	0.007743369	0.007936417	down	yes
ENSMUSG00000028152	Oryctolagus_cuniculus	ENSOCUG00000015389	TEA	ENSOCUP00000003414;ENSOCUP00000013217;	101	6.654309855	198	13.64175739	0.487789781	-1.035668559	1.57E-09	3.68E-09	down	yes
ENSMUSG00000073700	Mus_musculus	ENSMUSG00000035011	ZBTB	ENSMUSP00000047333;ENSMUSP00000113428;ENSMUSP00000114470;ENSMUSP00000113612;ENSMUSP00000113787;	379	24.97013302	743	51.1910391	0.487783281	-1.035687784	1.35E-31	8.91E-31	down	yes
ENSMUSG00000033902	Astyanax_mexicanus	ENSAMXG00000006165	zf-GATA	ENSAMXP00000006581;	136	8.960258814	267	18.39570315	0.487084334	-1.037756513	2.18E-12	6.27E-12	down	yes
ENSMUSG00000063179	Dasypus_novemcinctus	ENSDNOG00000011974	zf-C2H2	ENSDNOP00000009289;	88	5.797814527	173	11.91931328	0.486421859	-1.039720031	1.50E-08	3.26E-08	down	yes
ENSMUSG00000074166	Mus_musculus	ENSMUSG00000074166	zf-C2H2	ENSMUSP00000096109;	70	4.611897919	138	9.507891516	0.485060006	-1.043764862	3.93E-07	7.45E-07	down	yes
ENSMUSG00000026622	Bos_taurus	ENSBTAG00000010568	zf-BED	ENSBTAP00000013974;	51	3.360097055	101	6.958674225	0.482864544	-1.050309563	1.29E-05	2.06E-05	down	yes
ENSMUSG00000022377	Mus_musculus	ENSMUSG00000073197	zf-C2H2	ENSMUSP00000137525;ENSMUSP00000099112;	887	58.43933506	1765	121.6045545	0.480568637	-1.057185596	4.63E-75	7.31E-74	down	yes
ENSMUSG00000063077	Tetraodon_nigroviridis	ENSTNIG00000005314	ZBTB	ENSTNIP00000021352;ENSTNIP00000007996;	655	43.15418767	1306	89.98048057	0.47959499	-1.060111507	2.90E-56	3.29E-55	down	yes
ENSMUSG00000006456	Canis_familiaris	ENSCAFG00000003081	bHLH	ENSCAFP00000004588;ENSCAFP00000004580;	290	19.10643424	579	39.89180571	0.478956365	-1.06203387	5.74E-26	3.15E-25	down	yes
ENSMUSG00000046636	Rattus_norvegicus	ENSRNOG00000049956	CSD	ENSRNOP00000066107;	52	3.425981311	104	7.165367519	0.478130578	-1.064523422	7.65E-06	1.25E-05	down	yes
ENSMUSG00000039831	Dasypus_novemcinctus	ENSDNOG00000005811	bHLH	ENSDNOP00000028008;ENSDNOP00000004495;	15	0.98826384	30	2.066932938	0.478130578	-1.064523422	0.016244059	0.015325508	down	yes
ENSMUSG00000079110	Homo_sapiens	ENSG00000103326	Others	--	11	0.724726816	22	1.515750821	0.478130578	-1.064523422	0.039577092	0.033133277	down	yes
ENSMUSG00000055341	Mus_musculus	ENSMUSG00000055480	zf-C2H2	ENSMUSP00000047222;	10	0.65884256	20	1.377955292	0.478130578	-1.064523422	0.049721114	0.040251799	down	yes
ENSMUSG00000066000	Mus_musculus	ENSMUSG00000066000	zf-C2H2	ENSMUSP00000101345;ENSMUSP00000038153;	286	18.84289721	576	39.68511241	0.474810226	-1.074577087	2.62E-26	1.46E-25	down	yes
ENSMUSG00000101431	Caenorhabditis_elegans	WBGene00006424	THAP	F49E10.5a;	56	3.689518335	113	7.7854474	0.473899334	-1.077347462	2.47E-06	4.30E-06	down	yes
ENSMUSG00000001228	Drosophila_melanogaster	FBgn0031759	ARID	FBpp0297914;FBpp0078862;FBpp0297913;FBpp0297912;FBpp0078863;	227	14.95572611	459	31.62407395	0.472922184	-1.080325278	1.83E-21	8.31E-21	down	yes
ENSMUSG00000027115	Tetraodon_nigroviridis	ENSTNIG00000005314	ZBTB	ENSTNIP00000021352;ENSTNIP00000007996;	76	5.007203455	154	10.61025575	0.47192109	-1.083382449	3.32E-08	6.98E-08	down	yes
ENSMUSG00000028702	Cavia_porcellus	ENSCPOG00000013601	MYB	ENSCPOP00000012245;	38	2.503601728	77	5.305127875	0.47192109	-1.083382449	9.39E-05	0.000134152	down	yes
ENSMUSG00000056758	Mus_musculus	ENSMUSG00000056758	HMGI/HMGY	ENSMUSP00000123998;ENSMUSP00000072556;	28	1.844759168	57	3.927172582	0.469742322	-1.090058514	0.000731934	0.000915932	down	yes
ENSMUSG00000055044	Monodelphis_domestica	ENSMODG00000017549	Homeobox	ENSMODP00000021892;	148	9.750869886	304	20.94492044	0.465548194	-1.10299757	3.42E-15	1.16E-14	down	yes
ENSMUSG00000041995	Nomascus_leucogenys	ENSNLEG00000012648	zf-BED	ENSNLEP00000015350;	132	8.69672179	272	18.74019197	0.464067914	-1.107592144	7.80E-14	2.46E-13	down	yes
ENSMUSG00000051977	Mus_musculus	ENSMUSG00000051977	zf-C2H2	ENSMUSP00000131871;	135	8.894374558	279	19.22247632	0.462707011	-1.111829137	3.14E-14	1.01E-13	down	yes
ENSMUSG00000042099	Homo_sapiens	ENSG00000148513	Others	--	15	0.98826384	31	2.135830703	0.462707011	-1.111829137	0.011378659	0.011163649	down	yes
ENSMUSG00000056014	Mus_musculus	ENSMUSG00000056014	zf-C2H2	ENSMUSP00000067316;	58	3.821286847	120	8.267731753	0.462192892	-1.113433023	6.19E-07	1.15E-06	down	yes
ENSMUSG00000017146	Xenopus_tropicalis	ENSXETG00000004739	zf-MIZ	ENSXETP00000010263;	86	5.666046015	179	12.33269986	0.459432734	-1.122074445	8.97E-10	2.14E-09	down	yes
ENSMUSG00000026203	Caenorhabditis_elegans	WBGene00018836	MYB	F54F2.9;	446	29.38437817	931	64.14381885	0.458101477	-1.12626088	1.27E-44	1.14E-43	down	yes
ENSMUSG00000025407	Mus_musculus	ENSMUSG00000025407	zf-C2H2	ENSMUSP00000026474;	10	0.65884256	21	1.446853057	0.455362455	-1.13491275	0.034193117	0.02938943	down	yes
ENSMUSG00000031767	Dasypus_novemcinctus	ENSDNOG00000025226	T-box	ENSDNOP00000017260;	59	3.887171103	124	8.543322811	0.454995227	-1.136076683	2.60E-07	5.03E-07	down	yes
ENSMUSG00000025025	Mus_musculus	ENSMUSG00000025025	bHLH	ENSMUSP00000003870;ENSMUSP00000025998;ENSMUSP00000107366;	500	32.94212799	1051	72.4115506	0.454929189	-1.136286091	7.67E-51	7.87E-50	down	yes
ENSMUSG00000024420	Mus_musculus	ENSMUSG00000024420	zf-C2H2	ENSMUSP00000025288;	18	1.185916608	38	2.618115055	0.45296581	-1.142525934	0.004181346	0.00456032	down	yes
ENSMUSG00000078877	Mus_musculus	ENSMUSG00000095199	zf-C2H2	ENSMUSP00000136521;	9	0.592958304	19	1.309057527	0.45296581	-1.142525934	0.042841031	0.035432444	down	yes
ENSMUSG00000024968	Ailuropoda_melanoleuca	ENSAMEG00000018101	MYB	ENSAMEP00000019133;	14	0.922379584	30	2.066932938	0.446255206	-1.164059096	0.009789806	0.009749809	down	yes
ENSMUSG00000055240	Mus_musculus	ENSMUSG00000055240	zf-C2H2	ENSMUSP00000132508;	102	6.720194111	219	15.08861045	0.445381908	-1.16688514	2.69E-12	7.68E-12	down	yes
ENSMUSG00000037907	Homo_sapiens	ENSG00000104064	Others	--	61	4.018939615	131	9.025607163	0.445281912	-1.167209086	6.32E-08	1.29E-07	down	yes
ENSMUSG00000020235	Caenorhabditis_elegans	WBGene00012757	zf-LITAF-like	Y41C4A.11;	1152	75.8986629	2482	171.0042517	0.443840794	-1.171885821	2.23E-123	5.59E-122	down	yes
ENSMUSG00000039994	Anolis_carolinensis	ENSACAG00000016465	MYB	ENSACAP00000016233;	156	10.27794393	338	23.28744444	0.441351303	-1.180000639	1.86E-18	7.53E-18	down	yes
ENSMUSG00000018001	Astyanax_mexicanus	ENSAMXG00000012757	ARID	ENSAMXP00000013190;	442	29.12084115	961	66.21075179	0.439820427	-1.185013483	9.41E-50	9.41E-49	down	yes
ENSMUSG00000066057	Mus_musculus	ENSMUSG00000069208	zf-C2H2	ENSMUSP00000073973;	17	1.120032352	37	2.54921729	0.439363234	-1.186513946	0.003582812	0.003959874	down	yes
ENSMUSG00000062794	Mus_musculus	ENSMUSG00000062794	zf-C2H2	ENSMUSP00000083462;	33	2.174180448	72	4.960639052	0.438286363	-1.190054304	4.64E-05	6.92E-05	down	yes
ENSMUSG00000074158	Mus_musculus	ENSMUSG00000074158	zf-C2H2	ENSMUSP00000096105;	46	3.030675775	101	6.958674225	0.435524883	-1.199172949	1.22E-06	2.19E-06	down	yes
ENSMUSG00000110126	Caenorhabditis_elegans	WBGene00006424	THAP	F49E10.5a;	46	3.030675775	101	6.958674225	0.435524883	-1.199172949	1.22E-06	2.19E-06	down	yes
ENSMUSG00000030786	Tetraodon_nigroviridis	ENSTNIG00000016985	Homeobox	ENSTNIP00000020108;	187	12.32035587	414	28.52367455	0.431934387	-1.21111592	4.04E-23	1.99E-22	down	yes
ENSMUSG00000022211	Astyanax_mexicanus	ENSAMXG00000020494	zf-C2H2	ENSAMXP00000021110;	37	2.437717472	82	5.649616698	0.431483692	-1.212622061	1.03E-05	1.66E-05	down	yes
ENSMUSG00000015053	Mus_musculus	ENSMUSG00000015053	zf-GATA	ENSMUSP00000128198;ENSMUSP00000015197;	521	34.32569737	1163	80.12810024	0.428385264	-1.223019241	8.36E-63	1.09E-61	down	yes
ENSMUSG00000001930	Tetraodon_nigroviridis	ENSTNIG00000016985	Homeobox	ENSTNIP00000020108;	155	10.21205968	346	23.83862655	0.428382888	-1.223027244	7.28E-20	3.09E-19	down	yes
ENSMUSG00000053914	Dasypus_novemcinctus	ENSDNOG00000015558	ARID	ENSDNOP00000012063;ENSDNOP00000031454;ENSDNOP00000017735;	16	1.054148096	36	2.480319526	0.425004958	-1.234448424	0.003032276	0.003401209	down	yes
ENSMUSG00000002771	Caenorhabditis_elegans	WBGene00003774	zf-LITAF-like	F07F6.6.1;F07F6.6.2;	11	0.724726816	25	1.722444115	0.420754908	-1.248947993	0.012662739	0.012247691	down	yes
ENSMUSG00000016624	Lepisosteus_oculatus	ENSLOCG00000005382	SAND	ENSLOCP00000006489;	29	1.910643424	66	4.547252464	0.420175356	-1.250936546	4.99E-05	7.41E-05	down	yes
ENSMUSG00000030142	Astyanax_mexicanus	ENSAMXG00000007534	TF_bZIP	ENSAMXP00000007741;	245	16.14164272	563	38.78944147	0.416134961	-1.264876595	6.56E-33	4.50E-32	down	yes
ENSMUSG00000027122	Astyanax_mexicanus	ENSAMXG00000006020	THAP	ENSAMXP00000006173;	264	17.39344358	607	41.82094312	0.41590271	-1.265682009	2.21E-35	1.61E-34	down	yes
ENSMUSG00000112964	Mus_musculus	ENSMUSG00000095909	zf-C2H2	ENSMUSP00000090190;	64	4.216592383	148	10.19686916	0.413518337	-1.273976788	7.24E-10	1.75E-09	down	yes
ENSMUSG00000023467	Mus_musculus	ENSMUSG00000023467	Tub	ENSMUSP00000103391;ENSMUSP00000103387;ENSMUSP00000103389;ENSMUSP00000103390;ENSMUSP00000082438;ENSMUSP00000103388;ENSMUSP00000024233;	16	1.054148096	37	2.54921729	0.413518337	-1.273976788	0.002067231	0.002398579	down	yes
ENSMUSG00000032425	Mus_musculus	ENSMUSG00000032425	zf-C2H2	ENSMUSP00000125325;ENSMUSP00000125017;	272	17.92051763	634	43.68118276	0.410257152	-1.285399611	9.76E-38	7.58E-37	down	yes
ENSMUSG00000082675	Caenorhabditis_elegans	WBGene00012757	zf-LITAF-like	Y41C4A.11;	12	0.790611072	28	1.929137409	0.409826209	-1.286915843	0.006916314	0.00717705	down	yes
ENSMUSG00000062944	Mus_musculus	ENSMUSG00000062944	zf-C2H2	ENSMUSP00000077867;	44	2.898907263	103	7.096469754	0.408499911	-1.291592331	2.05E-07	4.01E-07	down	yes
ENSMUSG00000003282	Mus_musculus	ENSMUSG00000003282	zf-C2H2	ENSMUSP00000003369;	20	1.31768512	47	3.238194936	0.406919641	-1.297184179	0.000430149	0.000558465	down	yes
ENSMUSG00000032740	Ictidomys_tridecemlineatus	ENSSTOG00000026277	TF_bZIP	ENSSTOP00000018374;	154	10.14617542	362	24.94099079	0.406807232	-1.297582768	1.46E-22	7.00E-22	down	yes
ENSMUSG00000066800	Tetraodon_nigroviridis	ENSTNIG00000013359	RHD	ENSTNIP00000016350;	374	24.64071174	884	60.90562391	0.404572027	-1.305531522	3.77E-53	3.99E-52	down	yes
ENSMUSG00000036158	Rattus_norvegicus	ENSRNOG00000004642	Homeobox	ENSRNOP00000006163;	11	0.724726816	26	1.79134188	0.404572027	-1.305531522	0.00849475	0.008625736	down	yes
ENSMUSG00000036768	Tetraodon_nigroviridis	ENSTNIG00000005314	ZBTB	ENSTNIP00000021352;ENSTNIP00000007996;	85	5.600161759	201	13.84845069	0.404389046	-1.306184177	2.48E-13	7.57E-13	down	yes
ENSMUSG00000095865	Mus_musculus	ENSMUSG00000054717	HMG	ENSMUSP00000065940;	16	1.054148096	38	2.618115055	0.402636276	-1.312450936	0.001399977	0.001668892	down	yes
ENSMUSG00000022534	Pelodiscus_sinensis	ENSPSIG00000005371	zf-C2H2	ENSPSIP00000005778;	72	4.743666431	172	11.85041551	0.400295367	-1.320863175	8.47E-12	2.34E-11	down	yes
ENSMUSG00000002108	Homo_sapiens	ENSG00000025434	THR-like	ENSP00000433271;ENSP00000434650;ENSP00000384745;ENSP00000415591;ENSP00000412636;ENSP00000385073;ENSP00000378793;ENSP00000391005;ENSP00000385801;ENSP00000403696;ENSP00000403798;ENSP00000432073;ENSP00000420656;ENSP00000387946;	10	0.65884256	24	1.653546351	0.398442148	-1.327557828	0.010426217	0.010328865	down	yes
ENSMUSG00000038236	Mus_musculus	ENSMUSG00000038236	Homeobox	ENSMUSP00000048648;ENSMUSP00000134610;ENSMUSP00000134641;	25	1.6471064	60	4.133865876	0.398442148	-1.327557828	5.12E-05	7.59E-05	down	yes
ENSMUSG00000111375	Drosophila_melanogaster	FBgn0052121	ZBTB	FBpp0112336;	47	3.096560031	113	7.7854474	0.397736941	-1.330113533	2.61E-08	5.54E-08	down	yes
ENSMUSG00000023087	Homo_sapiens	ENSG00000151014	Others	--	130	8.564953279	313	21.56500032	0.39716917	-1.332174456	1.78E-20	7.77E-20	down	yes
ENSMUSG00000028634	Mus_musculus	ENSMUSG00000028634	zf-C2H2	ENSMUSP00000101914;ENSMUSP00000130249;	197	12.97919843	475	32.72643819	0.396596732	-1.334255306	2.66E-30	1.70E-29	down	yes
ENSMUSG00000107476	Ornithorhynchus_anatinus	ENSOANG00000005971	zf-C2H2	ENSOANP00000009505;ENSOANP00000009504;	104	6.851962623	251	17.29333892	0.396219762	-1.335627258	8.65E-17	3.19E-16	down	yes
ENSMUSG00000028893	Tetraodon_nigroviridis	ENSTNIG00000016985	Homeobox	ENSTNIP00000020108;	698	45.98721068	1685	116.0927334	0.396124799	-1.335973072	3.66E-103	7.88E-102	down	yes
ENSMUSG00000000318	Astyanax_mexicanus	ENSAMXG00000007534	TF_bZIP	ENSAMXP00000007741;	7	0.461189792	17	1.171261998	0.393754593	-1.344631341	0.029481894	0.025751169	down	yes
ENSMUSG00000050747	Pelodiscus_sinensis	ENSPSIG00000005371	zf-C2H2	ENSPSIP00000005778;	7	0.461189792	17	1.171261998	0.393754593	-1.344631341	0.029481894	0.025751169	down	yes
ENSMUSG00000025498	Mus_musculus	ENSMUSG00000025498	IRF	ENSMUSP00000026571;ENSMUSP00000121026;ENSMUSP00000095565;ENSMUSP00000101644;	125	8.235531999	304	20.94492044	0.393199488	-1.346666651	3.06E-20	1.33E-19	down	yes
ENSMUSG00000030677	Tetraodon_nigroviridis	ENSTNIG00000005314	ZBTB	ENSTNIP00000021352;ENSTNIP00000007996;	125	8.235531999	304	20.94492044	0.393199488	-1.346666651	3.06E-20	1.33E-19	down	yes
ENSMUSG00000052632	Mus_musculus	ENSMUSG00000073197	zf-C2H2	ENSMUSP00000137525;ENSMUSP00000099112;	46	3.030675775	112	7.716549636	0.392750117	-1.348316388	2.15E-08	4.59E-08	down	yes
ENSMUSG00000067613	Takifugu_rubripes	ENSTRUG00000016703	Homeobox	ENSTRUP00000042740;ENSTRUP00000042741;ENSTRUP00000042742;	9	0.592958304	22	1.515750821	0.391197745	-1.354030039	0.012782512	0.012347307	down	yes
ENSMUSG00000017639	Pteropus_vampyrus	ENSPVAG00000012401	TF_bZIP	ENSPVAP00000011691;	78	5.138971967	191	13.15947304	0.390515027	-1.356550031	2.03E-13	6.26E-13	down	yes
ENSMUSG00000051034	Mus_musculus	ENSMUSG00000051034	zf-C2H2	ENSMUSP00000051861;	20	1.31768512	49	3.375990466	0.390310676	-1.357305171	0.000197163	0.000268865	down	yes
ENSMUSG00000025511	Oryctolagus_cuniculus	ENSOCUG00000015389	TEA	ENSOCUP00000003414;ENSOCUP00000013217;	37	2.437717472	91	6.269696579	0.388809481	-1.362864697	3.60E-07	6.86E-07	down	yes
ENSMUSG00000045039	Homo_sapiens	ENSG00000099949	Others	--	69	4.546013663	170	11.71261998	0.388129528	-1.365389901	3.27E-12	9.30E-12	down	yes
ENSMUSG00000055866	Pelodiscus_sinensis	ENSPSIG00000009416	bHLH	ENSPSIP00000010491;	112	7.379036671	276	19.01578303	0.388048005	-1.365692957	6.89E-19	2.83E-18	down	yes
ENSMUSG00000057596	Otolemur_garnettii	ENSOGAG00000028941	zf-MIZ	ENSOGAP00000018640;	46	3.030675775	114	7.854345165	0.385859764	-1.37385148	9.99E-09	2.20E-08	down	yes
ENSMUSG00000063535	Mus_musculus	ENSMUSG00000063535	zf-C2H2	ENSMUSP00000032622;	89	5.863698783	221	15.22640598	0.385100646	-1.37669255	1.33E-15	4.63E-15	down	yes
ENSMUSG00000048251	Mus_musculus	ENSMUSG00000048251	zf-C2H2	ENSMUSP00000068258;ENSMUSP00000105517;ENSMUSP00000105513;	177	11.66151331	442	30.45281196	0.38293716	-1.384820431	7.16E-30	4.51E-29	down	yes
ENSMUSG00000038042	Caenorhabditis_elegans	WBGene00000383	THAP	C17G10.4b.1;C17G10.4b.2;	70	4.611897919	175	12.05710881	0.382504462	-1.386451517	8.68E-13	2.56E-12	down	yes
ENSMUSG00000023079	Mus_musculus	ENSMUSG00000023079	GTF2I	ENSMUSP00000098217;ENSMUSP00000072904;ENSMUSP00000098219;ENSMUSP00000106875;ENSMUSP00000106876;ENSMUSP00000098215;ENSMUSP00000132882;ENSMUSP00000129392;ENSMUSP00000073752;	42	2.767138752	105	7.234265284	0.382504462	-1.386451517	3.05E-08	6.45E-08	down	yes
ENSMUSG00000074607	Rattus_norvegicus	ENSRNOG00000008146	HMG	ENSRNOP00000061248;	12	0.790611072	30	2.066932938	0.382504462	-1.386451517	0.003072742	0.003441353	down	yes
ENSMUSG00000031495	Astyanax_mexicanus	ENSAMXG00000007534	TF_bZIP	ENSAMXP00000007741;	6	0.395305536	15	1.033466469	0.382504462	-1.386451517	0.036322928	0.031023735	down	yes
ENSMUSG00000078502	Mus_musculus	ENSMUSG00000078502	zf-C2H2	ENSMUSP00000101365;ENSMUSP00000112918;ENSMUSP00000095402;	159	10.4755967	398	27.42131031	0.382023929	-1.388265087	3.70E-27	2.14E-26	down	yes
ENSMUSG00000048756	Mus_musculus	ENSMUSG00000048756	Fork head	ENSMUSP00000101141;ENSMUSP00000101140;ENSMUSP00000135380;ENSMUSP00000050683;	1609	106.0077679	4049	278.9670489	0.380001037	-1.395924739	6.38E-262	3.57E-260	down	yes
ENSMUSG00000071637	Rattus_norvegicus	ENSRNOG00000050869	C/EBP	ENSRNOP00000064025;	42	2.767138752	106	7.303163048	0.37889593	-1.400126454	2.07E-08	4.43E-08	down	yes
ENSMUSG00000001911	Canis_familiaris	ENSCAFG00000017009	CTF/NFI	ENSCAFP00000025067;ENSCAFP00000025073;	65	4.282476639	166	11.43702892	0.374439609	-1.41719504	1.44E-12	4.19E-12	down	yes
ENSMUSG00000043753	Mus_musculus	ENSMUSG00000043753	DM	ENSMUSP00000057488;	28	1.844759168	72	4.960639052	0.371879338	-1.427093501	2.77E-06	4.78E-06	down	yes
ENSMUSG00000055150	Mus_musculus	ENSMUSG00000055150	zf-C2H2	ENSMUSP00000104199;ENSMUSP00000083503;	28	1.844759168	72	4.960639052	0.371879338	-1.427093501	2.77E-06	4.78E-06	down	yes
ENSMUSG00000075592	Tetraodon_nigroviridis	ENSTNIG00000001178	THAP	ENSTNIP00000003333;	7	0.461189792	18	1.240159763	0.371879338	-1.427093501	0.019091323	0.017631224	down	yes
ENSMUSG00000038648	Mus_musculus	ENSMUSG00000038648	TF_bZIP	ENSMUSP00000040208;	198	13.04508269	511	35.20675771	0.370527806	-1.432346283	5.63E-36	4.17E-35	down	yes
ENSMUSG00000002803	Danio_rerio	ENSDARG00000069295	ZBTB	ENSDARP00000074112;ENSDARP00000116903;	93	6.127235807	241	16.60436127	0.369013641	-1.438253947	6.33E-18	2.49E-17	down	yes
ENSMUSG00000028551	Homo_sapiens	ENSG00000104064	Others	--	49	3.228328543	127	8.750016105	0.368951154	-1.438498265	3.78E-10	9.34E-10	down	yes
ENSMUSG00000033952	Latimeria_chalumnae	ENSLACG00000014574	CG-1	ENSLACP00000023071;ENSLACP00000016541;	85	5.600161759	221	15.22640598	0.367792752	-1.443035045	1.22E-16	4.44E-16	down	yes
ENSMUSG00000070737	Ailuropoda_melanoleuca	ENSAMEG00000013874	zf-BED	ENSAMEP00000014613;	35	2.30594896	91	6.269696579	0.367792752	-1.443035045	1.07E-07	2.15E-07	down	yes
ENSMUSG00000002341	Astyanax_mexicanus	ENSAMXG00000007534	TF_bZIP	ENSAMXP00000007741;	5	0.32942128	13	0.89567094	0.367792752	-1.443035045	0.044591044	0.036472164	down	yes
ENSMUSG00000028035	Monodelphis_domestica	ENSMODG00000009100	MYB	ENSMODP00000011345;	314	20.68765638	818	56.35837145	0.367073353	-1.445859706	2.60E-57	3.02E-56	down	yes
ENSMUSG00000047821	Microcebus_murinus	ENSMICG00000001860	zf-MIZ	ENSMICP00000001688;	39	2.569485984	102	7.02757199	0.365629265	-1.451546545	1.60E-08	3.46E-08	down	yes
ENSMUSG00000004633	Dasypus_novemcinctus	ENSDNOG00000005811	bHLH	ENSDNOP00000028008;ENSDNOP00000004495;	21	1.383569376	55	3.789377053	0.365117896	-1.453565713	3.27E-05	4.96E-05	down	yes
ENSMUSG00000024228	Homo_sapiens	ENSG00000064490	Others	--	8	0.527074048	21	1.446853057	0.364289964	-1.456840845	0.010140135	0.010065783	down	yes
ENSMUSG00000113473	Sorex_araneus	ENSSARG00000007014	TF_bZIP	ENSSARP00000006359;	8	0.527074048	21	1.446853057	0.364289964	-1.456840845	0.010140135	0.010065783	down	yes
ENSMUSG00000004359	Mus_musculus	ENSMUSG00000004359	ETS	ENSMUSP00000004473;ENSMUSP00000118799;	42	2.767138752	111	7.647651871	0.361828545	-1.466621866	2.84E-09	6.52E-09	down	yes
ENSMUSG00000055639	Homo_sapiens	ENSG00000165659	Others	--	28	1.844759168	74	5.098434581	0.361828545	-1.466621866	1.23E-06	2.22E-06	down	yes
ENSMUSG00000030465	Astyanax_mexicanus	ENSAMXG00000012757	ARID	ENSAMXP00000013190;	51	3.360097055	135	9.301198222	0.361254214	-1.468913677	5.42E-11	1.42E-10	down	yes
ENSMUSG00000021200	Xiphophorus_maculatus	ENSXMAG00000000193	RHD	ENSXMAP00000000208;	159	10.4755967	421	29.0059589	0.361153263	-1.46931689	4.90E-31	3.20E-30	down	yes
ENSMUSG00000079553	Tetraodon_nigroviridis	ENSTNIG00000005314	ZBTB	ENSTNIP00000021352;ENSTNIP00000007996;	61	4.018939615	162	11.16143787	0.360073645	-1.473636087	5.92E-13	1.77E-12	down	yes
ENSMUSG00000020042	Latimeria_chalumnae	ENSLACG00000003626	ZBTB	ENSLACP00000004078;	24	1.581222144	64	4.409456935	0.358597933	-1.479560921	5.61E-06	9.34E-06	down	yes
ENSMUSG00000045103	Tetraodon_nigroviridis	ENSTNIG00000018605	Homeobox	ENSTNIP00000021779;ENSTNIP00000021780;	9	0.592958304	24	1.653546351	0.358597933	-1.479560921	0.005428772	0.005771806	down	yes
ENSMUSG00000032940	Homo_sapiens	ENSG00000104177	Others	--	6	0.395305536	16	1.102364234	0.358597933	-1.479560921	0.023194996	0.020811569	down	yes
ENSMUSG00000025217	Caenorhabditis_elegans	WBGene00012757	zf-LITAF-like	Y41C4A.11;	474	31.22913734	1267	87.29346775	0.357748846	-1.482980982	4.61E-91	8.90E-90	down	yes
ENSMUSG00000028033	Monodelphis_domestica	ENSMODG00000027595	TF_bZIP	ENSMODP00000039524;	120	7.906110719	321	22.11618244	0.357480806	-1.484062314	2.16E-24	1.12E-23	down	yes
ENSMUSG00000078485	Astyanax_mexicanus	ENSAMXG00000017946	ZBTB	ENSAMXP00000018492;	204	13.44038822	546	37.61817947	0.357284388	-1.484855221	2.40E-40	1.99E-39	down	yes
ENSMUSG00000095362	Mus_musculus	ENSMUSG00000095362	zf-C2H2	ENSMUSP00000104567;	25	1.6471064	67	4.616150229	0.356813864	-1.486756423	3.13E-06	5.36E-06	down	yes
ENSMUSG00000060862	Mus_musculus	ENSMUSG00000060862	ZBTB	ENSMUSP00000061899;	172	11.33209203	461	31.76186948	0.356782904	-1.486881608	2.13E-34	1.52E-33	down	yes
ENSMUSG00000078861	Mus_musculus	ENSMUSG00000078861	zf-C2H2	ENSMUSP00000104552;	22	1.449453632	60	4.133865876	0.35062909	-1.511982399	7.92E-06	1.29E-05	down	yes
ENSMUSG00000052374	Tetraodon_nigroviridis	ENSTNIG00000018605	Homeobox	ENSTNIP00000021779;ENSTNIP00000021780;	11	0.724726816	30	2.066932938	0.35062909	-1.511982399	0.001583486	0.001872984	down	yes
ENSMUSG00000031681	Mus_musculus	ENSMUSG00000031681	MH1	ENSMUSP00000071035;ENSMUSP00000064015;ENSMUSP00000105511;	56	3.689518335	153	10.54135798	0.350004083	-1.514556343	9.14E-13	2.70E-12	down	yes
ENSMUSG00000055675	Petromyzon_marinus	ENSPMAG00000006195	ZBTB	ENSPMAP00000006849;	176	11.59562905	483	33.2776203	0.34845127	-1.520971182	3.99E-37	3.05E-36	down	yes
ENSMUSG00000015143	Tetraodon_nigroviridis	ENSTNIG00000018605	Homeobox	ENSTNIP00000021779;ENSTNIP00000021780;	252	16.60283251	692	47.67725311	0.348233831	-1.521871726	1.78E-52	1.87E-51	down	yes
ENSMUSG00000030641	Tetraodon_nigroviridis	ENSTNIG00000004657	ZBTB	ENSTNIP00000007310;	81	5.336624735	223	15.36420151	0.347341496	-1.525573319	4.34E-18	1.72E-17	down	yes
ENSMUSG00000020656	Mus_musculus	ENSMUSG00000020656	CP2	ENSMUSP00000082689;ENSMUSP00000020985;	37	2.437717472	102	7.02757199	0.346879047	-1.527495398	4.39E-09	9.94E-09	down	yes
ENSMUSG00000073968	Microcebus_murinus	ENSMICG00000001860	zf-MIZ	ENSMICP00000001688;	118	7.774342207	328	22.59846679	0.344020782	-1.539432377	3.52E-26	1.95E-25	down	yes
ENSMUSG00000040732	Mus_musculus	ENSMUSG00000040732	ETS	ENSMUSP00000109477;ENSMUSP00000134930;ENSMUSP00000076949;ENSMUSP00000109479;ENSMUSP00000135568;ENSMUSP00000113723;ENSMUSP00000112698;ENSMUSP00000132766;ENSMUSP00000114072;	42	2.767138752	117	8.061038459	0.343273235	-1.542570719	2.44E-10	6.11E-10	down	yes
ENSMUSG00000114172	Mus_musculus	ENSMUSG00000055228	zf-C2H2	ENSMUSP00000075552;	15	0.98826384	42	2.893706113	0.341521841	-1.549950249	0.000140986	0.00019657	down	yes
ENSMUSG00000048001	Mus_musculus	ENSMUSG00000048001	bHLH	ENSMUSP00000051118;	5	0.32942128	14	0.964568704	0.341521841	-1.549950249	0.027974557	0.024614338	down	yes
ENSMUSG00000074676	Mus_musculus	ENSMUSG00000074676	Fork head	ENSMUSP00000096806;	5	0.32942128	14	0.964568704	0.341521841	-1.549950249	0.027974557	0.024614338	down	yes
ENSMUSG00000072653	Ictidomys_tridecemlineatus	ENSSTOG00000013950	zf-C2H2	ENSSTOP00000012502;	130	8.564953279	365	25.14768408	0.340586165	-1.553908263	2.53E-29	1.56E-28	down	yes
ENSMUSG00000022799	Dasypus_novemcinctus	ENSDNOG00000005811	bHLH	ENSDNOP00000028008;ENSDNOP00000004495;	28	1.844759168	79	5.442923404	0.338928004	-1.560949248	1.54E-07	3.05E-07	down	yes
ENSMUSG00000054708	Takifugu_rubripes	ENSTRUG00000004360	RHD	ENSTRUP00000010369;ENSTRUP00000010371;ENSTRUP00000010370;	18	1.185916608	51	3.513785995	0.337503937	-1.567023763	2.36E-05	3.65E-05	down	yes
ENSMUSG00000038515	Danio_rerio	ENSDARG00000052766	zf-C2H2	ENSDARP00000069169;	6	0.395305536	17	1.171261998	0.337503937	-1.567023763	0.01464147	0.013945702	down	yes
ENSMUSG00000005148	Mus_musculus	ENSMUSG00000005148	zf-C2H2	ENSMUSP00000005279;	25	1.6471064	71	4.891741287	0.336711674	-1.570414352	5.83E-07	1.09E-06	down	yes
ENSMUSG00000049577	Mus_musculus	ENSMUSG00000049577	zf-C2H2	ENSMUSP00000058037;ENSMUSP00000135092;	749	49.34730774	2130	146.7522386	0.336262726	-1.572339229	3.29E-165	1.11E-163	down	yes
ENSMUSG00000030352	Oryctolagus_cuniculus	ENSOCUG00000015389	TEA	ENSOCUP00000003414;ENSOCUP00000013217;	13	0.856495328	37	2.54921729	0.335983649	-1.57353707	0.000303547	0.000404078	down	yes
ENSMUSG00000037169	Mus_musculus	ENSMUSG00000037169	bHLH	ENSMUSP00000045993;ENSMUSP00000114225;	21	1.383569376	60	4.133865876	0.334691404	-1.579096595	3.99E-06	6.76E-06	down	yes
ENSMUSG00000055633	Rattus_norvegicus	ENSRNOG00000016274	zf-C2H2	ENSRNOP00000021772;	14	0.922379584	40	2.755910584	0.334691404	-1.579096595	0.000166227	0.00022973	down	yes
ENSMUSG00000031519	Echinops_telfairi	ENSETEG00000002347	RHD	ENSETEP00000001904;	7	0.461189792	20	1.377955292	0.334691404	-1.579096595	0.007753994	0.007940854	down	yes
ENSMUSG00000069743	Mus_musculus	ENSMUSG00000069743	zf-C2H2	ENSMUSP00000081158;	7	0.461189792	20	1.377955292	0.334691404	-1.579096595	0.007753994	0.007940854	down	yes
ENSMUSG00000008393	Mus_musculus	ENSMUSG00000008393	CSD	ENSMUSP00000008537;	814	53.62978437	2326	160.2562005	0.334650293	-1.579273819	2.29E-181	9.02E-180	down	yes
ENSMUSG00000085939	Oryctolagus_cuniculus	ENSOCUG00000015389	TEA	ENSOCUP00000003414;ENSOCUP00000013217;	38	2.503601728	109	7.509856342	0.333375449	-1.584780233	4.60E-10	1.13E-09	down	yes
ENSMUSG00000078503	Mus_musculus	ENSMUSG00000078503	zf-C2H2	ENSMUSP00000101368;ENSMUSP00000101367;	223	14.69218909	643	44.30126264	0.331642671	-1.592298449	4.19E-52	4.38E-51	down	yes
ENSMUSG00000022945	Anolis_carolinensis	ENSACAG00000016303	HMG	ENSACAP00000016054;	46	3.030675775	134	9.232300457	0.328268755	-1.607050656	2.95E-12	8.40E-12	down	yes
ENSMUSG00000078862	Mus_musculus	ENSMUSG00000090093	zf-C2H2	ENSMUSP00000104688;ENSMUSP00000104557;	23	1.515337888	67	4.616150229	0.328268755	-1.607050656	7.99E-07	1.47E-06	down	yes
ENSMUSG00000031709	Danio_rerio	ENSDARG00000052766	zf-C2H2	ENSDARP00000069169;	264	17.39344358	770	53.05127875	0.327860968	-1.608843938	6.06E-63	7.91E-62	down	yes
ENSMUSG00000015217	Mus_musculus	ENSMUSG00000015217	HMG	ENSMUSP00000110232;ENSMUSP00000015361;ENSMUSP00000086260;ENSMUSP00000110229;ENSMUSP00000116937;	108	7.115499647	316	21.77169362	0.326823433	-1.613416668	5.95E-27	3.42E-26	down	yes
ENSMUSG00000019817	Mus_musculus	ENSMUSG00000019817	zf-C2H2	ENSMUSP00000112847;ENSMUSP00000113710;ENSMUSP00000117321;ENSMUSP00000112889;	23	1.515337888	68	4.685047993	0.323441273	-1.628424307	5.17E-07	9.69E-07	down	yes
ENSMUSG00000034957	Pan_troglodytes	ENSPTRG00000038687	C/EBP	ENSPTRP00000059985;	100	6.588425599	296	20.39373832	0.323061201	-1.630120598	1.05E-25	5.73E-25	down	yes
ENSMUSG00000001156	Mus_musculus	ENSMUSG00000001156	bHLH	ENSMUSP00000001184;	914	60.21820997	2706	186.437351	0.322994344	-1.630419191	1.76E-220	8.40E-219	down	yes
ENSMUSG00000055485	Gasterosteus_aculeatus	ENSGACG00000005604	TSC22	ENSGACP00000007413;	39	2.569485984	116	7.992140694	0.321501595	-1.637102198	4.66E-11	1.23E-10	down	yes
ENSMUSG00000067916	Mus_musculus	ENSMUSG00000067916	zf-C2H2	ENSMUSP00000081167;	13	0.856495328	39	2.68701282	0.318753718	-1.649485923	0.000124663	0.000175167	down	yes
ENSMUSG00000045903	Homo_sapiens	ENSG00000174576	Others	--	4	0.263537024	12	0.826773175	0.318753718	-1.649485923	0.033315901	0.028764251	down	yes
ENSMUSG00000082651	Rattus_norvegicus	ENSRNOG00000017086	zf-C2H2	ENSRNOP00000043308;	4	0.263537024	12	0.826773175	0.318753718	-1.649485923	0.033315901	0.028764251	down	yes
ENSMUSG00000030189	Mus_musculus	ENSMUSG00000030189	CSD	ENSMUSP00000032309;ENSMUSP00000085172;	605	39.85997487	1818	125.2561361	0.318227722	-1.651868574	1.43E-151	4.34E-150	down	yes
ENSMUSG00000049037	Astyanax_mexicanus	ENSAMXG00000007534	TF_bZIP	ENSAMXP00000007741;	55	3.623634079	166	11.43702892	0.316833515	-1.65820314	1.93E-15	6.68E-15	down	yes
ENSMUSG00000006310	Mus_musculus	ENSMUSG00000006310	ZBTB	ENSMUSP00000103786;	141	9.289680094	426	29.35044772	0.316508974	-1.65968169	3.71E-37	2.84E-36	down	yes
ENSMUSG00000035158	Mus_musculus	ENSMUSG00000035158	bHLH	ENSMUSP00000044938;ENSMUSP00000098683;ENSMUSP00000108965;ENSMUSP00000044459;	25	1.6471064	76	5.23623011	0.314559591	-1.668594746	6.66E-08	1.36E-07	down	yes
ENSMUSG00000046572	Xenopus_tropicalis	ENSXETG00000027230	zf-C2H2	ENSXETP00000056931;	47	3.096560031	143	9.852380339	0.314295625	-1.669805907	1.25E-13	3.89E-13	down	yes
ENSMUSG00000028678	Tetraodon_nigroviridis	ENSTNIG00000005314	ZBTB	ENSTNIP00000021352;ENSTNIP00000007996;	34	2.240064704	104	7.165367519	0.312623839	-1.677500299	2.28E-10	5.74E-10	down	yes
ENSMUSG00000028807	Mus_musculus	ENSMUSG00000028807	ZBTB	ENSMUSP00000030610;	17	1.120032352	52	3.582683759	0.312623839	-1.677500299	7.33E-06	1.20E-05	down	yes
ENSMUSG00000020160	Cavia_porcellus	ENSCPOG00000008177	Homeobox	ENSCPOP00000007351;	28	1.844759168	86	5.925207756	0.311340841	-1.683433255	7.44E-09	1.66E-08	down	yes
ENSMUSG00000094786	Mus_musculus	ENSMUSG00000094786	zf-C2H2	ENSMUSP00000104575;	25	1.6471064	77	5.305127875	0.310474401	-1.687453773	4.28E-08	8.89E-08	down	yes
ENSMUSG00000078496	Mus_musculus	ENSMUSG00000078496	zf-C2H2	ENSMUSP00000101346;ENSMUSP00000068021;	10	0.65884256	31	2.135830703	0.30847134	-1.696791638	0.000482897	0.000621012	down	yes
ENSMUSG00000038738	Macropus_eugenii	ENSMEUG00000011176	RHD	ENSMEUP00000010212;	167	11.00267075	518	35.68904207	0.308292689	-1.697627417	3.29E-46	3.02E-45	down	yes
ENSMUSG00000074867	Mus_musculus	ENSMUSG00000074867	zf-C2H2	ENSMUSP00000097048;	17	1.120032352	53	3.651581524	0.306725276	-1.704981035	4.67E-06	7.85E-06	down	yes
ENSMUSG00000024347	Astyanax_mexicanus	ENSAMXG00000012757	ARID	ENSAMXP00000013190;	8	0.527074048	25	1.722444115	0.30600357	-1.708379612	0.001636913	0.001931522	down	yes
ENSMUSG00000074865	Mus_musculus	ENSMUSG00000094942	zf-C2H2	ENSMUSP00000103623;	35	2.30594896	110	7.578754107	0.304264913	-1.716600119	3.40E-11	9.05E-11	down	yes
ENSMUSG00000074657	Tetraodon_nigroviridis	ENSTNIG00000005314	ZBTB	ENSTNIP00000021352;ENSTNIP00000007996;	7	0.461189792	22	1.515750821	0.304264913	-1.716600119	0.003034256	0.00340127	down	yes
ENSMUSG00000040209	Homo_sapiens	ENSG00000125520	Others	--	102	6.720194111	322	22.1850802	0.302915024	-1.723014958	5.88E-30	3.71E-29	down	yes
ENSMUSG00000074212	Xenopus_tropicalis	ENSXETG00000007390	MYB	ENSXETP00000016095;	133	8.762606046	420	28.93706113	0.302816033	-1.723486504	1.43E-38	1.13E-37	down	yes
ENSMUSG00000074519	Mus_musculus	ENSMUSG00000095199	zf-C2H2	ENSMUSP00000136521;	37	2.437717472	119	8.198833988	0.297324897	-1.74988782	2.80E-12	7.98E-12	down	yes
ENSMUSG00000000093	Mus_musculus	ENSMUSG00000000093	T-box	ENSMUSP00000000095;	4	0.263537024	13	0.89567094	0.294234202	-1.76496314	0.020164179	0.018500126	down	yes
ENSMUSG00000025272	Rattus_norvegicus	ENSRNOG00000040013	Homeobox	ENSRNOP00000028981;	4	0.263537024	13	0.89567094	0.294234202	-1.76496314	0.020164179	0.018500126	down	yes
ENSMUSG00000037868	Canis_familiaris	ENSCAFG00000013049	zf-C2H2	ENSCAFP00000019211;ENSCAFP00000037099;	184	12.1227031	607	41.82094312	0.289871586	-1.786514172	1.10E-57	1.28E-56	down	yes
ENSMUSG00000081137	Xenopus_tropicalis	ENSXETG00000011529	zf-C2H2	ENSXETP00000025214;ENSXETP00000062159;	10	0.65884256	33	2.273626232	0.289776108	-1.786989447	0.000188841	0.000258877	down	yes
ENSMUSG00000003378	Caenorhabditis_elegans	WBGene00003774	zf-LITAF-like	F07F6.6.1;F07F6.6.2;	64	4.216592383	212	14.6063261	0.288682613	-1.792443877	2.47E-21	1.12E-20	down	yes
ENSMUSG00000030708	Caenorhabditis_elegans	WBGene00018836	MYB	F54F2.9;	27	1.778874912	90	6.200798814	0.286878347	-1.801489016	5.64E-10	1.37E-09	down	yes
ENSMUSG00000032411	Mus_musculus	ENSMUSG00000032411	E2F	ENSMUSP00000128260;ENSMUSP00000136817;ENSMUSP00000034982;ENSMUSP00000132934;ENSMUSP00000137176;	844	55.60631205	2818	194.1539007	0.28640327	-1.80388013	3.10E-264	1.75E-262	down	yes
ENSMUSG00000110605	Rattus_norvegicus	ENSRNOG00000011492	zf-C2H2	ENSRNOP00000029094;	57	3.755402591	192	13.2283708	0.283890031	-1.816595909	8.40E-20	3.56E-19	down	yes
ENSMUSG00000044252	Meleagris_gallopavo	ENSMGAG00000011299	RHD	ENSMGAP00000018296;ENSMGAP00000011829;	45	2.964791519	152	10.47246022	0.283103632	-1.820597839	4.82E-16	1.71E-15	down	yes
ENSMUSG00000078870	Mus_musculus	ENSMUSG00000078905	zf-C2H2	ENSMUSP00000072668;	21	1.383569376	71	4.891741287	0.282837807	-1.821953119	2.86E-08	6.06E-08	down	yes
ENSMUSG00000090173	Caenorhabditis_elegans	WBGene00012757	zf-LITAF-like	Y41C4A.11;	23	1.515337888	78	5.374025639	0.281974443	-1.826363685	5.66E-09	1.27E-08	down	yes
ENSMUSG00000004328	Homo_sapiens	ENSG00000124440	Others	--	15	0.98826384	51	3.513785995	0.281253281	-1.830058168	2.38E-06	4.15E-06	down	yes
ENSMUSG00000070643	Mus_musculus	ENSMUSG00000070643	HMG	ENSMUSP00000092130;ENSMUSP00000122980;ENSMUSP00000119729;	10	0.65884256	34	2.342523997	0.281253281	-1.830058168	0.0001171	0.000165092	down	yes
ENSMUSG00000031214	Dasypus_novemcinctus	ENSDNOG00000005811	bHLH	ENSDNOP00000028008;ENSDNOP00000004495;	5	0.32942128	17	1.171261998	0.281253281	-1.830058168	0.006452418	0.006735243	down	yes
ENSMUSG00000024140	Homo_sapiens	ENSG00000116016	Others	--	24	1.581222144	83	5.718514462	0.27650925	-1.854600353	1.25E-09	2.96E-09	down	yes
ENSMUSG00000051586	Tetraodon_nigroviridis	ENSTNIG00000018605	Homeobox	ENSTNIP00000021779;ENSTNIP00000021780;	168	11.06855501	582	40.098499	0.276034148	-1.857081342	2.66E-58	3.17E-57	down	yes
ENSMUSG00000026311	Homo_sapiens	ENSG00000104064	Others	--	284	18.7111287	985	67.86429814	0.275713876	-1.858756217	1.70E-97	3.44E-96	down	yes
ENSMUSG00000003779	Tetraodon_nigroviridis	ENSTNIG00000005314	ZBTB	ENSTNIP00000021352;ENSTNIP00000007996;	40	2.63537024	139	9.57678928	0.275183066	-1.8615364	3.28E-15	1.12E-14	down	yes
ENSMUSG00000028758	Tetraodon_nigroviridis	ENSTNIG00000005314	ZBTB	ENSTNIP00000021352;ENSTNIP00000007996;	12	0.790611072	42	2.893706113	0.273217473	-1.871878344	1.38E-05	2.19E-05	down	yes
ENSMUSG00000034071	Mus_musculus	ENSMUSG00000034071	zf-C2H2	ENSMUSP00000079222;	13	0.856495328	46	3.169297172	0.270247718	-1.88764566	4.75E-06	7.96E-06	down	yes
ENSMUSG00000045328	Tetraodon_nigroviridis	ENSTNIG00000005314	ZBTB	ENSTNIP00000021352;ENSTNIP00000007996;	79	5.204856223	280	19.29137409	0.269802255	-1.890025691	1.33E-29	8.33E-29	down	yes
ENSMUSG00000063488	Mus_musculus	ENSMUSG00000063488	zf-C2H2	ENSMUSP00000071695;	22	1.449453632	79	5.442923404	0.266300575	-1.908872552	1.53E-09	3.58E-09	down	yes
ENSMUSG00000024892	Astyanax_mexicanus	ENSAMXG00000000658	zf-C2H2	ENSAMXP00000000700;	27	1.778874912	97	6.683083167	0.266175786	-1.909548762	2.14E-11	5.78E-11	down	yes
ENSMUSG00000051378	Tetraodon_nigroviridis	ENSTNIG00000005314	ZBTB	ENSTNIP00000021352;ENSTNIP00000007996;	40	2.63537024	145	9.990175868	0.263796181	-1.922504417	1.97E-16	7.09E-16	down	yes
ENSMUSG00000001986	Caenorhabditis_elegans	WBGene00003774	zf-LITAF-like	F07F6.6.1;F07F6.6.2;	62	4.084823871	226	15.5708948	0.262337131	-1.930506074	7.36E-25	3.87E-24	down	yes
ENSMUSG00000053297	Otolemur_garnettii	ENSOGAG00000033449	zf-C2H2	ENSOGAP00000015557;	6	0.395305536	22	1.515750821	0.260798497	-1.93899254	0.001274343	0.001535922	down	yes
ENSMUSG00000010175	Mus_musculus	ENSMUSG00000010175	HPD	ENSMUSP00000135703;ENSMUSP00000010319;ENSMUSP00000135066;	3	0.197652768	11	0.757875411	0.260798497	-1.93899254	0.022721659	0.020528722	down	yes
ENSMUSG00000075502	Myotis_lucifugus	ENSMLUG00000008667	ZBTB	ENSMLUP00000007890;	3	0.197652768	11	0.757875411	0.260798497	-1.93899254	0.022721659	0.020528722	down	yes
ENSMUSG00000050966	Mus_musculus	ENSMUSG00000050966	CSD	ENSMUSP00000050488;ENSMUSP00000135736;	7	0.461189792	26	1.79134188	0.257454926	-1.957608218	0.000424139	0.000551473	down	yes
ENSMUSG00000114771	Gallus_gallus	ENSGALG00000000657	MYB	ENSGALP00000000930;	15	0.98826384	56	3.858274818	0.256141381	-1.964987749	2.15E-07	4.20E-07	down	yes
ENSMUSG00000055652	Monodelphis_domestica	ENSMODG00000000778	ZBTB	ENSMODP00000000929;	433	28.52788284	1622	111.7521742	0.255278101	-1.969858312	5.87E-172	2.12E-170	down	yes
ENSMUSG00000078495	Mus_musculus	ENSMUSG00000078495	zf-C2H2	ENSMUSP00000114023;ENSMUSP00000101360;	95	6.259004319	358	24.66539973	0.253756452	-1.978483591	1.30E-39	1.06E-38	down	yes
ENSMUSG00000044434	Mus_musculus	ENSMUSG00000044434	CSD	ENSMUSP00000137313;	9	0.592958304	34	2.342523997	0.253127953	-1.982061262	4.83E-05	7.18E-05	down	yes
ENSMUSG00000021575	Mus_musculus	ENSMUSG00000021575	bHLH	ENSMUSP00000022059;	34	2.240064704	130	8.956709399	0.250099071	-1.999428394	1.33E-15	4.64E-15	down	yes
ENSMUSG00000028943	Echinops_telfairi	ENSETEG00000002347	RHD	ENSETEP00000001904;	34	2.240064704	130	8.956709399	0.250099071	-1.999428394	1.33E-15	4.64E-15	down	yes
ENSMUSG00000103839	Monodelphis_domestica	ENSMODG00000027595	TF_bZIP	ENSMODP00000039524;	19	1.251800864	73	5.029536816	0.24888989	-2.006420468	1.95E-09	4.54E-09	down	yes
ENSMUSG00000034311	Tetraodon_nigroviridis	ENSTNIG00000005314	ZBTB	ENSTNIP00000021352;ENSTNIP00000007996;	45	2.964791519	180	12.40159763	0.239065289	-2.064523422	7.93E-22	3.68E-21	down	yes
ENSMUSG00000097030	Mus_musculus	ENSMUSG00000095253	zf-C2H2	ENSMUSP00000136298;	3	0.197652768	12	0.826773175	0.239065289	-2.064523422	0.013178557	0.012690994	down	yes
ENSMUSG00000074203	Dipodomys_ordii	ENSDORG00000012235	CTF/NFI	ENSDORP00000011503;	2	0.131768512	8	0.551182117	0.239065289	-2.064523422	0.04296818	0.035438023	down	yes
ENSMUSG00000074824	Mus_musculus	ENSMUSG00000074824	zf-C2H2	ENSMUSP00000089111;	2	0.131768512	8	0.551182117	0.239065289	-2.064523422	0.04296818	0.035438023	down	yes
ENSMUSG00000083674	Rattus_norvegicus	ENSRNOG00000027955	zf-C2H2	ENSRNOP00000038318;	2	0.131768512	8	0.551182117	0.239065289	-2.064523422	0.04296818	0.035438023	down	yes
ENSMUSG00000094076	Mus_musculus	ENSMUSG00000094076	zf-C2H2	ENSMUSP00000097038;	2	0.131768512	8	0.551182117	0.239065289	-2.064523422	0.04296818	0.035438023	down	yes
ENSMUSG00000097316	Dasypus_novemcinctus	ENSDNOG00000036780	MYB	ENSDNOP00000031187;	2	0.131768512	8	0.551182117	0.239065289	-2.064523422	0.04296818	0.035438023	down	yes
ENSMUSG00000028565	Canis_familiaris	ENSCAFG00000023117	CTF/NFI	ENSCAFP00000027814;ENSCAFP00000002210;	24	1.581222144	97	6.683083167	0.236600698	-2.079473764	1.44E-12	4.18E-12	down	yes
ENSMUSG00000021559	Homo_sapiens	ENSG00000104064	Others	--	34	2.240064704	138	9.507891516	0.235600575	-2.085585038	2.65E-17	1.01E-16	down	yes
ENSMUSG00000049532	Mus_musculus	ENSMUSG00000049532	zf-C2H2	ENSMUSP00000122976;ENSMUSP00000056401;	10	0.65884256	41	2.824808349	0.233234428	-2.100147332	3.61E-06	6.15E-06	down	yes
ENSMUSG00000078878	Mus_musculus	ENSMUSG00000078878	zf-C2H2	ENSMUSP00000104609;ENSMUSP00000104611;	7	0.461189792	29	1.998035174	0.230821658	-2.115149495	9.09E-05	0.000130217	down	yes
ENSMUSG00000006362	Ficedula_albicollis	ENSFALG00000010923	SAND	ENSFALP00000011410;	417	27.47373475	1731	119.2620305	0.230364472	-2.118009858	3.51E-201	1.49E-199	down	yes
ENSMUSG00000022479	Mus_musculus	ENSMUSG00000022479	THR-like	ENSMUSP00000023119;ENSMUSP00000134584;ENSMUSP00000116842;	12	0.790611072	50	3.44488823	0.229502677	-2.123417111	2.58E-07	5.00E-07	down	yes
ENSMUSG00000027684	Mus_musculus	ENSMUSG00000027684	zf-C2H2	ENSMUSP00000134626;ENSMUSP00000134278;ENSMUSP00000133310;ENSMUSP00000133410;ENSMUSP00000103905;ENSMUSP00000134303;ENSMUSP00000134117;ENSMUSP00000128563;ENSMUSP00000103906;	4	0.263537024	17	1.171261998	0.225002625	-2.151986263	0.002451816	0.002799198	down	yes
ENSMUSG00000074500	Mus_musculus	ENSMUSG00000074500	zf-C2H2	ENSMUSP00000132305;	4	0.263537024	17	1.171261998	0.225002625	-2.151986263	0.002451816	0.002799198	down	yes
ENSMUSG00000039813	Danio_rerio	ENSDARG00000052766	zf-C2H2	ENSDARP00000069169;	30	1.97652768	129	8.887811634	0.222386315	-2.168860082	5.05E-17	1.89E-16	down	yes
ENSMUSG00000014164	Mus_musculus	ENSMUSG00000035011	ZBTB	ENSMUSP00000047333;ENSMUSP00000113428;ENSMUSP00000114470;ENSMUSP00000113612;ENSMUSP00000113787;	3	0.197652768	13	0.89567094	0.220675651	-2.180000639	0.007574526	0.007772386	down	yes
ENSMUSG00000020335	Mus_musculus	ENSMUSG00000020335	zf-C2H2	ENSMUSP00000104752;ENSMUSP00000127671;	3	0.197652768	13	0.89567094	0.220675651	-2.180000639	0.007574526	0.007772386	down	yes
ENSMUSG00000043903	Mus_musculus	ENSMUSG00000043903	zf-C2H2	ENSMUSP00000057897;	3	0.197652768	13	0.89567094	0.220675651	-2.180000639	0.007574526	0.007772386	down	yes
ENSMUSG00000087598	Mus_musculus	ENSMUSG00000087598	zf-C2H2	ENSMUSP00000129484;ENSMUSP00000083169;ENSMUSP00000083174;	3	0.197652768	13	0.89567094	0.220675651	-2.180000639	0.007574526	0.007772386	down	yes
ENSMUSG00000110644	Mus_musculus	ENSMUSG00000038482	E2F	ENSMUSP00000127952;	3	0.197652768	13	0.89567094	0.220675651	-2.180000639	0.007574526	0.007772386	down	yes
ENSMUSG00000030148	Astyanax_mexicanus	ENSAMXG00000007534	TF_bZIP	ENSAMXP00000007741;	29	1.910643424	126	8.68111834	0.220091853	-2.18382235	8.58E-17	3.17E-16	down	yes
ENSMUSG00000050953	Tetraodon_nigroviridis	ENSTNIG00000019151	HSF	ENSTNIP00000022348;	10	0.65884256	44	3.031501643	0.217332081	-2.202026946	7.67E-07	1.41E-06	down	yes
ENSMUSG00000026131	Tetraodon_nigroviridis	ENSTNIG00000018605	Homeobox	ENSTNIP00000021779;ENSTNIP00000021780;	84	5.534277503	370	25.4921729	0.217097127	-2.20358746	1.19E-46	1.11E-45	down	yes
ENSMUSG00000012443	Tetraodon_nigroviridis	ENSTNIG00000005314	ZBTB	ENSTNIP00000021352;ENSTNIP00000007996;	100	6.588425599	441	30.38391419	0.216839264	-2.205302078	2.60E-55	2.88E-54	down	yes
ENSMUSG00000041498	Tetraodon_nigroviridis	ENSTNIG00000005314	ZBTB	ENSTNIP00000021352;ENSTNIP00000007996;	23	1.515337888	102	7.02757199	0.215627515	-2.213386808	4.32E-14	1.39E-13	down	yes
ENSMUSG00000020396	Myotis_lucifugus	ENSMLUG00000015268	PC4	ENSMLUP00000013911;	14	0.922379584	63	4.34055917	0.212502479	-2.234448424	2.39E-09	5.51E-09	down	yes
ENSMUSG00000094942	Mus_musculus	ENSMUSG00000094942	zf-C2H2	ENSMUSP00000103623;	12	0.790611072	54	3.720479289	0.212502479	-2.234448424	3.27E-08	6.88E-08	down	yes
ENSMUSG00000032014	Mustela_putorius_furo	ENSMPUG00000005584	Pou	ENSMPUP00000005541;	64	4.216592383	291	20.0492495	0.210311732	-2.249398765	5.75E-38	4.49E-37	down	yes
ENSMUSG00000023349	Astyanax_mexicanus	ENSAMXG00000007534	TF_bZIP	ENSAMXP00000007741;	50	3.294212799	231	15.91538362	0.206982934	-2.272416274	7.57E-31	4.93E-30	down	yes
ENSMUSG00000096054	Tetraodon_nigroviridis	ENSTNIG00000018605	Homeobox	ENSTNIP00000021779;ENSTNIP00000021780;	398	26.22193388	1840	126.7718869	0.206843446	-2.273388852	4.02E-233	1.98E-231	down	yes
ENSMUSG00000019761	Takifugu_rubripes	ENSTRUG00000016703	Homeobox	ENSTRUP00000042740;ENSTRUP00000042741;ENSTRUP00000042742;	3	0.197652768	14	0.964568704	0.204913105	-2.286915843	0.004319631	0.004692013	down	yes
ENSMUSG00000038244	Tetraodon_nigroviridis	ENSTNIG00000018605	Homeobox	ENSTNIP00000021779;ENSTNIP00000021780;	3	0.197652768	14	0.964568704	0.204913105	-2.286915843	0.004319631	0.004692013	down	yes
ENSMUSG00000049086	Rattus_norvegicus	ENSRNOG00000004500	bHLH	ENSRNOP00000006188;	3	0.197652768	14	0.964568704	0.204913105	-2.286915843	0.004319631	0.004692013	down	yes
ENSMUSG00000051367	Equus_caballus	ENSECAG00000022919	Homeobox	ENSECAP00000020329;	3	0.197652768	14	0.964568704	0.204913105	-2.286915843	0.004319631	0.004692013	down	yes
ENSMUSG00000002578	Oryctolagus_cuniculus	ENSOCUG00000012558	zf-C2H2	ENSOCUP00000023006;	40	2.63537024	188	12.95277975	0.20345982	-2.297184179	1.00E-25	5.44E-25	down	yes
ENSMUSG00000061186	Astyanax_mexicanus	ENSAMXG00000018021	THAP	ENSAMXP00000018585;	9	0.592958304	43	2.962603878	0.200147684	-2.320863175	4.51E-07	8.51E-07	down	yes
ENSMUSG00000054074	Homo_sapiens	ENSG00000126733	Others	--	2	0.131768512	10	0.688977646	0.191252231	-2.386451517	0.013366246	0.012840929	down	yes
ENSMUSG00000090659	Mus_musculus	ENSMUSG00000090659	zf-C2H2	ENSMUSP00000132282;	8	0.527074048	41	2.824808349	0.186587543	-2.422075427	4.36E-07	8.22E-07	down	yes
ENSMUSG00000067767	Astyanax_mexicanus	ENSAMXG00000007534	TF_bZIP	ENSAMXP00000007741;	6	0.395305536	31	2.135830703	0.185082804	-2.433757232	1.05E-05	1.70E-05	down	yes
ENSMUSG00000040219	Tetraodon_nigroviridis	ENSTNIG00000019008	THAP	ENSTNIP00000022198;	6	0.395305536	32	2.204728467	0.179298967	-2.479560921	6.06E-06	1.00E-05	down	yes
ENSMUSG00000021779	Equus_caballus	ENSECAG00000019007	THR-like	ENSECAP00000017023;ENSECAP00000017026;	3	0.197652768	16	1.102364234	0.179298967	-2.479560921	0.001377794	0.001643558	down	yes
ENSMUSG00000078866	Mus_musculus	ENSMUSG00000095199	zf-C2H2	ENSMUSP00000136521;	13	0.856495328	70	4.822843522	0.177591357	-2.493366721	1.91E-11	5.17E-11	down	yes
ENSMUSG00000032850	Lepisosteus_oculatus	ENSLOCG00000003795	zf-GAGA	ENSLOCP00000004527;ENSLOCP00000004544;	4	0.263537024	22	1.515750821	0.173865665	-2.523955041	0.000151029	0.000209942	down	yes
ENSMUSG00000050730	Dasypus_novemcinctus	ENSDNOG00000005811	bHLH	ENSDNOP00000028008;ENSDNOP00000004495;	2	0.131768512	11	0.757875411	0.173865665	-2.523955041	0.007373445	0.007596952	down	yes
ENSMUSG00000055013	Homo_sapiens	ENSG00000104064	Others	--	15	0.98826384	83	5.718514462	0.172818281	-2.532672258	1.65E-13	5.11E-13	down	yes
ENSMUSG00000024206	Mus_musculus	ENSMUSG00000024206	RFX	ENSMUSP00000002444;ENSMUSP00000084010;	44	2.898907263	250	17.22444115	0.168301963	-2.570876088	4.16E-38	3.25E-37	down	yes
ENSMUSG00000024177	Homo_sapiens	ENSG00000011052	Others	--	6	0.395305536	35	2.411421761	0.163930484	-2.608843938	1.13E-06	2.04E-06	down	yes
ENSMUSG00000021375	Tetraodon_nigroviridis	ENSTNIG00000005314	ZBTB	ENSTNIP00000021352;ENSTNIP00000007996;	37	2.437717472	222	15.29530374	0.159376859	-2.649485923	4.08E-35	2.96E-34	down	yes
ENSMUSG00000026077	Homo_sapiens	ENSG00000170485	bHLH	ENSP00000438428;ENSP00000397595;ENSP00000395265;ENSP00000338283;ENSP00000388528;	2	0.131768512	12	0.826773175	0.159376859	-2.649485923	0.004045241	0.004426643	down	yes
ENSMUSG00000029913	Mus_musculus	ENSMUSG00000029913	zf-C2H2	ENSMUSP00000031976;ENSMUSP00000133423;ENSMUSP00000031973;ENSMUSP00000079979;	2	0.131768512	12	0.826773175	0.159376859	-2.649485923	0.004045241	0.004426643	down	yes
ENSMUSG00000000037	Astyanax_mexicanus	ENSAMXG00000018187	zf-C2HC	ENSAMXP00000018731;	1	0.065884256	6	0.413386588	0.159376859	-2.649485923	0.042087133	0.034913569	down	yes
ENSMUSG00000046242	Homo_sapiens	ENSG00000011052	Others	--	1	0.065884256	6	0.413386588	0.159376859	-2.649485923	0.042087133	0.034913569	down	yes
ENSMUSG00000059495	Mus_musculus	ENSMUSG00000070031	SAND	ENSMUSP00000079095;ENSMUSP00000125026;	268	17.6569806	1622	111.7521742	0.158001227	-2.661992336	3.89E-246	2.03E-244	down	yes
ENSMUSG00000011831	Danio_rerio	ENSDARG00000052766	zf-C2H2	ENSDARP00000069169;	162	10.67324947	990	68.20878696	0.156479098	-2.675958134	7.06E-152	2.16E-150	down	yes
ENSMUSG00000020185	Oryctolagus_cuniculus	ENSOCUG00000004932	E2F	ENSOCUP00000004265;	7	0.461189792	43	2.962603878	0.155670421	-2.683433255	4.28E-08	8.90E-08	down	yes
ENSMUSG00000023043	Takifugu_rubripes	ENSTRUG00000016703	Homeobox	ENSTRUP00000042740;ENSTRUP00000042741;ENSTRUP00000042742;	6	0.395305536	37	2.54921729	0.155069377	-2.689014287	3.62E-07	6.90E-07	down	yes
ENSMUSG00000041540	Mus_musculus	ENSMUSG00000041540	HMG	ENSMUSP00000047567;ENSMUSP00000133041;ENSMUSP00000076403;ENSMUSP00000107377;ENSMUSP00000107378;	7	0.461189792	44	3.031501643	0.152132457	-2.716600119	2.42E-08	5.16E-08	down	yes
ENSMUSG00000039410	Mus_musculus	ENSMUSG00000039410	zf-C2H2	ENSMUSP00000101263;ENSMUSP00000101261;ENSMUSP00000101262;ENSMUSP00000095365;ENSMUSP00000064546;ENSMUSP00000030902;	3	0.197652768	19	1.309057527	0.150988603	-2.727488435	0.00023912	0.000322644	down	yes
ENSMUSG00000074283	Mus_musculus	ENSMUSG00000074283	zf-C2H2	ENSMUSP00000045498;	6	0.395305536	39	2.68701282	0.147117101	-2.76496314	1.15E-07	2.31E-07	down	yes
ENSMUSG00000044676	Mus_musculus	ENSMUSG00000044676	zf-C2H2	ENSMUSP00000062474;	4	0.263537024	26	1.79134188	0.147117101	-2.76496314	1.50E-05	2.37E-05	down	yes
ENSMUSG00000044703	Ailuropoda_melanoleuca	ENSAMEG00000003443	MBD	ENSAMEP00000003661;	4	0.263537024	26	1.79134188	0.147117101	-2.76496314	1.50E-05	2.37E-05	down	yes
ENSMUSG00000036867	Mus_musculus	ENSMUSG00000036867	MH1	ENSMUSP00000036285;	2	0.131768512	13	0.89567094	0.147117101	-2.76496314	0.002209411	0.002547466	down	yes
ENSMUSG00000015709	Mus_musculus	ENSMUSG00000015709	bHLH	ENSMUSP00000082154;	5	0.32942128	33	2.273626232	0.144888054	-2.786989447	9.76E-07	1.78E-06	down	yes
ENSMUSG00000050919	Mus_musculus	ENSMUSG00000050919	zf-C2H2	ENSMUSP00000060040;	20	1.31768512	135	9.301198222	0.141668319	-2.819410924	2.23E-23	1.11E-22	down	yes
ENSMUSG00000049807	Dasypus_novemcinctus	ENSDNOG00000005811	bHLH	ENSDNOP00000028008;ENSDNOP00000004495;	50	3.294212799	342	23.56303549	0.139804262	-2.838519747	5.28E-57	6.09E-56	down	yes
ENSMUSG00000046179	Mus_musculus	ENSMUSG00000046179	E2F	ENSMUSP00000056778;ENSMUSP00000112883;	29	1.910643424	201	13.84845069	0.137968027	-2.857594118	1.91E-34	1.36E-33	down	yes
ENSMUSG00000021485	Mus_musculus	ENSMUSG00000021485	bHLH	ENSMUSP00000021941;	6	0.395305536	42	2.893706113	0.136608736	-2.871878344	2.04E-08	4.36E-08	down	yes
ENSMUSG00000043832	Astyanax_mexicanus	ENSAMXG00000007534	TF_bZIP	ENSAMXP00000007741;	5	0.32942128	35	2.411421761	0.136608736	-2.871878344	3.05E-07	5.86E-07	down	yes
ENSMUSG00000065999	Mus_musculus	ENSMUSG00000065999	zf-C2H2	ENSMUSP00000080438;	5	0.32942128	35	2.411421761	0.136608736	-2.871878344	3.05E-07	5.86E-07	down	yes
ENSMUSG00000113836	Mus_musculus	ENSMUSG00000074867	zf-C2H2	ENSMUSP00000097048;	5	0.32942128	35	2.411421761	0.136608736	-2.871878344	3.05E-07	5.86E-07	down	yes
ENSMUSG00000045699	Mus_musculus	ENSMUSG00000078500	zf-C2H2	ENSMUSP00000116281;ENSMUSP00000130542;	3	0.197652768	21	1.446853057	0.136608736	-2.871878344	7.31E-05	0.000105951	down	yes
ENSMUSG00000006457	Tetraodon_nigroviridis	ENSTNIG00000018605	Homeobox	ENSTNIP00000021779;ENSTNIP00000021780;	1	0.065884256	7	0.482284352	0.136608736	-2.871878344	0.022030532	0.01999226	down	yes
ENSMUSG00000079697	Dasypus_novemcinctus	ENSDNOG00000037978	zf-C2H2	ENSDNOP00000019431;	1	0.065884256	7	0.482284352	0.136608736	-2.871878344	0.022030532	0.01999226	down	yes
ENSMUSG00000083246	Canis_familiaris	ENSCAFG00000003081	bHLH	ENSCAFP00000004588;ENSCAFP00000004580;	1	0.065884256	7	0.482284352	0.136608736	-2.871878344	0.022030532	0.01999226	down	yes
ENSMUSG00000092134	Mus_musculus	ENSMUSG00000030199	ETS	ENSMUSP00000079818;ENSMUSP00000107594;	1	0.065884256	7	0.482284352	0.136608736	-2.871878344	0.022030532	0.01999226	down	yes
ENSMUSG00000022623	Homo_sapiens	ENSG00000104064	Others	--	7	0.461189792	50	3.44488823	0.133876562	-2.90102469	7.71E-10	1.85E-09	down	yes
ENSMUSG00000033740	Mus_musculus	ENSMUSG00000033740	zf-C2HC	ENSMUSP00000131417;ENSMUSP00000118322;ENSMUSP00000122055;ENSMUSP00000117789;ENSMUSP00000042056;ENSMUSP00000120298;	5	0.32942128	37	2.54921729	0.12922448	-2.952048693	9.46E-08	1.91E-07	down	yes
ENSMUSG00000026815	Mus_musculus	ENSMUSG00000026815	zf-C2H2	ENSMUSP00000128052;ENSMUSP00000028156;	63	4.150708127	475	32.72643819	0.126830427	-2.979027202	3.26E-82	5.69E-81	down	yes
ENSMUSG00000036718	Tetraodon_nigroviridis	ENSTNIG00000018605	Homeobox	ENSTNIP00000021779;ENSTNIP00000021780;	18	1.185916608	142	9.783482574	0.121216203	-3.04434554	2.65E-26	1.48E-25	down	yes
ENSMUSG00000027230	Mus_musculus	ENSMUSG00000027230	TF_bZIP	ENSMUSP00000028663;	4	0.263537024	32	2.204728467	0.119532644	-3.064523422	4.35E-07	8.22E-07	down	yes
ENSMUSG00000043668	Mus_musculus	ENSMUSG00000043668	HMG	ENSMUSP00000105250;ENSMUSP00000135697;	1	0.065884256	8	0.551182117	0.119532644	-3.064523422	0.011524177	0.011264909	down	yes
ENSMUSG00000078887	Mus_musculus	ENSMUSG00000095199	zf-C2H2	ENSMUSP00000136521;	1	0.065884256	8	0.551182117	0.119532644	-3.064523422	0.011524177	0.011264909	down	yes
ENSMUSG00000032285	Ciona_savignyi	ENSCSAVG00000003498	MYB	ENSCSAVP00000005859;ENSCSAVP00000005858;	43	2.833023008	349	24.04531985	0.117820142	-3.085341894	6.75E-63	8.79E-62	down	yes
ENSMUSG00000028717	Mus_musculus	ENSMUSG00000028717	bHLH	ENSMUSP00000030489;ENSMUSP00000125202;ENSMUSP00000124983;	105	6.917846879	866	59.66546415	0.115943905	-3.108501119	2.77E-154	8.63E-153	down	yes
ENSMUSG00000046295	Tetraodon_nigroviridis	ENSTNIG00000013359	RHD	ENSTNIP00000016350;	3	0.197652768	25	1.722444115	0.114751339	-3.123417111	6.62E-06	1.09E-05	down	yes
ENSMUSG00000022150	Ochotona_princeps	ENSOPRG00000010732	TF_bZIP	ENSOPRP00000009789;	2	0.131768512	18	1.240159763	0.106251239	-3.234448424	0.000102898	0.000146189	down	yes
ENSMUSG00000020679	Mus_musculus	ENSMUSG00000020679	Homeobox	ENSMUSP00000021016;ENSMUSP00000103749;ENSMUSP00000103748;ENSMUSP00000123297;	1	0.065884256	9	0.620079881	0.106251239	-3.234448424	0.006029756	0.006345061	down	yes
ENSMUSG00000060206	Anolis_carolinensis	ENSACAG00000027648	zf-C2H2	ENSACAP00000019594;	1	0.065884256	9	0.620079881	0.106251239	-3.234448424	0.006029756	0.006345061	down	yes
ENSMUSG00000097139	Dasypus_novemcinctus	ENSDNOG00000015041	Runt	ENSDNOP00000011650;	1	0.065884256	9	0.620079881	0.106251239	-3.234448424	0.006029756	0.006345061	down	yes
ENSMUSG00000031162	Mus_musculus	ENSMUSG00000031162	zf-GATA	ENSMUSP00000033502;	73	4.809550687	658	45.33472911	0.106089763	-3.236642637	5.38E-122	1.33E-120	down	yes
ENSMUSG00000042155	Latimeria_chalumnae	ENSLACG00000010404	ZBTB	ENSLACP00000011819;	5	0.32942128	49	3.375990466	0.097577669	-3.357305171	7.47E-11	1.94E-10	down	yes
ENSMUSG00000000730	Mus_musculus	ENSMUSG00000000731	SAND	ENSMUSP00000114904;ENSMUSP00000118317;ENSMUSP00000120150;ENSMUSP00000123678;ENSMUSP00000101035;ENSMUSP00000115162;ENSMUSP00000101034;ENSMUSP00000122659;ENSMUSP00000121477;ENSMUSP00000122190;ENSMUSP00000117094;ENSMUSP00000019257;	2	0.131768512	20	1.377955292	0.095626116	-3.386451517	2.98E-05	4.55E-05	down	yes
ENSMUSG00000043639	Homo_sapiens	ENSG00000148337	Others	--	2	0.131768512	20	1.377955292	0.095626116	-3.386451517	2.98E-05	4.55E-05	down	yes
ENSMUSG00000113294	Mus_musculus	ENSMUSG00000073197	zf-C2H2	ENSMUSP00000137525;ENSMUSP00000099112;	1	0.065884256	10	0.688977646	0.095626116	-3.386451517	0.003157694	0.003521311	down	yes
ENSMUSG00000000094	Mus_musculus	ENSMUSG00000000094	T-box	ENSMUSP00000103682;ENSMUSP00000000096;ENSMUSP00000103680;	0	0.032942128	5	0.344488823	0.095626116	-3.386451517	0.036856784	0.03110957	down	yes
ENSMUSG00000034520	Tetraodon_nigroviridis	ENSTNIG00000019151	HSF	ENSTNIP00000022348;	0	0.032942128	5	0.344488823	0.095626116	-3.386451517	0.036856784	0.03110957	down	yes
ENSMUSG00000035357	Gasterosteus_aculeatus	ENSGACG00000017142	DM	ENSGACP00000022648;	0	0.032942128	5	0.344488823	0.095626116	-3.386451517	0.036856784	0.03110957	down	yes
ENSMUSG00000068120	Astyanax_mexicanus	ENSAMXG00000015044	TF_bZIP	ENSAMXP00000015509;	0	0.032942128	5	0.344488823	0.095626116	-3.386451517	0.036856784	0.03110957	down	yes
ENSMUSG00000090799	Homo_sapiens	ENSG00000099949	Others	--	0	0.032942128	5	0.344488823	0.095626116	-3.386451517	0.036856784	0.03110957	down	yes
ENSMUSG00000094462	Monodelphis_domestica	ENSMODG00000022795	zf-C2H2	ENSMODP00000027313;	0	0.032942128	5	0.344488823	0.095626116	-3.386451517	0.036856784	0.03110957	down	yes
ENSMUSG00000097680	Tarsius_syrichta	ENSTSYG00000002998	ETS	ENSTSYP00000002743;	0	0.032942128	5	0.344488823	0.095626116	-3.386451517	0.036856784	0.03110957	down	yes
ENSMUSG00000104058	Ictidomys_tridecemlineatus	ENSSTOG00000009891	ETS	ENSSTOP00000008867;	0	0.032942128	5	0.344488823	0.095626116	-3.386451517	0.036856784	0.03110957	down	yes
ENSMUSG00000111063	Homo_sapiens	ENSG00000144792	zf-C2H2	ENSP00000324605;	0	0.032942128	5	0.344488823	0.095626116	-3.386451517	0.036856784	0.03110957	down	yes
ENSMUSG00000052435	Mus_musculus	ENSMUSG00000052435	C/EBP	ENSMUSP00000068927;	5	0.32942128	52	3.582683759	0.091948188	-3.443035045	1.23E-11	3.35E-11	down	yes
ENSMUSG00000058794	Mus_musculus	ENSMUSG00000058794	TF_bZIP	ENSMUSP00000121817;ENSMUSP00000122476;ENSMUSP00000074684;ENSMUSP00000117474;ENSMUSP00000114160;	191	12.58389289	2047	141.0337241	0.089226126	-3.486389981	0	0	down	yes
ENSMUSG00000029553	Mus_musculus	ENSMUSG00000029553	bHLH	ENSMUSP00000031533;	7	0.461189792	79	5.442923404	0.084732001	-3.560949248	2.57E-17	9.79E-17	down	yes
ENSMUSG00000018983	Mus_musculus	ENSMUSG00000018983	E2F	ENSMUSP00000050047;	298	19.63350828	3438	236.8705147	0.082887093	-3.592708731	0	0	down	yes
ENSMUSG00000000706	Microcebus_murinus	ENSMICG00000001860	zf-MIZ	ENSMICP00000001688;	0	0.032942128	6	0.413386588	0.07968843	-3.649485923	0.018553572	0.017201167	down	yes
ENSMUSG00000008658	Canis_familiaris	ENSCAFG00000003081	bHLH	ENSCAFP00000004588;ENSCAFP00000004580;	0	0.032942128	6	0.413386588	0.07968843	-3.649485923	0.018553572	0.017201167	down	yes
ENSMUSG00000017950	Rattus_norvegicus	ENSRNOG00000008895	RXR-like	ENSRNOP00000011978;	0	0.032942128	6	0.413386588	0.07968843	-3.649485923	0.018553572	0.017201167	down	yes
ENSMUSG00000036036	Mus_musculus	ENSMUSG00000036036	zf-C2H2	ENSMUSP00000065811;ENSMUSP00000134418;ENSMUSP00000133821;ENSMUSP00000135655;ENSMUSP00000087414;ENSMUSP00000133894;	0	0.032942128	6	0.413386588	0.07968843	-3.649485923	0.018553572	0.017201167	down	yes
ENSMUSG00000042372	Mus_musculus	ENSMUSG00000042372	DM	ENSMUSP00000046812;	0	0.032942128	6	0.413386588	0.07968843	-3.649485923	0.018553572	0.017201167	down	yes
ENSMUSG00000062518	Mus_musculus	ENSMUSG00000062518	zf-C2H2	ENSMUSP00000113561;	0	0.032942128	6	0.413386588	0.07968843	-3.649485923	0.018553572	0.017201167	down	yes
ENSMUSG00000084844	Mus_musculus	ENSMUSG00000075588	Homeobox	ENSMUSP00000098092;	0	0.032942128	6	0.413386588	0.07968843	-3.649485923	0.018553572	0.017201167	down	yes
ENSMUSG00000106086	Pelodiscus_sinensis	ENSPSIG00000003298	HMG	ENSPSIP00000003467;ENSPSIP00000003466;	0	0.032942128	6	0.413386588	0.07968843	-3.649485923	0.018553572	0.017201167	down	yes
ENSMUSG00000109290	Caenorhabditis_elegans	WBGene00006424	THAP	F49E10.5a;	0	0.032942128	6	0.413386588	0.07968843	-3.649485923	0.018553572	0.017201167	down	yes
ENSMUSG00000096351	Canis_familiaris	ENSCAFG00000019373	SAND	ENSCAFP00000040411;	17	1.120032352	212	14.6063261	0.076681319	-3.704981035	5.67E-45	5.10E-44	down	yes
ENSMUSG00000021221	Homo_sapiens	ENSG00000133884	Others	--	2	0.131768512	28	1.929137409	0.068304368	-3.871878344	2.08E-07	4.06E-07	down	yes
ENSMUSG00000033182	Rattus_norvegicus	ENSRNOG00000020161	ZBTB	ENSRNOP00000027323;	0	0.032942128	7	0.482284352	0.068304368	-3.871878344	0.009431802	0.009430881	down	yes
ENSMUSG00000040387	Gasterosteus_aculeatus	ENSGACG00000005273	ZBTB	ENSGACP00000006991;ENSGACP00000006995;	0	0.032942128	7	0.482284352	0.068304368	-3.871878344	0.009431802	0.009430881	down	yes
ENSMUSG00000051499	Mus_musculus	ENSMUSG00000051499	zf-C2H2	ENSMUSP00000057495;	0	0.032942128	7	0.482284352	0.068304368	-3.871878344	0.009431802	0.009430881	down	yes
ENSMUSG00000113623	Mus_musculus	ENSMUSG00000090015	zf-C2H2	ENSMUSP00000108163;	0	0.032942128	7	0.482284352	0.068304368	-3.871878344	0.009431802	0.009430881	down	yes
ENSMUSG00000031523	Dasypus_novemcinctus	ENSDNOG00000005811	bHLH	ENSDNOP00000028008;ENSDNOP00000004495;	0	0.032942128	8	0.551182117	0.059766322	-4.064523422	0.00483742	0.005183658	down	yes
ENSMUSG00000112742	Mus_musculus	ENSMUSG00000095193	zf-C2H2	ENSMUSP00000103642;	0	0.032942128	8	0.551182117	0.059766322	-4.064523422	0.00483742	0.005183658	down	yes
ENSMUSG00000030486	Mus_musculus	ENSMUSG00000030486	zf-C2H2	ENSMUSP00000072496;	0	0.032942128	9	0.620079881	0.05312562	-4.234448424	0.002501291	0.002842451	down	yes
ENSMUSG00000053216	Microcebus_murinus	ENSMICG00000001860	zf-MIZ	ENSMICP00000001688;	0	0.032942128	9	0.620079881	0.05312562	-4.234448424	0.002501291	0.002842451	down	yes
ENSMUSG00000078864	Mus_musculus	ENSMUSG00000078864	zf-C2H2	ENSMUSP00000136870;ENSMUSP00000104570;	0	0.032942128	9	0.620079881	0.05312562	-4.234448424	0.002501291	0.002842451	down	yes
ENSMUSG00000040165	Astyanax_mexicanus	ENSAMXG00000007534	TF_bZIP	ENSAMXP00000007741;	0	0.032942128	10	0.688977646	0.047813058	-4.386451517	0.001303112	0.001562916	down	yes
ENSMUSG00000056870	Dasypus_novemcinctus	ENSDNOG00000043936	TF_bZIP	ENSDNOP00000021797;	0	0.032942128	10	0.688977646	0.047813058	-4.386451517	0.001303112	0.001562916	down	yes
ENSMUSG00000054191	Mus_musculus	ENSMUSG00000054191	zf-C2H2	ENSMUSP00000064366;	31	2.042411936	703	48.43512852	0.042167988	-4.567707991	5.71E-163	1.91E-161	down	yes
ENSMUSG00000081467	Caenorhabditis_elegans	WBGene00006424	THAP	F49E10.5a;	1	0.065884256	24	1.653546351	0.039844215	-4.649485923	4.55E-07	8.55E-07	down	yes
ENSMUSG00000018845	Takifugu_rubripes	ENSTRUG00000016020	THAP	ENSTRUP00000040968;	0	0.032942128	13	0.89567094	0.036779275	-4.76496314	0.000191847	0.000262102	down	yes
ENSMUSG00000098832	Otolemur_garnettii	ENSOGAG00000000312	ARID	ENSOGAP00000000280;	0	0.032942128	14	0.964568704	0.034152184	-4.871878344	0.000102538	0.000145796	down	yes
ENSMUSG00000020614	Dasypus_novemcinctus	ENSDNOG00000035782	Fork head	ENSDNOP00000024070;	0	0.032942128	15	1.033466469	0.031875372	-4.971414018	5.51E-05	8.12E-05	down	yes
ENSMUSG00000001763	Oryctolagus_cuniculus	ENSOCUG00000015389	TEA	ENSOCUP00000003414;ENSOCUP00000013217;	56	3.689518335	1731	119.2620305	0.030936236	-5.014558509	0	0	down	yes
ENSMUSG00000021614	Astyanax_mexicanus	ENSAMXG00000007534	TF_bZIP	ENSAMXP00000007741;	3	0.197652768	96	6.614185402	0.029883161	-5.064523422	1.50E-24	7.79E-24	down	yes
ENSMUSG00000021061	Tetraodon_nigroviridis	ENSTNIG00000018605	Homeobox	ENSTNIP00000021779;ENSTNIP00000021780;	93	6.127235807	3216	221.575211	0.027653074	-5.176416302	0	0	down	yes
ENSMUSG00000020932	Takifugu_rubripes	ENSTRUG00000016703	Homeobox	ENSTRUP00000042740;ENSTRUP00000042741;ENSTRUP00000042742;	1	0.065884256	40	2.755910584	0.023906529	-5.386451517	3.13E-11	8.37E-11	down	yes
ENSMUSG00000042331	Tetraodon_nigroviridis	ENSTNIG00000018605	Homeobox	ENSTNIP00000021779;ENSTNIP00000021780;	131	8.630837534	5346	368.3274496	0.023432512	-5.415344543	0	0	down	yes
ENSMUSG00000040841	Mus_musculus	ENSMUSG00000040841	Homeobox	ENSMUSP00000045973;	0	0.032942128	22	1.515750821	0.021733208	-5.523955041	8.17E-07	1.50E-06	down	yes
ENSMUSG00000020490	Microcebus_murinus	ENSMICG00000001860	zf-MIZ	ENSMICP00000001688;	5	0.32942128	299	20.60043162	0.015990989	-5.966597001	6.59E-74	1.02E-72	down	yes
ENSMUSG00000031543	Homo_sapiens	ENSG00000104064	Others	--	38	2.503601728	2309	159.0849385	0.015737516	-5.989648366	0	0	down	yes
ENSMUSG00000028644	Microcebus_murinus	ENSMICG00000001860	zf-MIZ	ENSMICP00000001688;	37	2.437717472	3391	233.6323198	0.010433991	-6.582565125	0	0	down	yes
ENSMUSG00000073400	Pelodiscus_sinensis	ENSPSIG00000005371	zf-C2H2	ENSPSIP00000005778;	31	2.042411936	4176	287.717065	0.007098682	-7.138233108	0	0	down	yes
ENSMUSG00000034127	Oryctolagus_cuniculus	ENSOCUG00000015389	TEA	ENSOCUP00000003414;ENSOCUP00000013217;	3	0.197652768	489	33.69100689	0.005866633	-7.413251576	5.25E-112	1.22E-110	down	yes
ENSMUSG00000051910	Rattus_norvegicus	ENSRNOG00000020514	HMG	ENSRNOP00000044088;	8	0.527074048	1448	99.76396315	0.005283211	-7.564369309	0	0	down	yes
ENSMUSG00000037124	Microcebus_murinus	ENSMICG00000001860	zf-MIZ	ENSMICP00000001688;	2	0.131768512	567	39.06503253	0.003373055	-8.211728347	1.12E-120	2.75E-119	down	yes
