# Supplementary material for: The Functional Mechanism of BP9 in Promoting B Cell Differentiation and Inducing Antigen Presentation
Source: Vaccines (Basel). 2024 Jun 1;12(6):607. doi: 10.3390/vaccines12060607 (PMC11209236; doi:10.3390/vaccines12060607)
Supplement: Supplementary file 1 [file vaccines-12-00607-s001.zip › Supplementary Material 7.xlsx]

## Sheet: DiffExprAnalysis
Supplementary Material 7. The differential miRNA in HD11 cells with BP9 treatment
sRNA	bp9_100	BSA_24h	log2.Fold_change.	p.value	q.value.Storey.et.al..2003.				up
gga-miR-26a-5p	10407.4	4058.4	1.3586	0	0
gga-miR-1388a-5p	425.322	121.176	1.8115	4.8264e-57	1.117e-55
gga-miR-1388b-3p	383.128	96.4996	1.9892	1.183e-56	2.6134e-55
gga-miR-210a-3p	374.271	167.921	1.1563	3.0971e-31	5.3758e-30
gga-miR-210b-5p	319.515	141.238	1.1778	1.9042e-27	3.0849e-26
gga-miR-1388a-3p	167.166	57.3781	1.5427	5.9209e-20	7.9932e-19
gga-miR-1388b-5p	160.241	54.9706	1.5435	3.3399e-19	4.3869e-18
gga-miR-218-5p	73.598	20.2629	1.8608	1.8798e-11	1.7569e-10
gga-miR-30b-5p	47.3475	23.6735	1	0.00014304	0.00085824
gga-miR-100-5p	13350.2	36378.9	-1.4462	0	0
gga-miR-129-5p	2093.28	10481.1	-2.324	0	0
gga-miR-146a-5p	1483.88	10658.9	-2.8446	0	0
gga-miR-146b-5p	19110.5	41881.8	-1.132	0	0
gga-miR-221-3p	3164.71	9838.34	-1.6363	0	0
gga-miR-222a	2334.2	7698.7	-1.7217	0	0
gga-miR-1559-5p	984.152	2408.68	-1.2913	6.0999e-76	1.5603e-74
gga-miR-221-5p	166.199	578.797	-1.8001	7.6475e-37	1.4295e-35
gga-miR-146a-3p	64.9015	282.076	-2.1198	1.9286e-24	2.929e-23
gga-miR-222b-5p	27.861	150.266	-2.4312	1.1585e-16	1.3733e-15
gga-miR-129-1-3p	91.6352	279.869	-1.6108	2.1566e-15	2.382e-14
gga-miR-6557-3p	19.0034	112.75	-2.5688	8.0324e-14	8.675e-13
gga-miR-132a-5p	56.3661	191.394	-1.7636	8.4251e-13	8.3563e-12
gga-miR-132b-3p	56.3661	191.394	-1.7636	8.4251e-13	8.3563e-12
gga-miR-155	14.172	83.6597	-2.5615	1.3501e-10	1.1121e-09
gga-miR-458a-3p	10.468	66.4061	-2.6653	4.0717e-09	3.0493e-08
gga-miR-458b-5p	10.468	66.4061	-2.6653	4.0717e-09	3.0493e-08
gga-miR-193a-5p	18.8424	68.2118	-1.856	7.6422e-06	5.0878e-05
gga-miR-222b-3p	7.08602	34.7077	-2.2922	0.00013945	0.00084713
gga-miR-365-2-5p	1.12732	14.2442	-3.6594	0.00107	0.005977
