# Supplementary material for: The Functional Mechanism of BP9 in Promoting B Cell Differentiation and Inducing Antigen Presentation
Source: Vaccines (Basel). 2024 Jun 1;12(6):607. doi: 10.3390/vaccines12060607 (PMC11209236; doi:10.3390/vaccines12060607)
Supplement: Supplementary file 1 [file vaccines-12-00607-s001.zip › Supplementary Material 8.xlsx]

## Sheet: KEGG miRNA
Supplementary Material 8. The KEGG involved by the differential miRNA in HD11 cells with BP9 treatment
##Databases: KEGG PATHWAY
##Statistical test method: hypergeometric test / Fisher's exact test
##FDR correction method: Benjamini and Hochberg
#Term	Database	ID	Input number	Background number	P-Value	Corrected P-Value	Input	Hyperlink
Cell adhesion molecules (CAMs)	KEGG PATHWAY	gga04514	24	112	0.000509663	0.0533602	ENSGALG00000043710|ENSGALG00000023580|ENSGALG00000046559|ENSGALG00000006415|ENSGALG00000030940|ENSGALG00000010662|ENSGALG00000003123|ENSGALG00000038559|ENSGALG00000006926|ENSGALG00000007839|ENSGALG00000031776|ENSGALG00000002643|ENSGALG00000039701|ENSGALG00000034319|ENSGALG00000041380|ENSGALG00000038393|ENSGALG00000038410|ENSGALG00000005553|ENSGALG00000000141|ENSGALG00000045640|ENSGALG00000044502|…	http://www.genome.jp/kegg-bin/show_pathway?gga04514/gga:419824%09red/gga:776920%09red/gga:770798%09red/gga:395485%09red/gga:693256%09red/gga:428309%09red/gga:425389%09red/gga:425256%09red/gga:417057%09red/gga:428245%09red/gga:417051%09red/gga:403158%09red/gga:770104%09red/gga:396175%09red/gga:424364%09red/gga:100858888%09red/gga:769245%09red/gga:424913%09red
Intestinal immune network for IgA production	KEGG PATHWAY	gga04672	11	32	0.00077898	0.0533602	ENSGALG00000030940|ENSGALG00000034319|ENSGALG00000043710|ENSGALG00000000141|ENSGALG00000016852|ENSGALG00000038393|ENSGALG00000044502|ENSGALG00000030368|ENSGALG00000006415|ENSGALG00000039701|ENSGALG00000033164	http://www.genome.jp/kegg-bin/show_pathway?gga04672/gga:693256%09red/gga:417051%09red/gga:374229%09red/gga:425256%09red/gga:395485%09red
Notch signaling pathway	KEGG PATHWAY	gga04330	9	44	0.0349907	0.988238	ENSGALG00000002578|ENSGALG00000027897|ENSGALG00000003369|ENSGALG00000027002|ENSGALG00000009300|ENSGALG00000001905|ENSGALG00000009809|ENSGALG00000001141|ENSGALG00000010835	http://www.genome.jp/kegg-bin/show_pathway?gga04330/gga:770657%09red/gga:417515%09red/gga:422445%09red/gga:769986%09red/gga:419392%09red/gga:395516%09red/gga:419390%09red/gga:395639%09red/gga:374232%09red
Phagosome	KEGG PATHWAY	gga04145	19	127	0.0439908	0.988238	ENSGALG00000030940|ENSGALG00000011330|ENSGALG00000034319|ENSGALG00000043710|ENSGALG00000041471|ENSGALG00000020754|ENSGALG00000000141|ENSGALG00000029381|ENSGALG00000040666|ENSGALG00000041380|ENSGALG00000002207|ENSGALG00000038393|ENSGALG00000038410|ENSGALG00000004252|ENSGALG00000044502|ENSGALG00000030368|ENSGALG00000000461|ENSGALG00000039701|ENSGALG00000033164	http://www.genome.jp/kegg-bin/show_pathway?gga04145/gga:417057%09red/gga:396254%09red/gga:417051%09red/gga:693256%09red/gga:419950%09red/gga:425389%09red/gga:425256%09red/gga:423461%09red/gga:420160%09red/gga:427728%09red/gga:418104%09red/gga:424349%09red/gga:769770%09red
Ribosome	KEGG PATHWAY	gga03010	18	120	0.0480679	0.988238	ENSGALG00000010285|ENSGALG00000030028|ENSGALG00000004831|ENSGALG00000014387|ENSGALG00000002157|ENSGALG00000008806|ENSGALG00000001465|ENSGALG00000036004|ENSGALG00000000719|ENSGALG00000016760|ENSGALG00000009312|ENSGALG00000002605|ENSGALG00000038667|ENSGALG00000032002|ENSGALG00000012172|ENSGALG00000007999|ENSGALG00000045753|ENSGALG00000035677	http://www.genome.jp/kegg-bin/show_pathway?gga03010/gga:770472%09red/gga:374053%09red/gga:769031%09red/gga:421443%09red/gga:374133%09red/gga:422526%09red/gga:771528%09red/gga:418699%09red/gga:426521%09red/gga:396001%09red/gga:426941%09red/gga:424436%09red/gga:100858296%09red/gga:418016%09red/gga:417264%09red/gga:422122%09red/gga:769700%09red
