# Supplementary material for: The Functional Mechanism of BP9 in Promoting B Cell Differentiation and Inducing Antigen Presentation
Source: Vaccines (Basel). 2024 Jun 1;12(6):607. doi: 10.3390/vaccines12060607 (PMC11209236; doi:10.3390/vaccines12060607)
Supplement: Supplementary file 1 [file vaccines-12-00607-s001.zip › Supplementary Material 9.xlsx]

## Sheet: GO miRNA
Supplementary Material 9. The GO involved by the differential miRNA in HD11 cells with BP9 treatment.
GO_accession	Description	Term_type	Over_represented_pValue	Corrected_pValue	DEG_item	DEG_list	Bg_item	Bg_list	Gene_names
GO:0042613	MHC class II protein complex	cellular_component	8.5191e-06	0.048177	6	1346	8	15745	ENSGALG00000004594,ENSGALG00000000141,ENSGALG00000039701,ENSGALG00000038393,ENSGALG00000030368,ENSGALG00000030940
GO:0042611	MHC protein complex	cellular_component	2.3694e-05	0.048177	6	1346	9	15745	ENSGALG00000038393,ENSGALG00000030368,ENSGALG00000039701,ENSGALG00000030940,ENSGALG00000004594,ENSGALG00000000141
GO:0042288	MHC class I protein binding	molecular_function	0.010184	1	3	1346	6	15745	ENSGALG00000041471,ENSGALG00000004594,ENSGALG00000038801
GO:0042287	MHC protein binding	molecular_function	0.010721	1	4	1346	11	15745	ENSGALG00000029381,ENSGALG00000004594,ENSGALG00000038801,ENSGALG00000041471
GO:0019883	antigen processing and presentation of endogenous antigen	biological_process	0.024891	1	3	1346	8	15745	ENSGALG00000029381,ENSGALG00000014684,ENSGALG00000030270
GO:0048002	antigen processing and presentation of peptide antigen	biological_process	0.026468	1	4	1346	14	15745	ENSGALG00000011434,ENSGALG00000029381,ENSGALG00000014684,ENSGALG00000004594
GO:0002579	positive regulation of antigen processing and presentation	biological_process	0.039321	1	2	1346	4	15745	ENSGALG00000004594,ENSGALG00000011434
GO:0002606	positive regulation of dendritic cell antigen processing and presentation	biological_process	0.039321	1	2	1346	4	15745	ENSGALG00000004594,ENSGALG00000011434
GO:0045581	negative regulation of T cell differentiation	biological_process	0.035356	1	5	1346	22	15745	ENSGALG00000004594,ENSGALG00000031529,ENSGALG00000027897,ENSGALG00000027231,ENSGALG00000011347
GO:0045059	positive thymic T cell selection	biological_process	0.015384	1	4	1346	12	15745	ENSGALG00000001486,ENSGALG00000004594,ENSGALG00000032029,ENSGALG00000007418
GO:0033087	negative regulation of immature T cell proliferation	biological_process	0.039329	1	2	1346	4	15745	ENSGALG00000031529,ENSGALG00000011347
GO:0033088	negative regulation of immature T cell proliferation in thymus	biological_process	0.039329	1	2	1346	4	15745	ENSGALG00000031529,ENSGALG00000011347
GO:0010935	regulation of macrophage cytokine production	biological_process	0.048357	1	3	1346	10	15745	ENSGALG00000004594,ENSGALG00000005687,ENSGALG00000002028
GO:0035456	response to interferon-beta	biological_process	0.0032785	0.55403	5	1346	13	15745	ENSGALG00000042994,ENSGALG00000030931,ENSGALG00000013356,ENSGALG00000043545,ENSGALG00000039212
GO:2000341	regulation of chemokine (C-X-C motif) ligand 2 production	biological_process	0.039204	1	2	1346	4	15745	ENSGALG00000026928,ENSGALG00000004594
GO:0035458	cellular response to interferon-beta	biological_process	0.0074075	0.81031	4	1346	10	15745	ENSGALG00000039212,ENSGALG00000043545,ENSGALG00000030931,ENSGALG00000042994
GO:0035691	macrophage migration inhibitory factor signaling pathway	biological_process	0.0073529	0.81031	2	1346	2	15745	ENSGALG00000029983,ENSGALG00000004594
